# Supplementary material for: Chromosomal 3q amplicon encodes essential regulators of secretory vesicles that drive secretory addiction in cancer
Source: J Clin Invest. 2024 Apr 25;134(12):e176355. doi: 10.1172/JCI176355 (PMC11178546; doi:10.1172/JCI176355)
Supplement: Supplemental table 1 [file jci-134-176355-s236.xlsx]

## Sheet: CM-GOLIM4
Gene Symbol	Abundance Ratio: siGOLIM4 / siCTL	Abundance Ratio Adj. P-Value
CCDC183	0.012	0.234569
SLC31A1	0.027	0.40268
ATF1	0.038	0.427526
HS3ST3A1	0.051	0.179407
CCNH	0.054	0.509404
LOXL2	0.065	0.659533
NECTIN2	0.066	0.143327
DR1	0.074	0.526969
FAHD1	0.075	0.698928
SERPINA7	0.075	0.663263
METTL5	0.076	0.526969
FBLN1	0.078	0.0285421
ARF5	0.08	0.541303
CTHRC1	0.085	0.321339
TNFRSF6B	0.09	0.036582
ACVR1B	0.092	0.683585
CHST3	0.092	0.0648679
NELL2	0.092	0.316207
MGAT1	0.094	0.0594561
TSPAN4	0.099	0.401402
OSMR	0.104	0.128553
SERPINE2	0.11	0.0431121
EPHB4	0.111	0.351254
MMP11	0.112	0.405672
SLC39A14	0.112	0.2576
RFC1	0.113	0.4628
NOL7	0.115	0.594319
CLSTN1	0.116	0.362931
RPRD2	0.119	0.791855
LONP1	0.121	0.702259
SERPINI1	0.121	0.271917
STOM	0.123	0.169715
CHST14	0.124	0.0214071
RAD51C	0.127	0.54614
ATRN	0.131	0.183339
SHKBP1	0.131	0.463632
RBBP6	0.134	0.393791
RAB5A	0.135	0.497848
MGAT5	0.136	0.0648629
BTD	0.139	0.127851
H1-2	0.139	0.469296
SLC29A1	0.14	0.0620771
SLFN11	0.14	0.285617
FUCA2	0.141	0.0153851
CANT1	0.142	0.0821288
HLA-C	0.142	0.103737
ANKRD35	0.146	0.503624
IFT27	0.147	0.509404
IL13RA2	0.147	0.116693
LSR	0.147	0.0343627
FBN2	0.148	0.183602
SLC1A4	0.148	0.231445
SBF1	0.152	0.412941
CLEC11A	0.152	0.0495405
AURKB	0.154	0.438782
HSP90AA4P	0.155	0.983208
CPVL	0.163	0.0338795
GINS1	0.163	0.36623
PTMA	0.163	0.331168
SEMA3E	0.165	0.226252
GOLM1	0.166	0.106879
KYAT1	0.166	0.159273
MINPP1	0.166	0.0370681
FJX1	0.167	0.237684
GGH	0.17	0.00911178
LTBP3	0.171	0.0212058
HTRA1	0.172	0.0370681
DPH7	0.174	0.430747
VEGFC	0.174	0.42127
ANTXR1	0.175	0.0623308
ADAM22	0.177	0.0240281
WDR74	0.177	0.25249
B4GALT6	0.178	0.392567
SLC44A1	0.179	0.164099
B4GAT1	0.18	0.0343627
EFNA1	0.182	0.54225
EXTL2	0.182	0.0431121
HLA-A	0.182	0.0370681
SLC39A10	0.183	0.0760272
RRM2	0.188	0.0760272
MICB	0.189	0.111277
PLAT	0.19	0.0343627
NCSTN	0.192	0.207083
POLDIP2	0.194	0.230723
TPST1	0.194	0.0355669
CENPF	0.195	0.176614
BCL2L1	0.196	0.749049
KLHL3	0.196	0.00911178
SLC1A5	0.197	0.115959
SLC16A3	0.199	0.21777
DHFR	0.2	0.257314
ZDHHC5	0.204	0.0431121
GJC1	0.205	0.554312
SLC2A1	0.206	0.100906
FAT4	0.206	0.102919
SLC39A6	0.208	0.43907
FAM3C	0.209	0.0138697
LGALS3BP	0.21	0.0343627
LRRFIP2	0.21	0.100089
ADGRG6	0.213	0.028746
HS6ST1	0.213	0.347221
SUSD5	0.213	0.294095
PTX3	0.214	0.01595
RFNG	0.214	0.680828
SLC16A1	0.215	0.063977
B2M	0.216	0.0760272
TMEM132A	0.216	0.0441234
NRF1	0.218	0.423784
CDC42SE2	0.224	0.596397
HLA-B	0.224	0.0760849
MANEA	0.224	0.209032
RAP2C	0.225	0.0441234
NCAPD3	0.226	0.589083
CDKN3	0.227	0.100089
DNAJB11	0.227	0.163292
EXOC1	0.231	0.0732231
MAN1A1	0.231	0.0343627
TONSL	0.232	0.734545
GPN1	0.234	0.735563
ABCA7	0.235	0.0231547
C1GALT1C1	0.236	0.294898
PTPRF	0.237	0.307125
TSPAN9	0.237	0.229506
UBE2T	0.237	0.0343627
MAD2L1	0.238	0.187578
SLC5A6	0.239	0.0526545
NOL6	0.242	0.750667
TSPAN14	0.244	0.313079
PLOD3	0.245	0.0760272
BUD31	0.248	0.27453
LAMC2	0.248	0.0178043
NFYA	0.248	0.612153
RAB35	0.248	0.281084
CWC15	0.251	0.472324
PLEKHF2	0.251	0.9077
PLAU	0.254	0.32393
PLOD1	0.254	0.0760272
CPM	0.255	0.0343627
GRAMD4	0.255	0.357222
CHST12	0.256	0.15726
MOXD1	0.256	0.0371754
SUCO	0.256	0.300551
SLC3A2	0.257	0.0954688
DAG1	0.259	0.0343627
RELL1	0.26	0.372776
RHOG	0.26	0.140358
FSTL1	0.261	0.0406807
F11R	0.262	0.0941013
QSOX1	0.263	0.0495405
SLC4A7	0.263	0.103737
SLC7A5	0.263	0.103737
CD151	0.265	0.103737
ITGB1	0.265	0.137507
EXT1	0.266	0.028746
GNB4	0.266	0.532927
CHAF1A	0.268	0.257934
TIMELESS	0.268	0.362951
TSEN54	0.268	0.48891
GALNT10	0.269	0.0760272
MNAT1	0.271	0.633855
RXYLT1	0.271	0.194261
XYLT2	0.271	0.0343627
LOXL1	0.273	0.0760272
SPESP1	0.273	0.255482
FARP1	0.274	0.36623
GALNT6	0.274	0.0810197
GALNT7	0.274	0.161696
MCM4	0.275	0.0356283
MGAT2	0.275	0.0945408
PXDN	0.275	0.0985335
MCM7	0.276	0.0343627
TRIP11	0.276	0.539035
ATP1B3	0.277	0.028746
HLA-A	0.278	0.162005
NES	0.278	0.809002
P3H1	0.279	0.123467
SPATS2	0.279	0.36189
SDC4	0.282	0.285617
CHPF	0.283	0.122315
KRT71	0.283	0.887075
LYRM4	0.285	0.991842
SGCE	0.285	0.371511
PLTP	0.287	0.115503
SRC	0.288	0.377941
MCM3	0.289	0.0441234
ASF1B	0.29	0.218312
GALNT1	0.29	0.41179
MMP2	0.29	0.100906
OS9	0.29	0.294898
GOLGA1	0.292	0.222827
LTBP4	0.292	0.0995618
ALKBH5	0.294	0.220118
GLG1	0.295	0.0886476
MET	0.295	0.0684002
NDC80	0.295	0.0269145
WASL	0.295	0.231914
BSG	0.296	0.0648679
DYNC2I2	0.296	0.203206
ADAM23	0.298	0.0865626
SORT1	0.299	0.0773273
XPO6	0.299	0.534092
DLGAP5	0.303	0.0482045
PCOLCE2	0.303	0.0566486
CST3	0.304	0.101324
FUCA1	0.304	0.469916
B3GAT3	0.305	0.115507
NCR3LG1	0.305	0.0659125
SMARCA1	0.305	0.110178
RB1	0.306	0.0528386
MBTPS1	0.307	0.102145
MELTF	0.308	0.620199
PDGFRL	0.308	0.203206
RABEP2	0.308	0.086326
RFTN1	0.308	0.402815
SLC38A1	0.308	0.278152
COCH	0.309	0.0178043
MMP14	0.309	0.972337
DFFA	0.31	0.0585492
GOLGA6L9	0.31	0.100089
ADAM10	0.311	0.0813927
KIF13B	0.311	0.438782
RWDD4	0.311	0.663931
SERPINA1	0.311	0.030231
PVRL3	0.312	0.394626
ATP6AP2	0.312	0.063977
DDRGK1	0.312	0.531396
GPKOW	0.312	0.213686
TK1	0.312	0.0760272
LEO1	0.314	0.574586
IGFBP3	0.315	0.0875443
NUP88	0.315	0.134835
PTP4A2	0.315	0.299239
RBM25	0.315	0.117886
ALCAM	0.316	0.2576
GALNS	0.316	0.0250796
ICAM5	0.316	0.206338
LOXL2	0.316	0.0359857
UHRF1	0.316	0.14558
FAM20B	0.317	0.121279
LRP11	0.319	0.116693
B4GALT1	0.321	0.103737
CNPY3	0.321	0.528023
ENTPD6	0.321	0.258524
HSPA13	0.322	0.036582
SEMA3A	0.322	0.171979
PTPRK	0.323	0.0854697
EPHA2	0.325	0.0760272
GRPR	0.325	0.749049
RPS6KB1	0.325	0.506636
APP	0.326	0.0495405
C2orf76	0.326	0.749049
CD82	0.326	0.251101
GCNT2	0.326	0.0441234
CDCP1	0.328	0.293069
HLA-A	0.328	0.523175
SCEL	0.328	0.621237
NUP98	0.33	0.103737
DCBLD2	0.331	0.0343627
ARRDC1	0.333	0.0370681
GALNT2	0.333	0.120828
NOMO2	0.333	0.0810197
SORL1	0.333	0.129423
GNAQ	0.335	0.2995
UPP1	0.335	0.0441234
EFNA5	0.338	0.0406807
PRCP	0.339	0.0753944
DHPS	0.34	0.0495405
ROBO1	0.34	0.352366
SEMA3C	0.34	0.139625
TYMS	0.34	0.0801297
STC2	0.341	0.0648629
TGFB1	0.341	0.0392031
TIMP1	0.341	0.0361634
BUD13	0.342	0.628843
ECE1	0.342	0.584314
NOP16	0.343	0.508836
DNMT1	0.344	0.166474
LGMN	0.344	0.142914
DUT	0.345	0.112794
CIAO1	0.346	0.382572
CHD2	0.347	0.404182
SMAD2	0.347	0.730668
SEMA4B	0.348	0.0886476
ITGA4	0.349	0.103737
SLC38A2	0.349	0.400661
ITGA5	0.35	0.106879
LOX	0.35	0.206106
TFRC	0.35	0.0635863
GTF3C4	0.351	0.199275
IARS2	0.353	0.101809
POMGNT1	0.353	0.126886
PCDHGA3	0.354	0.137853
FTSJ3	0.355	0.706043
NOL9	0.355	0.300551
CTBS	0.356	0.0886476
F10	0.357	0.914147
LRP6	0.358	0.141118
SAP18	0.358	0.619133
ST3GAL4	0.359	0.291469
PPP1R32	0.36	0.526969
B3GALT6	0.363	0.181698
LTBP2	0.363	0.149398
MAN2B2	0.363	0.101809
AXL	0.364	0.0635863
ITGA3	0.364	0.0178043
POLR2C	0.364	0.389227
AKT3	0.365	0.623427
SRPX	0.368	0.1611
TSPAN6	0.368	0.149398
MITD1	0.369	0.115507
MVB12A	0.369	0.754702
CD44	0.37	0.0648629
C1QL1	0.371	0.271786
CKS1B	0.371	0.411733
MME	0.371	0.745275
TRAPPC12	0.371	0.195542
HNRNPLL	0.372	0.249225
KLC4	0.372	0.234599
PLD3	0.372	0.0343627
TOR1B	0.373	0.0374832
PTPRJ	0.374	0.327232
HLA-C	0.375	0.466745
EGFR	0.376	0.361822
VEGFA	0.377	0.169159
FAM98A	0.379	0.590942
MANBA	0.379	0.315948
ITGA6	0.38	0.116693
POLA2	0.38	0.118286
CD9	0.381	0.0749752
ATF6B	0.381	0.110178
FN3K	0.383	0.772116
ADGRE5	0.384	0.11324
COL6A1	0.384	0.0663977
CRLF3	0.385	0.32393
RECK	0.386	0.671802
EXT2	0.39	0.304604
EFEMP2	0.391	0.316216
DPCD	0.392	0.547485
CCDC86	0.394	0.410588
PRSS23	0.394	0.229621
PTTG1IP	0.396	0.92039
ICAM1	0.397	0.0494236
NID1	0.397	0.131451
SPTLC1	0.397	0.140358
B3GNT2	0.398	0.169618
ATP1A1	0.399	0.191126
ATP6V1G1	0.399	0.638618
CTSZ	0.399	0.0684002
IGFBP6	0.399	0.391517
KLHDC4	0.4	0.580922
RAB6C	0.4	0.717936
ABCF3	0.401	0.266356
PAM	0.402	0.0893752
RMI1	0.402	0.623041
GNAI2	0.403	0.0760272
HLA-B	0.403	0.369956
INTS13	0.403	0.706125
CTSF	0.404	0.143999
GLA	0.404	0.162784
DOCK9	0.405	0.21777
BID	0.406	0.764689
MPHOSPH10	0.407	0.734545
PPP2R5E	0.407	0.396021
DDAH2	0.409	0.56575
SEZ6L2	0.409	0.846796
ABCC4	0.41	0.335073
CD47	0.411	0.206338
COL5A2	0.411	0.872784
AURKA	0.412	0.168484
KRT13	0.412	0.644593
MAN1B1	0.412	0.264936
KRBA1	0.413	0.638164
KRT81	0.413	0.517577
RFC2	0.413	0.450074
TRAF2	0.413	0.0648629
LAMB1	0.414	0.0431121
INPP1	0.415	0.833423
PLXNA1	0.415	0.103737
PLP2	0.42	0.380313
MAP4K4	0.421	0.103737
GNA11	0.423	0.264122
HES7	0.423	0.366051
NXPE3	0.424	0.401402
GBA	0.425	0.207169
FCGBP	0.426	0.754547
APLP2	0.428	0.0350914
B4GALNT1	0.428	0.103737
LSP1	0.43	0.312083
SEC14L2	0.43	0.884851
CDC40	0.431	0.508565
ITGAV	0.431	0.27453
CHD1L	0.432	0.821007
MALT1	0.432	0.750446
CHEK2	0.434	0.286399
NUF2	0.434	0.293836
MMP13	0.436	0.154034
SMPD1	0.437	0.801705
CLU	0.437	0.23248
C16orf46	0.438	0.526969
CTSV	0.438	0.118286
FAM83D	0.438	0.189982
MORF4L2	0.438	0.0760272
RIMBP3	0.438	0.790954
CD81	0.439	0.103737
DSG2	0.44	0.0617526
MICA	0.44	0.256395
NBL1	0.441	0.377941
TIMP2	0.441	0.211863
FBLN2	0.444	0.116493
ANAPC7	0.445	0.293069
OAF	0.447	0.264122
TMBIM1	0.447	0.51935
SET	0.449	0.568889
GNA13	0.45	0.675365
ILK	0.45	0.786301
MAP7D1	0.45	0.406802
NUSAP1	0.45	0.148623
NFASC	0.451	0.264122
TGFBI	0.452	0.0884342
SNAP23	0.453	0.504852
DIPK2A	0.454	0.222104
FAT1	0.454	0.131713
CNOT10	0.455	0.866636
CDH2	0.456	0.063977
CUEDC2	0.459	0.680828
HYOU1	0.46	0.341907
NECTIN2	0.46	0.103737
PIP	0.46	0.740726
STXBP3	0.46	0.192383
COL14A1	0.461	0.928127
NCAPD2	0.461	0.0583042
ICOSLG	0.462	0.608328
TSPYL1	0.462	0.341348
BMP1	0.463	0.203208
IGF2R	0.463	0.118248
PPP1R11	0.463	0.560295
FBLN5	0.465	0.120828
RALA	0.465	0.0868617
PBK	0.466	0.0995618
SSU72	0.466	0.476837
NLGN2	0.467	0.281716
BCAP31	0.468	0.0441234
CCN1	0.468	0.127851
RPL23A	0.468	0.258524
BNIP2	0.469	0.590003
IL1RAP	0.469	0.0343627
PSME3IP1	0.47	0.312177
MYO1C	0.471	0.106879
PVR	0.471	0.0773273
QSOX2	0.471	0.347221
HNRNPA1	0.472	0.118248
RACGAP1	0.472	0.116748
CPPED1	0.473	0.69079
SRSF1	0.473	0.257314
SRSF4	0.473	0.338735
UBL5	0.474	0.642888
CLSTN1	0.475	0.0760272
MCM6	0.475	0.129452
SDCBP	0.475	0.164956
SPC25	0.475	0.332062
RRM1	0.476	0.0698688
UTP14A	0.476	0.404182
CRISPLD1	0.477	0.723393
ST8SIA4	0.477	0.316423
MRC2	0.478	0.628033
SHCBP1	0.478	0.183253
ULBP2	0.478	0.120442
CHIA	0.479	0.619136
STAG1	0.479	0.169159
DCAF16	0.48	0.281716
HEXA	0.48	0.169159
GLDN	0.482	0.769853
LAMA2	0.482	0.264122
PPP1R12B	0.482	0.744097
TGFB2	0.482	0.405657
ARL2BP	0.483	0.819745
ACTN4	0.484	0.679131
RFC5	0.484	0.143429
RNF40	0.484	0.274528
ATP6V1D	0.485	0.0973468
NRAS	0.485	0.0798817
NXF1	0.485	0.683961
UGP2	0.485	0.0343627
HN1L	0.486	0.81567
PSMG4	0.486	0.704635
RALB	0.486	0.359014
TMA7	0.486	0.0635863
CTSC	0.489	0.0648679
GID4	0.489	0.881974
MCM5	0.489	0.0361634
BOP1	0.49	0.254462
GNAS	0.49	0.401605
RNPS1	0.49	0.130936
CTAG1A; CTAG1B	0.491	0.733582
ZFPL1	0.493	0.840388
ACIN1	0.494	0.147836
DKK3	0.494	0.0760849
SCPEP1	0.494	0.134973
ARID2	0.495	0.149066
IRF2BP2	0.495	0.485637
NPC2	0.495	0.0495405
RAB10	0.495	0.415275
RNASEH2A	0.495	0.258208
SMARCD2	0.495	0.103737
PURB	0.497	0.313079
CDC27	0.498	0.707815
MCMBP	0.498	0.0530738
B4GALT7	0.499	0.401402
DCUN1D5	0.499	0.203206
NSUN5	0.5	0.47272
RHOA	0.5	0.12403
TAF6	0.5	0.798589
FAM9C	0.501	0.533431
APOE	0.502	0.0760849
POLD2	0.502	0.881132
NUDT9	0.503	0.46085
CHEK1	0.504	0.095145
FUT8	0.504	0.114718
PROS1	0.504	0.116693
RAD51	0.504	0.0810197
PCM1	0.505	0.423181
RPL36A	0.505	0.334484
SERPINB8	0.505	0.414262
TEAD4	0.505	0.086326
ADD2	0.506	0.0760849
RPS19	0.506	0.931222
LLGL1	0.507	0.357584
LMAN2	0.507	0.112402
SGTA	0.507	0.148543
ADD1	0.508	0.118248
INTS9	0.508	0.382877
MFGE8	0.508	0.084704
RBM20	0.508	0.702212
SIN3A	0.508	0.23248
YIF1B	0.508	0.229621
ZNF384	0.508	0.632097
PNN	0.509	0.0370681
SAFB2	0.51	0.301276
CHERP	0.511	0.2995
PES1	0.511	0.152604
VCPIP1	0.511	0.632097
RAP1B	0.512	0.103419
ADGRA3	0.513	0.723393
CEP55	0.513	0.464576
PCDH7	0.513	0.293069
MAF1	0.514	0.888578
VPS25	0.515	0.357222
RIF1	0.517	0.252814
AK4	0.518	0.919536
CNTN1	0.518	0.837075
MMP9	0.518	0.922231
COL18A1	0.519	0.698939
CHST11	0.52	0.189982
KIF4A	0.52	0.14097
LIPA	0.521	0.352366
EMP3	0.522	0.299239
PLA2G15	0.522	0.0995618
PPIC	0.524	0.140724
SMC4	0.524	0.0690407
CDK2	0.525	0.221706
COG2	0.525	0.561314
ICE1	0.525	0.50327
IGKV3-11	0.526	0.691596
CYTH2	0.526	0.951629
EIF1	0.526	0.731857
WDR12	0.526	0.190287
CORO1C	0.528	0.230937
MED17	0.528	0.435129
RPL18	0.528	0.688278
AAMP	0.529	0.293069
TPBG	0.53	0.320766
FBN1	0.531	0.0993667
TGOLN2	0.531	0.622341
CALCOCO2	0.531	0.321339
MAPK1	0.533	0.080292
MYADM	0.533	0.0985335
RPL37A	0.534	0.459054
ZNF326	0.534	0.792343
ATXN2	0.536	0.116693
C3orf38	0.537	0.0370681
C9orf78	0.537	0.194
NUMB	0.538	0.0370681
UBE2A	0.538	0.242318
BCLAF1	0.539	0.391517
LAMB3	0.539	0.620395
SDF4	0.539	0.247771
NT5E	0.54	0.320766
KPNA2	0.541	0.114718
UBAP2	0.541	0.116693
FEN1	0.542	0.150906
DDX42	0.544	0.224189
DTYMK	0.544	0.115507
PSMD9	0.544	0.492606
SPECC1	0.544	0.504374
CCDC43	0.545	0.525225
GEMIN6	0.545	0.4949
TMEM33	0.545	0.961995
IGHG1	0.546	0.941513
C9orf64	0.547	0.100052
CCDC80	0.547	0.101809
JAM3	0.547	0.569474
SMARCAD1	0.548	0.181883
SPDL1	0.548	0.492347
HDGFL2	0.549	0.642217
SLC38A10	0.549	0.299415
PIK3C3	0.55	0.331489
YJU2	0.552	0.363917
CD59	0.553	0.12685
GUK1	0.553	0.55785
MED4	0.553	0.570403
TGFBR3	0.553	0.241376
KIF11	0.554	0.513518
PACSIN2	0.554	0.0985335
NUDT3	0.555	0.267552
SETD7	0.555	0.269985
DCAF8	0.556	0.706125
KLK13	0.556	0.874562
CD63	0.557	0.0683584
QPCT	0.557	0.115507
DNAJC9	0.558	0.0954688
MCM2	0.558	0.100561
UBR7	0.559	0.221112
KAZALD1	0.56	0.514769
LRRC49	0.56	0.405015
MACF1	0.56	0.107538
USP46	0.56	0.616503
KIF2C	0.561	0.486078
RAD1	0.561	0.595915
ATP6V1H	0.562	0.268554
HMGN2	0.562	0.631862
LAMC1	0.562	0.133239
PTPN2	0.562	0.125019
SFN	0.562	0.920928
DHX38	0.563	0.195044
KCTD12	0.563	0.410772
THRAP3	0.563	0.376834
MACF1	0.564	0.51437
MEGF8	0.564	0.131955
USP5	0.567	0.14558
ZNF830	0.567	0.640767
BLVRB	0.568	0.238624
CDK1	0.568	0.116493
LMNB1	0.568	0.348121
C1orf174	0.569	0.626028
CIP2A	0.569	0.281485
CPE	0.57	0.125019
OSBP	0.57	0.154034
SV2A	0.57	0.930663
HMGA1	0.571	0.791855
NF2	0.571	0.591858
TGM3	0.571	0.632097
TRIM14	0.571	0.331168
DBN1	0.575	0.253928
ARSK	0.576	0.742018
LRRC70	0.576	0.25543
PCDHB12	0.576	0.116493
RPA2	0.576	0.428481
DNAJC8	0.577	0.255482
HNRNPUL1	0.577	0.0985335
RSPRY1	0.577	0.471232
DSC1	0.578	0.274528
GNAI1	0.578	0.0685646
NUP43	0.578	0.469924
REEP5	0.578	0.260455
CPNE3	0.579	0.143327
EHBP1L1	0.579	0.606043
RPL27	0.58	0.696388
FN1	0.581	0.163292
RAVER1	0.581	0.937613
MKI67	0.582	0.574418
ASNS	0.582	0.0760272
MAX	0.582	0.2207
RFC4	0.582	0.179475
TOE1	0.583	0.873653
COL6A2	0.584	0.213686
DST	0.585	0.235584
COPE	0.586	0.831796
C15orf40	0.587	0.886
SLBP	0.587	0.51935
MAN2A1	0.588	0.0973468
NUDT16	0.588	0.592107
WIPF2	0.588	0.869481
DHX16	0.589	0.183253
EIF4H	0.59	0.213146
SERF2	0.59	0.774849
GXYLT1	0.591	0.505965
NEDD8-MDP1	0.591	0.983938
PRKRA	0.591	0.320766
ERCC6L	0.593	0.315948
PACSIN3	0.594	0.0957663
SMC1A	0.595	0.11324
TGM2	0.595	0.527727
EIF2B2	0.596	0.318473
RAB23	0.596	0.260455
MAD1L1	0.597	0.36623
PAK4	0.597	0.233293
RTRAF	0.597	0.823847
TRA2A	0.597	0.347834
BTN2A1	0.598	0.925946
PTAR1	0.598	0.94975
UBE3A	0.598	0.641942
ATP1B1	0.6	0.159273
GNB1	0.6	0.0760272
ILKAP	0.6	0.445895
PFAS	0.601	0.136302
PTBP2	0.601	0.506636
FBLN1	0.602	0.300672
RAB3IP	0.603	0.695141
THBS1	0.603	0.113467
B4GALT4	0.604	0.257001
CALU	0.604	0.831644
NSRP1	0.604	0.962074
TRAF1	0.604	0.351329
FLG	0.605	0.808783
VCAN	0.606	0.107538
DARS2	0.607	0.103314
CWC27	0.608	0.213359
PRPF40A	0.608	0.258025
RBM26	0.608	0.773744
TACC3	0.608	0.508836
SPARC	0.609	0.366096
E2F7	0.61	0.706125
NME7	0.61	0.350367
SP3	0.61	0.631537
BPNT2	0.611	0.260239
VPS33B	0.611	0.525453
CYSTM1	0.612	0.0881407
RNF20	0.613	0.159273
THOC3	0.613	0.278152
LNPEP	0.614	0.0648679
UBE2S	0.614	0.209032
CTBP1	0.615	0.378592
GALC	0.615	0.218587
HTATSF1	0.615	0.208971
PRG4	0.616	0.93367
TMF1	0.616	0.257001
NUDT1	0.617	0.143748
TPP1	0.617	0.27453
DNAJA1	0.619	0.143205
MORF4L1	0.619	0.218587
OARD1	0.619	0.0370681
BOD1L1	0.62	0.248052
HIP1R	0.621	0.380313
DHX35	0.622	0.288243
ELOB	0.622	0.508836
PDIA4	0.623	0.408907
TOR1AIP1	0.624	0.42472
IK	0.625	0.394961
MDN1	0.625	0.116932
NT5C	0.625	0.361642
EIF4B	0.626	0.383977
TCAF1	0.626	0.54614
TPX2	0.626	0.0893752
CPSF3	0.627	0.0995618
BUD23	0.628	0.64248
PSMC3	0.628	0.222757
IGFBP2	0.629	0.419286
PDCD6	0.629	0.0760272
RPS10	0.629	0.925044
HSPA2	0.63	0.515664
RRAS	0.63	0.273014
RCOR1	0.631	0.457259
FHOD1	0.631	0.199235
LAMA5	0.631	0.526969
IFI35	0.632	0.688542
NSMAF	0.632	0.748513
CLASRP	0.633	0.662499
CASP3	0.634	0.577008
EED	0.634	0.492193
MATN2	0.634	0.718008
CYBRD1	0.635	0.76972
LDLR	0.635	0.198544
NUP188	0.635	0.343789
SULF1	0.635	0.50361
DCAF7	0.636	0.689802
HDHD2	0.636	0.361906
NIBAN1	0.636	0.633488
LAGE3	0.638	0.925635
NAPA	0.64	0.463632
PGP	0.64	0.589516
EFL1	0.641	0.47892
XPO7	0.642	0.063977
RAB8A	0.643	0.447613
YBX2	0.643	0.566012
CHMP2A	0.644	0.736252
TSPYL4	0.644	0.54792
HTRA2	0.645	0.776207
TPMT	0.645	0.132573
SRSF2	0.646	0.506636
PNO1	0.646	0.880432
TPRKB	0.646	0.717638
FBXO17	0.647	0.456613
XRCC1	0.647	0.063977
CTNND1	0.649	0.187578
PIK3R4	0.649	0.61793
PLXNB2	0.649	0.159273
RBM10	0.65	0.2997
TFPI	0.65	0.249225
VIRMA	0.65	0.525225
OGFR	0.651	0.673404
ZFP91	0.651	0.761347
BRD4	0.652	0.405444
PCNA	0.652	0.0954688
SET	0.652	0.260455
GSN	0.653	0.0760272
PHLDA1	0.653	0.0760272
RPL6	0.653	0.363215
THUMPD1	0.654	0.129872
TRPC3	0.654	0.234057
CDC37	0.655	0.0892891
CHID1	0.655	0.288822
ATF7IP	0.656	0.136579
NAF1	0.656	0.53289
CLN5	0.658	0.101589
FAU	0.658	0.946617
OGT	0.658	0.152604
POLR2G	0.658	0.107538
SRSF5	0.658	0.733728
TUBG1	0.658	0.217588
RNASET2	0.659	0.195542
AAGAB	0.659	0.405444
UPF1	0.659	0.0542626
EPB41L2	0.66	0.425854
EHD4	0.661	0.154611
FREM2	0.661	0.696684
NUDT11	0.661	0.448698
COL2A1	0.662	0.0926972
GTPBP1	0.662	0.660812
RAPH1	0.662	0.791855
SRSF11	0.662	0.374484
HAT1	0.663	0.172074
PHAX	0.663	0.51437
MESD	0.664	0.402662
PROCR	0.665	0.230937
SH3GLB1	0.665	0.675761
C12orf4	0.666	0.566012
EPM2AIP1	0.666	0.272708
EPHB2	0.667	0.640427
PRDX2	0.667	0.84975
PRIM2	0.667	0.391517
UPF3B	0.667	0.373922
P4HA1	0.668	0.584314
DIAPH1	0.669	0.459891
GTF2F2	0.669	0.741917
DNAH10	0.67	0.60707
KDM1A	0.67	0.101656
PRPF6	0.67	0.352366
AK6	0.671	0.593875
CBL	0.671	0.384146
COL10A1	0.672	0.923125
ELP1	0.673	0.249385
RPL28	0.673	0.628033
ERC1	0.674	0.0664123
LSM2	0.674	0.401402
CCDC12	0.675	0.4005
DDX6	0.676	0.639693
GTF2F1	0.676	0.0760272
KIAA1468	0.677	0.931222
ACYP2	0.677	0.610949
GSPT1	0.677	0.241376
QTRT1	0.677	0.576486
USP4	0.677	0.609511
WDR33	0.677	0.651731
EFHD2	0.679	0.270346
ENAH	0.679	0.730668
HDAC1	0.679	0.723393
PLCG1	0.679	0.517563
RPL39	0.679	0.790954
NASP	0.682	0.169159
RPL3	0.682	0.465252
WDR70	0.682	0.307125
MEN1	0.683	0.456591
PPP1R3D	0.683	0.840374
FKBP15	0.684	0.532712
MFAP1	0.684	0.231508
UBQLN2	0.684	0.70632
ANAPC2	0.685	0.430747
EXOC5	0.685	0.406722
SIAE	0.685	0.720986
SNX3	0.685	0.307125
UCK2	0.685	0.321339
AFAP1	0.686	0.230723
EHMT2	0.686	0.159273
IGHA1	0.686	0.731857
ADO	0.687	0.813904
ANLN	0.687	0.811384
VPS36	0.687	0.611515
WDR82	0.687	0.446727
TMPO	0.688	0.346222
SART1	0.689	0.383977
COG1	0.69	0.347221
NUCB1	0.69	0.219509
GATAD2A	0.691	0.775794
AARS1	0.692	0.195542
ACAP2	0.692	0.632097
PPIF	0.692	0.515664
RPL8	0.692	0.725605
NCOR1	0.693	0.674436
PRRC2C	0.693	0.332062
TXLNA	0.693	0.0760272
C5	0.694	0.580922
DCTN1	0.694	0.334484
GM2A	0.694	0.466079
RBMXL3	0.694	0.480556
ACTR10	0.695	0.3369
PLOD2	0.695	0.675743
RPS13	0.695	0.622509
POLR2E	0.696	0.116582
SPATA5	0.697	0.735947
TBPL1	0.697	0.369956
DNAJB1	0.698	0.137541
NEU1	0.698	0.653492
RPS28	0.698	0.76879
SAFB	0.698	0.283796
TIMP4	0.698	0.281623
HNRNPDL	0.699	0.403953
SFSWAP	0.699	0.142991
RAD21	0.7	0.509537
WDR54	0.7	0.628033
FDX1	0.701	0.631862
GBF1	0.701	0.337939
MED15	0.701	0.229222
MYH14	0.701	0.506061
NPAT	0.701	0.624049
RTF2	0.702	0.84467
XRN1	0.702	0.846796
GJA4	0.703	0.496833
NSMCE4A	0.703	0.951612
UBE4A	0.703	0.169715
COX7A1	0.704	0.833301
EDN1	0.704	0.871729
EIF1AX	0.704	0.229757
FAM111B	0.704	0.526969
RPL10A	0.704	0.136579
UQCC3	0.704	0.859339
XRCC4	0.704	0.469407
CMBL	0.705	0.698939
CTSH	0.705	0.63185
COL4A1	0.706	0.58972
CLASP1	0.706	0.392704
ETF1	0.707	0.181722
LMNB2	0.707	0.318473
LSR	0.707	0.611263
STK10	0.707	0.403057
OGFOD1	0.708	0.470253
TRA2B	0.708	0.361642
ZNF804A	0.708	0.967671
CBX5	0.709	0.223496
GAK	0.709	0.921973
HECTD3	0.709	0.635554
RGMB	0.709	0.327883
AKT2	0.71	0.234057
PALS2	0.71	0.354038
ZCCHC8	0.71	0.632097
EPB41L2	0.711	0.638164
FHIP1B	0.712	0.791855
MAT2B	0.712	0.190287
ACBD3	0.713	0.205888
EXOC8	0.713	0.169159
KDM2A	0.713	0.344157
PRKCI	0.713	0.647854
PSMG2	0.713	0.194
WDR6	0.713	0.924522
ZC3H15	0.713	0.552816
AKAP8L	0.714	0.836148
ARF6	0.714	0.491298
DCTN5	0.714	0.499324
DIS3	0.714	0.316216
INTS3	0.714	0.565748
MICAL3	0.714	0.786198
PRKAA1	0.714	0.271447
PSPH	0.714	0.413918
RNASEH2B	0.714	0.941684
CFDP1	0.715	0.428481
BRCC3	0.716	0.628033
GMPPA	0.716	0.951793
LACTB2	0.716	0.380509
C2CD5	0.717	0.0995618
HEXB	0.717	0.145788
MTHFS	0.717	0.821007
NUDCD3	0.717	0.0854697
QRICH1	0.717	0.422689
EIF4A3	0.718	0.297766
LARP4	0.718	0.285617
TAOK3	0.718	0.531823
CLIC4	0.719	0.0941013
DDX46	0.719	0.369964
PRPF4B	0.719	0.4628
ASF1A	0.72	0.457259
RNF170	0.72	0.434359
RP2	0.72	0.994335
PDIA5	0.721	0.831146
RBM42	0.721	0.765341
AKR7A2	0.722	0.37712
AMIGO2	0.722	0.436826
SMG9	0.722	0.283209
SNX16	0.722	0.749049
ADAM17	0.723	0.692187
AFDN	0.723	0.27804
KANK2	0.723	0.947978
PPIL3	0.723	0.948588
TRIM24	0.724	0.835507
HSPA4L	0.724	0.392362
MGAT4B	0.724	0.428481
AKAP9	0.725	0.866794
MLF2	0.725	0.752535
RPS20	0.725	0.357222
SCAF11	0.725	0.341907
SIPA1L3	0.725	0.567321
CIC	0.726	0.732632
PDE6D	0.726	0.438782
PREP	0.726	0.698939
RIC8A	0.726	0.480265
SF3B2	0.726	0.593514
NFKB1	0.727	0.254997
SRSF3	0.727	0.238098
SRSF7	0.727	0.326678
EMD	0.728	0.855446
MTA2	0.728	0.311054
SF3B1	0.728	0.461796
WFS1	0.728	0.704258
CETN2	0.729	0.547529
PLPBP	0.729	0.258524
RBM3	0.729	0.517978
PRPF38B	0.73	0.187578
SMAP	0.73	0.638738
CRYBG1	0.731	0.677034
RAB3B	0.731	0.437191
WTAP	0.731	0.312681
ASPH	0.732	0.689188
RILPL1	0.732	0.828299
CHMP2B	0.733	0.796637
CSNK1A1	0.733	0.393791
MOB1B	0.733	0.51004
PPP1CC	0.733	0.339149
RPL17	0.733	0.749457
EIF4A2	0.734	0.187578
ACO1	0.735	0.221578
CDC16	0.735	0.539024
SERPING1	0.735	0.295683
UCHL5	0.735	0.304475
DENND10	0.736	0.537923
IGF2BP2	0.736	0.165944
NUP93	0.736	0.163292
TDRD12	0.736	0.294985
UAP1	0.736	0.115503
DENND1B	0.738	0.307125
WDFY1	0.738	0.748888
NPM3	0.739	0.931629
PPP1R8	0.739	0.512114
RPS19	0.739	0.842851
FZR1	0.74	0.831146
SLC4A1AP	0.74	0.962074
AFDN	0.741	0.470853
GGPS1	0.741	0.85242
HPF1	0.741	0.51935
PTPN13	0.741	0.806372
CASK	0.742	0.440932
JCHAIN	0.742	0.527934
NSMCE1	0.742	0.738045
WDR73	0.742	0.541303
YPEL5	0.742	0.864044
KRT4	0.743	0.856327
FANCI	0.743	0.91299
NR2C2AP	0.743	0.234569
PRIM1	0.744	0.130936
RPP30	0.744	0.862269
RAB1A	0.745	0.166474
RPL34	0.745	0.457259
SPPL2A	0.745	0.799728
PPIH	0.746	0.168484
CLUH	0.746	0.214512
PIN1	0.746	0.0585492
PRPS2	0.746	0.29754
USP9X	0.746	0.605793
SNRNP40	0.747	0.361822
TBCC	0.747	0.602661
TSNAX	0.747	0.263169
EIF2AK4	0.748	0.691765
KAT2A	0.748	0.742367
PIAS1	0.748	0.725714
POLR3C	0.748	0.400661
BANP	0.749	0.538961
UTP25	0.749	0.400312
COMMD7	0.75	0.237905
FAM234A	0.75	0.640186
TRMT13	0.75	0.417984
ANXA3	0.751	0.880158
DIS3L2	0.751	0.724019
HSP90AA1	0.751	0.116493
SLC25A20	0.751	0.749457
WASF2	0.751	0.285617
NDRG3	0.752	0.716462
NRXN1	0.752	0.753815
YARS1	0.752	0.132008
NDUFA10	0.753	0.874668
CCNC	0.753	0.746404
LMAN1	0.753	0.509404
NDST1	0.753	0.290891
RASGRP2	0.753	0.691546
TCEA1	0.753	0.311054
POP1	0.754	0.72226
SPIN1	0.754	0.368594
CANX	0.755	0.481545
FRG1	0.755	0.38109
NUP37	0.755	0.300551
CACNA2D1	0.756	0.31031
DNAJC2	0.756	0.519974
MSH2	0.756	0.169715
XIAP	0.756	0.838562
CPNE8	0.757	0.0903887
CSNK1E	0.757	0.296619
DIMT1	0.757	0.533431
EIF1AD	0.757	0.486784
S100A7	0.757	0.973431
XAB2	0.757	0.645944
NUMA1	0.76	0.532927
FPGT	0.761	0.541303
GOLGA3	0.761	0.54614
LRPAP1	0.761	0.886154
PTK7	0.761	0.448698
WDR48	0.761	0.265228
ANP32E	0.762	0.276557
MYL6B	0.762	0.857411
CHAMP1	0.764	0.743975
CRAT	0.764	0.560389
CBS	0.765	0.205888
SMC5	0.765	0.406154
TAX1BP3	0.765	0.759053
WDR87	0.766	0.374484
CCT3	0.766	0.469924
ETNK1	0.766	0.872784
JMJD6	0.766	0.694242
PHF6	0.766	0.680828
APMAP	0.767	0.314205
KHDC4	0.767	0.671323
RBM17	0.767	0.741899
RBM8A	0.767	0.411115
SAP130	0.767	0.819221
SRRT	0.767	0.427078
CSNK1G3	0.768	0.628033
FAF1	0.768	0.344216
KRT80	0.768	0.974801
MRPL46	0.769	0.955691
TARBP2	0.769	0.706125
GAA	0.77	0.564448
LANCL1	0.77	0.401665
SP1	0.77	0.949851
ACYP1	0.771	0.704633
CHGB	0.771	0.430998
DNAJC17	0.771	0.427239
GAL3ST4	0.771	0.691236
POLR2B	0.771	0.197538
PSMG1	0.771	0.312083
RPS14	0.771	0.874227
FANCD2	0.772	0.555861
CPA4	0.772	0.833451
FKBP5	0.772	0.4628
GCC2	0.772	0.452978
LRWD1	0.772	0.640767
KNTC1	0.773	0.31031
OVCA2	0.773	0.792094
PDAP1	0.773	0.205888
PQBP1	0.773	0.47272
RPL19	0.773	0.470853
SERPINB12	0.773	0.989362
NUP85	0.774	0.408122
RPS15	0.774	0.812661
RPS15A	0.774	0.613432
SPATA16	0.774	0.862704
DOCK4	0.775	0.369168
FNBP1	0.775	0.347221
TNPO3	0.775	0.269985
LIN7C	0.776	0.314205
NBN	0.776	0.314771
ZFR	0.776	0.736668
HADH	0.777	0.821017
ARG1	0.778	0.881132
ARMC6	0.778	0.704258
LUZP1	0.778	0.61655
PURA	0.778	0.668988
HES5	0.779	0.494854
HNRNPA1	0.779	0.515435
PSAT1	0.779	0.0760272
SRA1	0.779	0.596397
PDHB	0.78	0.66014
RBBP7	0.78	0.439676
AOC1	0.781	0.953036
IWS1	0.781	0.525225
TOR1A	0.781	0.675365
DDX23	0.782	0.369168
HDAC2	0.782	0.349393
MDC1	0.782	0.439676
TANGO6	0.782	0.633488
YBX1	0.782	0.59391
CDK5	0.783	0.991871
ERCC2	0.783	0.457373
PLEC	0.783	0.174006
BIRC2	0.784	0.704635
CLNS1A	0.784	0.76879
ISOC1	0.784	0.644138
TSG101	0.784	0.242318
SCRN3	0.785	0.829327
HIBADH	0.785	0.967671
POLD1	0.785	0.863667
UBE2E3	0.785	0.401605
MYEF2	0.786	0.352366
ULBP3	0.786	0.611506
WDR44	0.786	0.469407
NOC4L	0.787	0.840758
PDCL3	0.787	0.330727
PITRM1	0.787	0.98428
RFLNA	0.787	0.2576
RPL12	0.787	0.412941
SEPSECS	0.787	0.690047
ATL3	0.788	0.850798
PUF60	0.788	0.30996
RPL35	0.788	0.665659
RSF1	0.788	0.601205
SPAG7	0.788	0.898741
NIP7	0.789	0.421049
RCC1	0.789	0.632097
SHPK	0.789	0.587486
SRFBP1	0.789	0.828299
ASMTL	0.79	0.813586
ERH	0.79	0.526969
WAPL	0.79	0.552753
RPS18	0.791	0.593693
SNW1	0.791	0.427109
AMY1A	0.792	0.806849
DNAJC10	0.792	0.217842
MARCKSL1	0.792	0.79531
PRKAG1	0.792	0.12598
SWAP70	0.792	0.169159
TENM3	0.792	0.258524
UBE2L3	0.792	0.817246
DHX15	0.793	0.503624
GPALPP1	0.793	0.635554
RPL31	0.793	0.717638
SCRIB	0.793	0.369577
TRIM28	0.793	0.869347
DUS3L	0.794	0.506329
ANAPC5	0.795	0.989721
CBX3	0.795	0.4143
DNPH1	0.795	0.551455
PPIB	0.795	0.438782
TACC2	0.795	0.742018
UBE2Q1	0.795	0.344157
AIDA	0.796	0.610949
BUB1B	0.796	0.837075
DAGLB	0.796	0.802841
EIF4E2	0.796	0.803454
FLII	0.796	0.382505
LOC401437	0.796	0.732428
RBM15	0.796	0.999977
SLC52A2	0.796	0.308572
TPD52L2	0.796	0.617462
PDCD6IP	0.797	0.211968
TRIP12	0.797	0.461262
CMTR1	0.798	0.644593
FBLN7	0.799	0.991486
INTS7	0.799	0.65517
PDCD4	0.799	0.519802
TRIM25	0.799	0.391944
ERP44	0.8	0.651731
OSGEP	0.8	0.863759
PPT1	0.801	0.673338
RPS25	0.801	0.640352
THBS3	0.801	0.252814
CBFB	0.802	0.979885
PLBD1	0.802	0.170798
SERPINB13	0.802	0.787477
FBXO3	0.803	0.376051
PRKCSH	0.803	0.800397
RBPJ	0.803	0.672175
SMC3	0.803	0.295683
SUPT5H	0.803	0.531396
RAB1B	0.804	0.828299
SUMO1	0.805	0.986596
CTSA	0.806	0.714344
HNRNPF	0.806	0.4628
PSMD11	0.806	0.323299
TOM1L2	0.806	0.744306
HNRNPH1	0.807	0.36623
NACA	0.807	0.401402
NELFCD	0.807	0.696388
PFKL	0.807	0.799728
PPIL1	0.807	0.243263
SLC9A3R1	0.807	0.508836
LAMTOR5	0.808	0.396745
BTF3	0.809	0.543982
CDC45	0.809	0.947978
PGRMC2	0.809	0.619139
QKI	0.809	0.479058
CEP104	0.81	0.961903
DDX5	0.81	0.628033
DPH2	0.81	0.733032
GCFC2	0.81	0.947785
RPS5	0.81	0.626728
GNL1	0.811	0.338254
ZCRB1	0.811	0.619062
ZNF574	0.811	0.802579
ELAPOR2	0.812	0.632097
GABARAP	0.812	0.624049
RACK1	0.812	0.391517
RIPK1	0.812	0.472457
SCAMP4	0.812	0.790938
TCEAL4	0.812	0.932073
BAG5	0.813	0.697171
CCT7	0.813	0.206293
FSCN2	0.813	0.763102
GPRASP2	0.813	0.840263
PRPF4	0.813	0.44793
SUB1	0.813	0.742537
TPD52	0.813	0.528834
TXNRD2	0.813	0.798589
C12orf45	0.814	0.687682
LMNA	0.814	0.438881
PCLO	0.814	0.721535
RANBP3	0.814	0.296619
ANPEP	0.815	0.615885
VPS29	0.815	0.377941
GAS6	0.816	0.447613
U2AF2	0.816	0.453915
POLR1C	0.817	0.296619
RABEP1	0.817	0.476612
CCT6A	0.818	0.160921
LAMP1	0.818	0.219057
MEAK7	0.818	0.983302
PAICS	0.818	0.376834
PDS5B	0.818	0.74111
PPWD1	0.818	0.685426
BIRC6	0.819	0.448698
ENOSF1	0.819	0.762859
GMPS	0.819	0.116493
SERPINB3	0.819	0.81567
ACTL6A	0.82	0.165321
ARHGEF7	0.82	0.744097
PA2G4	0.82	0.281623
SDE2	0.82	0.656433
SVIL	0.82	0.717638
CUL4B	0.821	0.312751
HSPA1A	0.821	0.140724
PABPC1	0.821	0.508565
RPL36	0.821	0.686879
URI1	0.821	0.283796
VDAC1	0.821	0.846796
ANXA11	0.822	0.562232
GRN	0.822	0.663263
RPL24	0.822	0.858943
RPS16	0.822	0.557397
NIBAN2	0.823	0.348353
GPHN	0.824	0.638164
PRKAR1A	0.824	0.594455
RSRC2	0.824	0.63401
RTCB	0.824	0.508836
SBSN	0.824	0.728271
STK24	0.824	0.622995
DNPEP	0.825	0.881386
RBM12B	0.825	0.553657
RPL23	0.825	0.663946
SLC5A9	0.825	0.870708
TACC1	0.825	0.438782
NPLOC4	0.826	0.854852
CCAR2	0.827	0.315598
FAM120A	0.827	0.581129
RPAP1	0.827	0.628033
SAAL1	0.827	0.529253
TPR	0.827	0.631862
CDC20	0.828	0.587361
CPSF7	0.828	0.828299
CTDP1	0.828	0.587361
PSMB7	0.828	0.737295
RNF113A	0.828	0.742018
SDF2L1	0.828	0.947978
DEK	0.829	0.577143
EIF2S2	0.829	0.746404
PPM1G	0.829	0.72679
SUPT4H1	0.829	0.301717
BCAM	0.83	0.508836
BRIX1	0.83	0.945183
KATNA1	0.83	0.676541
RPS27	0.83	0.30829
STAG2	0.83	0.947978
SYNJ2	0.83	0.957395
ACP1	0.831	0.628033
HCFC1	0.831	0.258524
JPT1	0.831	0.859339
MOCS2	0.831	0.741722
PPL	0.831	0.897281
SUMO3	0.831	0.74811
YY1AP1	0.831	0.670572
CDC42	0.832	0.469916
MSTO1	0.832	0.647281
OGDH	0.832	0.625896
CDC123	0.833	0.523175
LTK	0.833	0.829955
LTN1	0.833	0.688542
NOC2L	0.833	0.606234
PDS5A	0.833	0.894896
PPIE	0.833	0.452978
HIF1AN	0.834	0.759316
HNRNPH2	0.834	0.957316
PDXP	0.834	0.852273
RBM39	0.834	0.430747
VPS35L	0.834	0.631862
CKAP5	0.835	0.51437
CLP1	0.835	0.790954
DBNL	0.835	0.439676
LRRFIP1	0.835	0.739195
METAP2	0.835	0.291469
PDZD11	0.835	0.975804
RPLP2	0.835	0.796359
SRPK2	0.835	0.622995
FBXO7	0.836	0.866794
NPHS1	0.836	0.922017
FAM98B	0.837	0.99009
GTF2A2	0.837	0.70312
TARS1	0.838	0.374326
TCP1	0.838	0.30829
WRAP53	0.838	0.823847
DSC3	0.839	0.778898
PDCD5	0.839	0.759453
RAD23A	0.839	0.759168
UNC119B	0.839	0.326678
YES1	0.839	0.397118
CALR	0.84	0.94975
EPN2	0.84	0.642888
NOC3L	0.84	0.553548
FRMPD3	0.841	0.742091
P4HB	0.841	0.872676
PCNT	0.841	0.725425
POLR2A	0.841	0.796161
YWHAG	0.841	0.829327
GRB2	0.842	0.493463
NAA30	0.842	0.698254
WDR5	0.842	0.905938
MTHFD1	0.843	0.564448
CTSB	0.843	0.776207
DNAJB6	0.843	0.675365
EIF3C	0.843	0.508836
FNTB	0.843	0.625896
GLB1	0.843	0.685426
TOM1L1	0.843	0.780118
CCDC22	0.844	0.6351
CTNNBL1	0.844	0.797446
GRWD1	0.844	0.547817
C18orf25	0.845	0.997328
CDC42BPB	0.845	0.753099
CYB5R4	0.845	0.586916
DCD	0.845	0.835507
PKM	0.845	0.891125
WDR1	0.845	0.39118
ERBIN	0.846	0.694242
RBBP5	0.846	0.713073
USP7	0.846	0.671301
GLMN	0.847	0.610949
STAU2	0.847	0.995835
UNC45A	0.847	0.600126
ZC3H14	0.847	0.968866
DIDO1	0.848	0.975902
ELP3	0.848	0.662238
EMC7	0.848	0.98799
LCMT1	0.849	0.991486
PSMC6	0.849	0.382708
MAT2A	0.85	0.426527
PSMB6	0.85	0.402662
STIP1	0.85	0.335073
PRMT3	0.851	0.326679
ANXA1	0.851	0.833072
CCNK	0.851	0.457149
CSK	0.851	0.683284
KIF2A	0.851	0.671802
KPRP	0.851	0.861818
LTF	0.851	0.49585
RNMT	0.851	0.617234
WDR37	0.851	0.748513
ADNP	0.853	0.316278
DKC1	0.853	0.926004
RPRD1B	0.853	0.768665
SMU1	0.853	0.672721
XPO5	0.853	0.588649
CTTN	0.854	0.523475
GPCPD1	0.854	0.720488
NUP214	0.854	0.56184
PRMT5	0.854	0.327232
PSIP1	0.854	0.382425
RPS3	0.854	0.224089
PALLD	0.855	0.748888
SCRN1	0.855	0.473113
MED20	0.856	0.621239
ASPSCR1	0.856	0.577809
CASTOR2	0.856	0.839254
CKAP2	0.856	0.590003
FAM50A	0.856	0.128067
HTT	0.856	0.918016
TTLL12	0.856	0.945713
DENR	0.857	0.640767
LSM4	0.857	0.609495
DNAAF5	0.858	0.641126
MSRB3	0.858	0.984487
POFUT1	0.858	0.483147
DCTN4	0.859	0.907986
MED14	0.859	0.889274
RANBP10	0.859	0.670572
SRSF6	0.859	0.564853
BRAT1	0.86	0.629248
FKBP4	0.86	0.369168
IRF2BPL	0.86	0.510932
NUDC	0.86	0.357222
PSPC1	0.86	0.76879
PUS7L	0.86	0.577263
AGRN	0.861	0.717536
BZW1	0.861	0.401402
CARD18	0.861	0.804736
CCT6B	0.861	0.332062
CTNNB1	0.861	0.517577
FBXO22	0.861	0.742018
RAC1	0.861	0.273669
ACTR1A	0.862	0.707945
IMPDH2	0.862	0.197538
MYH9	0.862	0.609681
OXR1	0.862	0.632097
RPLP0	0.862	0.36676
XPO1	0.862	0.188301
YBX3	0.862	0.744097
CETN3	0.863	0.888578
CPSF1	0.863	0.50264
EXOSC6	0.863	0.723393
NCAPH	0.863	0.54614
BRAP	0.864	0.74023
DHX9	0.864	0.357222
EIF3D	0.864	0.831796
KHDRBS1	0.864	0.688295
PEG10	0.864	0.904805
RAB5C	0.864	0.334249
SRSF10	0.864	0.593875
UBFD1	0.864	0.633855
CLTC	0.865	0.363917
COG5	0.865	0.905938
MAGEA3	0.865	0.616005
PNPO	0.865	0.547529
RPL35A	0.865	0.367263
TRMT6	0.865	0.66177
BAG3	0.866	0.621993
G3BP1	0.866	0.346429
TUBB4A	0.866	0.793395
YTHDF2	0.867	0.646658
DCUN1D1	0.867	0.662499
PPP5C	0.867	0.21777
RBSN	0.867	0.657438
RIPK2	0.867	0.596397
SEC23B	0.867	0.997588
TDRD15	0.867	0.592084
TOLLIP	0.867	0.448698
VTN	0.867	0.713073
ADD3	0.868	0.962074
CRTAP	0.868	0.614234
GABRG3	0.868	0.870483
MYOF	0.868	0.633855
NUDT14	0.868	0.593658
SF3A1	0.868	0.517577
SH3PXD2B	0.868	0.991751
TET2	0.868	0.906758
VPS41	0.868	0.685594
LANCL2	0.869	0.588649
PPP1R14B	0.869	0.831366
RPS6KA2	0.869	0.285617
ANGPTL4	0.87	0.581926
Creb1; CREB1; LOC101356881	0.87	0.598027
HSPE1-MOB4	0.87	0.802841
SRRM1	0.87	0.632097
UBXN7	0.87	0.320077
FTL	0.871	0.828299
NAA50	0.871	0.751632
PIP4K2C	0.871	0.794507
PLCB3	0.871	0.933908
SMAD9	0.871	0.997276
SYMPK	0.871	0.704635
SPOUT1	0.872	0.737998
ZC3HAV1L	0.872	0.803904
SRGAP2	0.873	0.96384
CALCOCO1	0.873	0.837075
GTF3C3	0.873	0.872784
HMGB2	0.873	0.561622
PAPSS1	0.873	0.696685
PSMC5	0.873	0.4628
STAT3	0.873	0.734902
THADA	0.873	0.877334
RPL29	0.874	0.375639
SEMA6B	0.874	0.923192
TEX47	0.874	0.746404
METAP2	0.875	0.937613
RALBP1	0.875	0.966873
DDB2	0.876	0.50361
PPP2R2A	0.876	0.527094
VPS16	0.876	0.726948
WIPI2	0.876	0.660812
NUP155	0.877	0.98799
STAU1	0.877	0.688979
TXNDC5	0.877	0.326133
BUB3	0.878	0.369956
CTNNA1	0.878	0.743843
PSMD3	0.878	0.318282
ZC3H18	0.878	0.685426
HNRNPA0	0.879	0.487403
SMARCC2	0.879	0.940103
ZC3H10	0.879	0.466786
PPCS	0.88	0.908023
SFPQ	0.88	0.996991
SRP68	0.88	0.996991
XYLT1	0.88	0.657989
HSP90B1	0.881	0.866241
LTV1	0.881	0.799968
NHP2	0.881	0.731857
PRDX3	0.881	0.48085
SMN1; SMN2	0.881	0.635554
ATG13	0.882	0.415275
ATP6V1E1	0.882	0.628033
CBWD5	0.882	0.508836
ANAPC4	0.883	0.796637
INTS4	0.883	0.73583
LGALS1	0.883	0.730668
NME1	0.883	0.881974
SAMD4B	0.883	0.956016
TP53BP1	0.883	0.401605
ESD	0.884	0.932619
PXN	0.884	0.628033
RPL22	0.884	0.746607
THYN1	0.884	0.78635
UBR5	0.884	0.547018
LAS1L	0.885	0.445818
EMG1	0.886	0.846796
ERP29	0.886	0.258524
HRNR	0.886	0.900743
PFDN2	0.886	0.997276
PSMC4	0.886	0.317721
SERPINE2	0.886	0.70103
UMPS	0.886	0.647281
CCDC9	0.887	0.372776
CCDC97	0.887	0.925946
CDC34	0.887	0.694319
COMMD1	0.887	0.828299
ROCK1	0.887	0.631862
RPL15	0.887	0.787477
EEF1D	0.888	0.731857
KLHL18	0.888	0.828299
KRT23	0.888	0.787538
POLR2K	0.888	0.625896
SLC2A3	0.888	0.561314
GTF3C1	0.889	0.691546
OPTN	0.889	0.828299
PSMG3	0.889	0.661013
USP11	0.889	0.737998
HNRNPA2B1	0.89	0.859441
HSP90AB1	0.89	0.521632
MRE11	0.89	0.562626
RANBP1	0.89	0.473099
SCAMP3	0.89	0.995835
SNRPG	0.89	0.819221
BAG2	0.891	0.78313
BAG6	0.891	0.580398
LARP1	0.891	0.955286
NELFB	0.891	0.983779
PSMC1	0.891	0.469916
SF3B3	0.891	0.744789
CCT5	0.892	0.314247
FAM3A	0.892	0.625896
PAAF1	0.892	0.403835
RAI14	0.892	0.973889
RPL32	0.892	0.861612
SCFD1	0.892	0.680843
AHSA1	0.893	0.870483
CASP8	0.893	0.800669
CDYL	0.893	0.773744
CSNK2A2	0.893	0.457373
INTS6	0.893	0.878805
PRDX4	0.893	0.973524
SERPINB4	0.893	0.94975
FUS	0.894	0.48849
RECQL	0.894	0.777814
RPS4X	0.894	0.949374
TBL1XR1	0.894	0.804852
GTSF1	0.895	0.35868
RRS1	0.895	0.919462
SPOCK2	0.895	0.723393
WARS1	0.895	0.635554
NAE1	0.896	0.369812
TATDN1	0.896	0.508739
COL12A1	0.897	0.77067
DPYSL3	0.897	0.669122
EDF1	0.897	0.607642
ELAC2	0.897	0.428481
PRRC2A	0.897	0.307125
DUSP12	0.898	0.698939
HZGJ	0.898	0.665927
KIF5B	0.898	0.828299
SRP72	0.898	0.910024
WNT5B	0.898	0.827709
XRN2	0.898	0.980151
ZBTB8OS	0.898	0.991486
CHMP4A	0.899	0.965207
EXOSC7	0.899	0.702685
HEBP1	0.899	0.560389
PSMD4	0.899	0.610949
RPIA	0.899	0.50738
RUFY1	0.9	0.75956
UGGT1	0.9	0.790938
WDHD1	0.9	0.716462
CRKL	0.902	0.688295
RPS8	0.902	0.966873
SMAP2	0.902	0.846796
ZC3HC1	0.902	0.743975
PSMC2	0.903	0.440932
SEC24C	0.903	0.663931
RPL9	0.904	0.747247
ARID1A	0.904	0.737998
BIN3	0.904	0.854979
CHMP1A	0.904	0.665927
ETS1	0.904	0.98799
IGBP1	0.904	0.296541
MCF2L	0.904	0.725425
PHACTR4	0.904	0.537894
THBS4	0.904	0.652126
C11orf68	0.905	0.410828
KRT79	0.905	0.680828
RIOK1	0.905	0.734933
RPL14	0.905	0.890419
TUBB4B	0.905	0.242911
ZW10	0.905	0.720986
CBX1	0.906	0.610949
COL5A1	0.906	0.698928
DRG1	0.906	0.463212
HDAC3	0.906	0.730497
NFYC	0.906	0.657989
ZWILCH	0.906	0.528834
ATP2A1	0.907	0.382724
APIP	0.907	0.750019
MAGEA4	0.907	0.727355
RPS23	0.907	0.979308
ERF	0.908	0.690665
FHL1	0.908	0.717638
PSMD6	0.908	0.633855
STRIP1	0.908	0.991486
TOMM34	0.908	0.887754
UBA6	0.908	0.503307
ANXA6	0.909	0.606421
CEMIP	0.909	0.799728
GOT1	0.909	0.575153
GSPT2	0.909	0.886621
MAVS	0.909	0.720775
PIP5K1A	0.909	0.610949
RHEB	0.909	0.502842
TIAL1	0.909	0.59391
TRIR	0.909	0.991486
YKT6	0.909	0.948903
ZYG11B	0.909	0.846796
PELP1	0.91	0.828299
U2AF1	0.91	0.697908
CUL1	0.911	0.843806
DPH5	0.911	0.716462
PITPNM2	0.911	0.813305
SF3B6	0.911	0.587152
TBC1D23	0.911	0.990159
VIM	0.911	0.742018
API5	0.912	0.994613
HMGB1	0.912	0.421372
HNRNPD	0.912	0.633855
LIN54	0.912	0.961903
ASCC1	0.913	0.942584
KLHL15	0.913	0.967671
NSUN2	0.913	0.707815
RBBP4	0.913	0.651731
DAXX	0.914	0.48891
ARL2	0.915	0.912805
EIF3B	0.915	0.466786
FXR2	0.915	0.829955
MED12	0.915	0.533456
PIK3R1	0.915	0.858388
PSMD1	0.915	0.623041
TRIP4	0.915	0.675743
VAT1	0.915	0.921973
ASNA1	0.916	0.948497
ATG7	0.916	0.624049
GART	0.916	0.521632
NCBP1	0.916	0.638164
SARS1	0.916	0.898073
TBC1D5	0.916	0.98453
VPS51	0.916	0.889574
PHF5A	0.917	0.65387
APOB	0.918	0.322267
ATE1	0.918	0.704258
FHL2	0.918	0.869074
NUDT21	0.918	0.956159
PEF1	0.918	0.638164
PGM1	0.918	0.695141
VAV2	0.918	0.931222
ZBTB10	0.918	0.830554
AIFM1	0.919	0.77067
IPO5	0.919	0.844734
MMS22L	0.919	0.809002
NUP50	0.919	0.953773
RALGAPA1	0.919	0.698939
ZNF207	0.919	0.357344
BPGM	0.92	0.846796
TMSB10	0.92	0.676847
ZC3HAV1	0.92	0.637661
EBNA1BP2	0.921	0.912805
HMGB3	0.921	0.469694
LUC7L	0.921	0.619133
MAGOH	0.921	0.39009
RABGGTB	0.921	0.854852
TUBB	0.921	0.744411
ACP4	0.922	0.894993
CNOT3	0.922	0.844108
COPS7B	0.922	0.91299
DDX39A	0.922	0.628033
GNPDA2	0.922	0.675743
SNX1	0.922	0.991486
TBCD	0.922	0.661396
WASHC3	0.922	0.991486
CBLL1	0.923	0.854308
CTU2	0.923	0.631537
EIF3A	0.923	0.723246
MTOR	0.923	0.802748
PPIL4	0.923	0.452978
PPP1R21	0.923	0.680016
RRP9	0.923	0.687711
AHCYL1	0.924	0.739574
GABARAPL2	0.924	0.680533
HGFAC	0.924	0.517767
RAD23B	0.924	0.880907
SCP2	0.924	0.800703
STAT5A	0.924	0.808276
ANP32A	0.925	0.707424
DDB1	0.925	0.553548
MCTS1	0.925	0.944925
MYH10	0.925	0.526969
TOR4A	0.925	0.657438
CCS	0.926	0.953036
DNAH9	0.926	0.970516
DYNC1LI2	0.926	0.719566
EEFSEC	0.926	0.688188
EXOC2	0.926	0.606421
NAMPT	0.926	0.886621
NHLRC2	0.926	0.791855
PLEC	0.926	0.595873
SF1	0.926	0.983302
TTC37	0.926	0.979944
UBE4B	0.926	0.924692
DDX41	0.927	0.688979
BAIAP2	0.927	0.526969
CHMP4B	0.927	0.962074
EDC3	0.927	0.783867
EEA1	0.927	0.894202
EIF2S1	0.927	0.638164
FHAD1	0.927	0.968866
HSPA8	0.927	0.224089
NUDT2	0.927	0.628033
PAIP1	0.927	0.636107
SRPK1	0.927	0.755347
ARRB2	0.928	0.647281
EIF4B	0.928	0.738045
FERMT1	0.928	0.846773
GLUD1	0.928	0.97231
GOPC	0.928	0.634006
HDLBP	0.928	0.782106
IMPDH1	0.928	0.533431
CCT2	0.929	0.809002
CD2BP2	0.929	0.610949
DDX1	0.929	0.825834
HSP90AB4P	0.929	0.638164
PCMT1	0.929	0.619133
RPS9	0.929	0.901305
STRAP	0.929	0.635967
TXNDC9	0.929	0.737119
ALDH3A1	0.93	0.846796
CFAP298	0.93	0.742018
EXOSC5	0.93	0.269985
NME3	0.93	0.854308
SMARCB1	0.93	0.633855
KCTD15	0.931	0.587486
PI4KA	0.931	0.965207
TUBAL3	0.931	0.76879
ATN1	0.932	0.791868
RAB32	0.932	0.734777
WASHC5	0.932	0.747247
C12orf43	0.933	0.515197
EIF5B	0.933	0.628033
GSK3A	0.933	0.790938
IL16	0.933	0.870708
IPO8	0.933	0.568902
TWF2	0.933	0.823272
LSM14A	0.934	0.995432
BZW2	0.934	0.74491
EFTUD2	0.934	0.624049
INA	0.934	0.867351
KLF4	0.934	0.791855
MINDY3	0.934	0.73901
PABPC4	0.934	0.927868
RUVBL1	0.934	0.541969
SASH1	0.934	0.830554
TPM3	0.934	0.908365
UBP1	0.934	0.943282
CSTF2T	0.935	0.786043
USP39	0.935	0.401402
ANKRD28	0.936	0.626728
PSMA7	0.936	0.790938
RPL13	0.936	0.951955
TAOK1	0.936	0.920264
WDR4	0.936	0.88661
WNK1	0.936	0.74111
DSC2	0.937	0.887453
LARS1	0.937	0.921973
RPL30	0.937	0.786865
RPUSD2	0.937	0.981971
SRP54	0.937	0.650857
TRAPPC4	0.937	0.966873
YLPM1	0.937	0.752104
GSR	0.938	0.94201
LSM6	0.938	0.688295
ARFGAP2	0.939	0.794507
CFL1	0.939	0.71999
CHAC2	0.939	0.858744
KIAA0319L	0.939	0.633855
MAGEA10	0.939	0.916186
PSMB5	0.939	0.663931
SNRNP70	0.939	0.830554
SNX6	0.939	0.799218
TUBA1C	0.939	0.774881
COG4	0.94	0.977006
ELP2	0.94	0.687403
GTF2H2	0.94	0.672354
NSFL1C	0.94	0.56184
PLRG1	0.94	0.903289
ZEB1	0.94	0.979885
SEPHS2	0.941	0.891125
HDGF	0.941	0.793026
HSPH1	0.941	0.694893
RPL11	0.941	0.4628
S100A10	0.941	0.710903
CTBP2	0.942	0.840263
CBR1	0.942	0.550926
HSF1	0.942	0.725503
KRAS	0.942	0.751351
PSMD12	0.942	0.635554
SAP30BP	0.942	0.813456
PPM1A	0.943	0.702259
PSMA5	0.943	0.888456
VPS26B	0.943	0.365147
CDKN2AIP	0.944	0.840357
MICAL1	0.944	0.932726
SYNCRIP	0.944	0.676768
ZC2HC1A	0.944	0.744789
HNRNPK	0.945	0.592107
COL3A1	0.945	0.995953
FRYL	0.945	0.821992
ATM	0.946	0.617036
ECI1	0.946	0.747247
HBB	0.946	0.880517
PDCD10	0.946	0.821017
RPS11	0.946	0.905938
SUGP2	0.946	0.64248
SUPT6H	0.946	0.706125
TCOF1	0.946	0.624049
CSDE1	0.947	0.889424
GANAB	0.947	0.965207
MED16	0.947	0.749457
RABEPK	0.947	0.750667
RNPEP	0.947	0.903524
RPL13A	0.947	0.714428
LRRC20	0.948	0.70103
ARL6IP4	0.949	0.979561
EXOSC8	0.949	0.697618
GNAI3	0.949	0.698928
VASP	0.949	0.564408
XPOT	0.949	0.745316
CCDC91	0.95	0.991842
DDX19A	0.95	0.962074
MLST8	0.95	0.809131
NCKIPSD	0.95	0.833423
PRSS1	0.95	0.691596
CPD	0.951	0.887453
CPSF2	0.951	0.659533
EIF2B3	0.951	0.947803
KHSRP	0.951	0.776521
NAP1L1	0.951	0.768719
QTRT2	0.951	0.480377
ARIH2	0.952	0.991842
EIF2B1	0.952	0.687682
KRT6B	0.952	0.720986
NMT2	0.952	0.991303
NUP205	0.952	0.713356
RBM6	0.952	0.975824
GALE	0.953	0.673404
BAD	0.953	0.783661
CELF1	0.953	0.78633
DCTN2	0.953	0.850113
GIPC1	0.953	0.749457
[truncated: 2,017 more rows]
