# Supplementary material for: Chromosomal 3q amplicon encodes essential regulators of secretory vesicles that drive secretory addiction in cancer
Source: J Clin Invest. 2024 Apr 25;134(12):e176355. doi: 10.1172/JCI176355 (PMC11178546; doi:10.1172/JCI176355)
Supplement: Supplemental table 2 [file jci-134-176355-s237.xlsx]

## Sheet: Proteins
Checked	Protein FDR Confidence: Combined	Master	Accession	Description	Exp. q-value: Combined	Sum PEP Score	Coverage [%]	# Peptides	# PSMs	# Unique Peptides	# AAs	MW [kDa]	calc. pI	Score Sequest HT: Sequest HT	# Peptides (by Search Engine): Sequest HT	# Razor Peptides	Abundance Ratio: (Sample) / (Control)	P LOG10	Abundance Ratio Adj. P-Value: (Sample) / (Control)	p value	Abundances (Grouped): Control	Abundances (Grouped): Sample	Abundances (Grouped) CV [%]: Control	Abundances (Grouped) CV [%]: Sample	Found in Sample: [S7] F7: Control	Found in Sample: [S8] F8: Control	Found in Sample: [S9] F9: Control	Found in Sample: [S10] F10: Sample	Found in Sample: [S11] F11: Sample	Found in Sample: [S12] F12: Sample	# Protein Groups	Modifications
FALSE	High	Master Protein	O60264	Golgi integral membrane protein 4 OS=Homo sapiens OX=9606 GN=GOLIM4 PE=1 SV=1	0	13.52	5	4	14	4	1052	121.8	8.09	24.08	4	0	23.43	1.39576	0.725144	0.0402013	8.2	191.8	109.6	34.43	High	High	High	High	High	High	1
FALSE	High	Master Protein	Q9H900	Protein zwilch homolog OS=Homo sapiens GN=ZWILCH PE=1 SV=2	0	10.942	8	3	7	3	591	67.2	6.27	17.86	3	0	11.901	1.20022	0.758539	0.063064	15.5	184.5	124.84	27.03	High	High	Peak Found	High	High	High	1
FALSE	High	Master Protein	Q9BRR8	G patch domain-containing protein 1 OS=Homo sapiens GN=GPATCH1 PE=1 SV=1	0	9.865	2	2	10	2	931	103.3	7.05	24.16	2	0	10.344	1.14456	0.768324	0.0716871	17.6	182.4	135.51	3.64	High	High	Peak Found	High	High	High	1
FALSE	High	Master Protein	P98194	Calcium-transporting ATPase type 2C member 1 OS=Homo sapiens OX=9606 GN=ATP2C1 PE=1 SV=3	0	18.721	7	4	14	4	919	100.5	6.74	38.92	4	0	8.129	1.40237	0.724041	0.0395941	21.9	178.1	71.81	7.11	High	High	High	High	High	High	1
FALSE	High	Master Protein	Q04695	Keratin, type I cytoskeletal 17 OS=Homo sapiens GN=KRT17 PE=1 SV=2	0	381.781	68	45	871	28	432	48.1	5.02	2275.15	45	1	6.612	0.534921	0.884113	0.291796	26.3	173.7	137.78	81.01	High	High	High	High	High	High	1
FALSE	High	Master Protein	P17096	High mobility group protein HMG-I/HMG-Y OS=Homo sapiens GN=HMGA1 PE=1 SV=3	0	8.7	23	2	4	2	107	11.7	10.32	8.47	2	0	6.216	1.34528	0.733621	0.0451562	27.7	172.3	78.63	75	Peak Found	Peak Found	Peak Found	High	Peak Found	High	1
FALSE	High	Master Protein	Q709C8	Vacuolar protein sorting-associated protein 13C OS=Homo sapiens GN=VPS13C PE=1 SV=1	0	96.136	8	19	62	19	3753	422.1	6.83	156.24	19	0	6.012	2.65511	0.542611	0.00221252	28.5	171.5	8.7	26.89	High	High	High	High	High	High	1	Met-loss [N-Term]
FALSE	High	Master Protein	Q14764	Major vault protein OS=Homo sapiens GN=MVP PE=1 SV=4	0	98.152	33	20	60	20	893	99.3	5.48	170.25	20	0	5.969	1.34528	0.733621	0.0451562	28.7	171.3	71.4	34.43	High	High	High	High	High	High	1	Met-loss+Acetyl [N-Term]
FALSE	High	Master Protein	Q9Y520	Protein PRRC2C OS=Homo sapiens GN=PRRC2C PE=1 SV=4	0	52.772	7	10	32	10	2896	316.7	9.13	93.05	10	0	5.685	1.44766	0.71653	0.0356732	29.9	170.1	60.44	18.58	High	High	High	High	High	High	1
FALSE	High	Master Protein	P52926	High mobility group protein HMGI-C OS=Homo sapiens GN=HMGA2 PE=1 SV=1	0	28.364	29	3	14	3	109	11.8	10.62	55.86	3	0	5.683	1.20022	0.758539	0.063064	29.9	170.1	80.29	30.76	High	Peak Found	Peak Found	High	High	High	1
FALSE	High	Master Protein	P30419	Glycylpeptide N-tetradecanoyltransferase 1 OS=Homo sapiens GN=NMT1 PE=1 SV=2	0	13.967	9	3	8	3	496	56.8	7.8	19.84	3	0	5.643	1.10072	0.776118	0.0793007	30.1	169.9	103.57	11.19	High	High	High	High	High	High	1
FALSE	High	Master Protein	Q8IWJ2	GRIP and coiled-coil domain-containing protein 2 OS=Homo sapiens GN=GCC2 PE=1 SV=4	0	13.555	2	3	11	3	1684	195.8	5.14	34.95	3	0	5.146	2.80548	0.524146	0.00156504	32.5	167.5	24.97	20.6	Peak Found	High	High	High	High	High	1
FALSE	High	Master Protein	Q3V6T2	Girdin OS=Homo sapiens GN=CCDC88A PE=1 SV=2	0	74.902	10	13	38	13	1871	215.9	6.21	111.04	13	0	5.066	2.80548	0.524146	0.00156504	33	167	26.67	15.32	High	High	Peak Found	High	High	High	1
FALSE	High	Master Protein	Q9BUK6	Protein misato homolog 1 OS=Homo sapiens GN=MSTO1 PE=1 SV=1	0	6.573	6	2	8	2	570	61.8	6.11	14.06	2	0	4.367	1.30103		0.05	37.3	162.7		26.77	High	High	High	High	High	High	1
FALSE	High	Master Protein	Q6PGP7	Tetratricopeptide repeat protein 37 OS=Homo sapiens GN=TTC37 PE=1 SV=1	0	25.413	5	4	9	4	1564	175.4	7.53	30.04	4	0	4.263	1.17333	0.763251	0.0670923	38	162	86.18	26.83	High	Peak Found	Peak Found	High	High	High	1
FALSE	High	Master Protein	H3BPE1	Microtubule-actin cross-linking factor 1, isoforms 1/2/3/5 OS=Homo sapiens GN=MACF1 PE=1 SV=1	0	169.024	6	33	89	25	7555	856.3	5.39	238.99	33	8	4.137	1.44766	0.71653	0.0356732	38.9	161.1	50.97	11.92	High	High	High	High	High	High	1
FALSE	High	Master Protein	O95714	E3 ubiquitin-protein ligase HERC2 OS=Homo sapiens GN=HERC2 PE=1 SV=2	0	9.827	1	4	8	4	4834	526.9	6.28	10.05	4	0	4.132	1.53611	0.702084	0.0290999	39	161	40.12	0.59	Peak Found	High	Peak Found	High	High	High	1
FALSE	High	Master Protein	Q9BW72	HIG1 domain family member 2A, mitochondrial OS=Homo sapiens GN=HIGD2A PE=1 SV=1	0	14.787	52	2	19	2	106	11.5	10.2	72.49	2	0	3.885	0.627835	0.865399	0.235595	40.9	159.1	130.02	67.75	High	High	High	High	High	High	1	Met-loss+Acetyl [N-Term]
FALSE	High	Master Protein	O75592	E3 ubiquitin-protein ligase MYCBP2 OS=Homo sapiens GN=MYCBP2 PE=1 SV=3	0	37.809	3	9	22	9	4640	509.8	7.03	50.59	9	0	3.837	1.17333	0.763251	0.0670923	41.3	158.7	65.25	49.45	High	High	Peak Found	High	High	High	1
FALSE	High	Master Protein	Q5VT06	Centrosome-associated protein 350 OS=Homo sapiens GN=CEP350 PE=1 SV=1	0	7.738	1	2	4	2	3117	350.7	6.33	9.04	2	0	3.758	1.78346	0.663214	0.016464	42	158	42.09	35.52	Peak Found	Peak Found	Peak Found	High	High	High	1
FALSE	High	Master Protein	Q6ZMI0	Protein phosphatase 1 regulatory subunit 21 OS=Homo sapiens GN=PPP1R21 PE=1 SV=1	0	8.468	4	2	6	2	780	88.3	6.84	10.75	2	0	3.662	1.37349	0.728872	0.0423169	42.9	157.1	49.86	14.38	Peak Found	High	High	High	High	High	1
FALSE	High	Master Protein	O15397	Importin-8 OS=Homo sapiens GN=IPO8 PE=1 SV=2	0	10.954	3	2	8	2	1037	119.9	5.16	17.8	2	0	3.643	1.17333	0.763251	0.0670923	43.1	156.9	71.52	28.63	Peak Found	High	High	High	High	High	1
FALSE	High	Master Protein	P46019	Phosphorylase b kinase regulatory subunit alpha, liver isoform OS=Homo sapiens GN=PHKA2 PE=1 SV=1	0	6.143	3	2	5	2	1235	138.3	6.44	11.37	2	0	3.599	1.34528	0.733621	0.0451562	43.5	156.5	62.01	38.18	Peak Found	High	Peak Found	High	Peak Found	High	1
FALSE	High	Master Protein	P46939	Utrophin OS=Homo sapiens GN=UTRN PE=1 SV=2	0	59.268	6	13	32	13	3433	394.2	5.33	64.65	13	0	3.595	2.80548	0.524146	0.00156504	43.5	156.5	20.32	24.4	High	High	Peak Found	High	High	High	1
FALSE	High	Master Protein	Q9NZJ4	Sacsin OS=Homo sapiens GN=SACS PE=1 SV=2	0	9.218	1	3	5	3	4579	520.8	7.05	10.46	3	0	3.503	1.20022	0.758539	0.063064	44.4	155.6	39.2	34.07	Peak Found	Peak Found	Not Found	High	High	High	1
FALSE	High	Master Protein	Q9NR09	Baculoviral IAP repeat-containing protein 6 OS=Homo sapiens GN=BIRC6 PE=1 SV=2	0	217.233	14	43	135	43	4857	529.9	6.05	347.86	43	0	3.398	1.78346	0.663214	0.016464	45.5	154.5	21.68	32.33	High	High	High	High	High	High	1
FALSE	High	Master Protein	P27708	CAD protein OS=Homo sapiens GN=CAD PE=1 SV=3	0	118.92	17	25	65	25	2225	242.8	6.46	162.32	25	0	3.386	1.20022	0.758539	0.063064	45.6	154.4	57.03	12.97	High	High	High	High	High	High	1	Met-loss+Acetyl [N-Term]
FALSE	High	Master Protein	Q9HAD4	WD repeat-containing protein 41 OS=Homo sapiens GN=WDR41 PE=2 SV=3	0	27.473	21	7	21	7	459	51.7	5.44	54.19	7	0	3.366	0.883469	0.81593	0.130777	45.8	154.2	105.47	69.69	High	High	High	High	High	High	1
FALSE	High	Master Protein	E9PP21	Cysteine and glycine-rich protein 1 OS=Homo sapiens GN=CSRP1 PE=1 SV=1	0	7.04	23	2	2	2	160	16.9	8.91	1.94	2	0	3.264	0.822017	0.827558	0.150655	46.9	153.1	97.1	24.24	Peak Found	High	Peak Found	High	Peak Found	Peak Found	1
FALSE	High	Master Protein	Q92574	Hamartin OS=Homo sapiens GN=TSC1 PE=1 SV=2	0	22.387	8	5	9	5	1164	129.7	6.47	25.7	5	0	3.142	1.17333	0.763251	0.0670923	48.3	151.7	30.08	160.07	Peak Found	Peak Found	Peak Found	High	High	High	1
FALSE	High	Master Protein	Q7Z6Z7	E3 ubiquitin-protein ligase HUWE1 OS=Homo sapiens GN=HUWE1 PE=1 SV=3	0	109.162	10	23	54	23	4374	481.6	5.22	151.24	23	0	3.071	1.17333	0.763251	0.0670923	49.1	150.9	62.32	38.7	High	High	Peak Found	High	High	High	1
FALSE	High	Master Protein	Q96SU4	Oxysterol-binding protein-related protein 9 OS=Homo sapiens GN=OSBPL9 PE=1 SV=2	0	48.356	22	10	49	9	736	83.1	6.18	127.79	10	1	2.951	0.83036	0.825969	0.147788	50.6	149.4	67.46	43.01	High	High	High	High	High	High	1
FALSE	High	Master Protein	E9PHV5	Sperm-specific antigen 2 OS=Homo sapiens GN=SSFA2 PE=1 SV=1	0	12.694	4	4	4	4	1237	136.1	5.2	4.93	4	0	2.926	2.80548	0.524146	0.00156504	50.9	149.1	17.65	20.5	High	Peak Found	Peak Found	High	Peak Found	High	1
FALSE	High	Master Protein	H0YN14	Importin-4 OS=Homo sapiens GN=IPO4 PE=1 SV=1	0	6.201	6	3	3	3	911	101.4	5.05	6.08	3	0	2.9	0.741628	0.843019	0.181289	51.3	148.7	99.15	22.82	Peak Found	High	Peak Found	High	Peak Found	Peak Found	1
FALSE	High	Master Protein	Q5VWC4	26S proteasome non-ATPase regulatory subunit 4 OS=Homo sapiens GN=PSMD4 PE=1 SV=1	0	181.681	49	20	247	2	380	41.1	4.81	884.34	20	0	2.821	1.0902	0.778001	0.0812459	52.3	147.7	83.64	13.37	High	High	High	High	High	High	1	Met-loss [N-Term]
FALSE	High	Master Protein	Q9C0C2	182 kDa tankyrase-1-binding protein OS=Homo sapiens GN=TNKS1BP1 PE=1 SV=4	0	201.151	35	30	120	30	1729	181.7	4.86	359.05	30	0	2.789	2.36604	0.579958	0.00430491	52.8	147.2	26.62	10.77	High	High	High	High	High	High	1
FALSE	High	Master Protein	Q14204	Cytoplasmic dynein 1 heavy chain 1 OS=Homo sapiens GN=DYNC1H1 PE=1 SV=5	0	2120.57	62	264	2352	264	4646	532.1	6.4	7459.11	264	0	2.78	2.80548	0.524146	0.00156504	52.9	147.1	14.91	10.42	High	High	High	High	High	High	1	Met-loss+Acetyl [N-Term]
FALSE	High	Master Protein	Q5T4S7	E3 ubiquitin-protein ligase UBR4 OS=Homo sapiens GN=UBR4 PE=1 SV=1	0	594.116	29	94	404	94	5183	573.5	6.04	1221.93	94	0	2.748	1.17333	0.763251	0.0670923	53.4	146.6	57.64	53.45	High	High	High	High	High	High	1	Met-loss+Acetyl [N-Term]
FALSE	High	Master Protein	Q63HN8	E3 ubiquitin-protein ligase RNF213 OS=Homo sapiens GN=RNF213 PE=1 SV=3	0	30.784	2	9	18	9	5207	591	6.48	22.72	9	0	2.718	2.60966	0.54832	0.00245662	53.8	146.2	17.79	4.89	Peak Found	Peak Found	Peak Found	High	High	High	1
FALSE	High	Master Protein	Q9UHI6	Probable ATP-dependent RNA helicase DDX20 OS=Homo sapiens GN=DDX20 PE=1 SV=2	0	10.633	4	2	5	2	824	92.2	6.95	14.74	2	0	2.64	#VALUE!		#VALUE!	54.9	145.1		40.38	Not Found	Not Found	High	High	High	High	1
FALSE	High	Master Protein	Q6GYQ0	Ral GTPase-activating protein subunit alpha-1 OS=Homo sapiens GN=RALGAPA1 PE=1 SV=1	0	74.694	11	12	51	12	2036	229.7	6.19	148.78	12	0	2.607	1.34528	0.733621	0.0451562	55.5	144.5	42.07	19	High	High	High	High	High	High	1
FALSE	High	Master Protein	O94915	Protein furry homolog-like OS=Homo sapiens GN=FRYL PE=1 SV=2	0	20.855	2	5	15	5	3013	339.4	5.58	27.23	5	0	2.594	2.80548	0.524146	0.00156504	55.6	144.4	18.35	13.09	Peak Found	Peak Found	High	High	High	High	1	Met-loss+Acetyl [N-Term]
FALSE	High	Master Protein	Q9BZI7	Regulator of nonsense transcripts 3B OS=Homo sapiens GN=UPF3B PE=1 SV=1	0	10.704	5	2	11	2	483	57.7	9.48	21.79	2	0	2.584	0.250139	0.944031	0.562162	55.8	144.2	89.33	69.6	High	High	High	High	High	High	1
FALSE	High	Master Protein	E9PHI4	SUN domain-containing protein 1 OS=Homo sapiens GN=SUN1 PE=1 SV=1	0	17.21	7	3	15	3	822	91.1	7.18	37.8	3	0	2.581	1.08783	0.778425	0.0816898	55.8	144.2	74.57	21.42	High	High	Peak Found	High	High	High	1
FALSE	High	Master Protein	P42704	Leucine-rich PPR motif-containing protein, mitochondrial OS=Homo sapiens GN=LRPPRC PE=1 SV=3	0	192.121	32	34	150	34	1394	157.8	6.13	396.83	34	0	2.574	1.20022	0.758539	0.063064	56	144	44.17	18.23	High	High	High	High	High	High	1
FALSE	High	Master Protein	Q13085	Acetyl-CoA carboxylase 1 OS=Homo sapiens GN=ACACA PE=1 SV=2	0	1893.95	72	157	2736	140	2346	265.4	6.37	9393.24	157	22	2.544	1.20022	0.758539	0.063064	56.4	143.6	45.23	23.39	High	High	High	High	High	High	1	Acetyl [N-Term]
FALSE	High	Master Protein	Q9UPN7	Serine/threonine-protein phosphatase 6 regulatory subunit 1 OS=Homo sapiens GN=PPP6R1 PE=1 SV=5	0	47.979	15	7	35	7	881	96.7	4.55	112.26	7	0	2.462	4.26777	0.374303	5.39799e-05	57.8	142.2	10	7.44	High	High	High	High	High	High	1
FALSE	High	Master Protein	Q14571	Inositol 1,4,5-trisphosphate receptor type 2 OS=Homo sapiens GN=ITPR2 PE=1 SV=2	0	154.256	15	30	92	23	2701	307.9	6.43	224.38	30	1	2.454	1.20022	0.758539	0.063064	57.9	142.1	53.74	7.63	High	High	High	High	High	High	1
FALSE	High	Master Protein	Q96AY4	Tetratricopeptide repeat protein 28 OS=Homo sapiens GN=TTC28 PE=1 SV=4	0	10.281	2	4	8	4	2481	270.7	6.89	18.12	4	0	2.45	0.807884	0.830255	0.155638	58	142	82.16	46.86	Peak Found	Peak Found	Peak Found	High	High	High	1
FALSE	High	Master Protein	O14530	Thioredoxin domain-containing protein 9 OS=Homo sapiens GN=TXNDC9 PE=1 SV=2	0	64.026	64	12	64	12	226	26.5	5.88	170.34	12	0	2.43	1.34528	0.733621	0.0451562	58.3	141.7	26.13	30.89	High	High	High	High	High	High	1	Acetyl [N-Term]
FALSE	High	Master Protein	Q63ZY3	KN motif and ankyrin repeat domain-containing protein 2 OS=Homo sapiens GN=KANK2 PE=1 SV=1	0	62.534	17	11	39	11	851	91.1	5.63	92.44	11	0	2.39	1.20022	0.758539	0.063064	59	141	2.78	32.88	High	High	High	High	High	High	1
FALSE	High	Master Protein	F2Z2U4	Transformation/transcription domain-associated protein OS=Homo sapiens GN=TRRAP PE=1 SV=3	0	24.962	2	5	10	5	3848	435.9	8.22	23.59	5	0	2.389	1.40237	0.724041	0.0395941	59	141	36.93	10.3	High	Peak Found	High	High	High	High	1
FALSE	High	Master Protein	Q13136	Liprin-alpha-1 OS=Homo sapiens GN=PPFIA1 PE=1 SV=1	0	14.424	4	3	8	3	1202	135.7	6.29	15.59	3	0	2.35	1.44766	0.71653	0.0356732	59.7	140.3	32.34	40.83	Peak Found	Peak Found	Peak Found	High	High	High	1
FALSE	High	Master Protein	Q9Y3D0	Mitotic spindle-associated MMXD complex subunit MIP18 OS=Homo sapiens GN=FAM96B PE=1 SV=1	0	21.812	37	3	12	3	163	17.7	5.19	54.66	3	0	2.347	0.843626	0.82345	0.143342	59.8	140.2	41.6	58.66	High	High	High	High	High	High	1
FALSE	High	Master Protein	Q4VCS5	Angiomotin OS=Homo sapiens GN=AMOT PE=1 SV=1	0	12.081	4	3	7	3	1084	118	7.64	16.01	3	0	2.339	1.29484	0.742191	0.0507175	59.9	140.1	38.98	6.72	Peak Found	Peak Found	Peak Found	High	High	High	1
FALSE	High	Master Protein	O95210	Starch-binding domain-containing protein 1 OS=Homo sapiens GN=STBD1 PE=1 SV=1	0	8.282	9	3	8	3	358	39	5.73	9.19	3	0	2.332	1.20022	0.758539	0.063064	60	140	29.36	43.67	Peak Found	High	Peak Found	Peak Found	High	High	1
FALSE	High	Master Protein	P49815	Tuberin OS=Homo sapiens GN=TSC2 PE=1 SV=2	0	19.591	4	4	15	4	1807	200.5	7.31	35.59	4	0	2.313	1.17333	0.763251	0.0670923	60.4	139.6	70.75	16.84	High	High	High	High	High	High	1
FALSE	High	Master Protein	H3BT71	RNA-binding motif protein, X chromosome, N-terminally processed OS=Homo sapiens GN=RBMX PE=1 SV=1	0	40.202	24	8	47	8	296	32.2	9.91	122.77	8	0	2.309	2.18794	0.604235	0.0064872	60.4	139.6	8.47	24.96	High	High	High	High	High	High	1
FALSE	High	Master Protein	Q12846	Syntaxin-4 OS=Homo sapiens GN=STX4 PE=1 SV=2	0	24.194	31	6	15	6	297	34.2	6.28	46.94	6	0	2.3	0.741628	0.843019	0.181289	60.6	139.4	51.98	66.31	High	High	High	High	High	High	1
FALSE	High	Master Protein	Q27J81	Inverted formin-2 OS=Homo sapiens GN=INF2 PE=1 SV=2	0	24.261	6	4	17	4	1249	135.5	5.38	53.55	4	0	2.294	1.27209	0.74609	0.0534457	60.7	139.3	36.13	14.17	Peak Found	High	High	High	High	High	1
FALSE	High	Master Protein	Q8IVF2-3	Isoform 3 of Protein AHNAK2 OS=Homo sapiens GN=AHNAK2	0	1544.32	66	203	1568	202	5695	605.3	5.36	5040.05	203	0	2.285	2.80548	0.524146	0.00156504	60.9	139.1	12.52	14.14	High	High	High	High	High	High	1	Met-loss+Acetyl [N-Term]
FALSE	High	Master Protein	Q2TAY7	WD40 repeat-containing protein SMU1 OS=Homo sapiens GN=SMU1 PE=1 SV=2	0	33.798	20	7	23	7	513	57.5	7.18	64.38	7	0	2.273	1.43359	0.718854	0.0368476	61.1	138.9	33.74	16.32	High	High	High	High	High	High	1	Met-loss+Acetyl [N-Term]
FALSE	High	Master Protein	H7BXY3	Putative ATP-dependent RNA helicase DHX30 OS=Homo sapiens GN=DHX30 PE=1 SV=1	0	21.564	6	5	21	5	1166	130.5	8.56	43.53	5	0	2.261	0.883469	0.81593	0.130777	61.3	138.7	62.22	47.21	High	High	High	High	High	High	1
FALSE	High	Master Protein	Q9UQ35	Serine/arginine repetitive matrix protein 2 OS=Homo sapiens GN=SRRM2 PE=1 SV=2	0	14.335	2	4	10	4	2752	299.4	12.06	22.32	4	0	2.259	#VALUE!		#VALUE!	61.4	138.6		78.43	High	High	Peak Found	High	High	High	1
FALSE	High	Master Protein	Q13464	Rho-associated protein kinase 1 OS=Homo sapiens GN=ROCK1 PE=1 SV=1	0	6.619	2	2	8	2	1354	158.1	5.9	22.58	2	0	2.234	1.53611	0.702084	0.0290999	61.8	138.2	26.71	12.23	High	High	High	High	High	High	1	Met-loss+Acetyl [N-Term]
FALSE	High	Master Protein	Q8TDY2	RB1-inducible coiled-coil protein 1 OS=Homo sapiens GN=RB1CC1 PE=1 SV=3	0	20.641	4	4	11	4	1594	183	5.41	27.2	4	0	2.217	1.34528	0.733621	0.0451562	62.2	137.8	31.55	28.26	Peak Found	High	Peak Found	High	High	High	1
FALSE	High	Master Protein	Q09666	Neuroblast differentiation-associated protein AHNAK OS=Homo sapiens GN=AHNAK PE=1 SV=2	0	3187.93	81	360	4054	359	5890	628.7	6.15	12968.1	360	1	2.214	2.18794	0.604235	0.0064872	62.2	137.8	20.95	8.4	High	High	High	High	High	High	1
FALSE	High	Master Protein	P14625	Endoplasmin OS=Homo sapiens GN=HSP90B1 PE=1 SV=1	0	187.732	42	29	192	27	803	92.4	4.84	552.45	29	0	2.213	1.8622	0.651298	0.013734	62.2	137.8	24.87	24.06	High	High	High	High	High	High	1
FALSE	High	Master Protein	Q08378	Golgin subfamily A member 3 OS=Homo sapiens GN=GOLGA3 PE=1 SV=2	0	141.254	23	24	84	24	1498	167.3	5.44	254.99	24	0	2.21	1.20022	0.758539	0.063064	62.3	137.7	49.84	9.16	High	High	High	High	High	High	1	Acetyl [N-Term]
FALSE	High	Master Protein	V5LU97	Huntingtin interacting protein 1 variant OS=Homo sapiens GN=HIP1 PE=2 SV=1	0	24.023	10	5	13	5	1008	113	5.2	28.62	5	0	2.205	1.03666	0.787651	0.0919048	62.4	137.6	75.87	7.54	High	High	High	High	High	High	1
FALSE	High	Master Protein	G5E9D4	Elongation protein 4 homolog (S. cerevisiae), isoform CRA_b OS=Homo sapiens GN=ELP4 PE=1 SV=1	0	24.249	17	5	19	5	535	58.8	8.51	49.77	5	0	2.18	1.44766	0.71653	0.0356732	62.9	137.1	14.48	26.35	High	High	High	High	High	High	1	Met-loss+Acetyl [N-Term]
FALSE	High	Master Protein	O14737	Programmed cell death protein 5 OS=Homo sapiens GN=PDCD5 PE=1 SV=3	0	39.372	42	6	42	6	125	14.3	6.04	134.46	6	0	2.153	1.44766	0.71653	0.0356732	63.4	136.6	19.16	34.23	High	High	High	High	High	High	1	Met-loss+Acetyl [N-Term]
FALSE	High	Master Protein	G3V3A4	SNW domain-containing protein 1 OS=Homo sapiens GN=SNW1 PE=1 SV=1	0	35.134	19	7	24	7	571	65.4	9.67	61.76	7	0	2.141	1.20022	0.758539	0.063064	63.7	136.3	45.95	18.25	High	High	High	High	High	High	1	Met-loss+Acetyl [N-Term]
FALSE	High	Master Protein	E7ETY2	Treacle protein OS=Homo sapiens GN=TCOF1 PE=1 SV=1	0	14.345	4	3	4	3	1488	152.2	8.85	11.09	3	0	2.141	1.40237	0.724041	0.0395941	63.7	136.3	26.93	4.52	Peak Found	Peak Found	Peak Found	Peak Found	High	High	1
FALSE	High	Master Protein	Q96KQ7	Histone-lysine N-methyltransferase EHMT2 OS=Homo sapiens GN=EHMT2 PE=1 SV=3	0	9.354	5	3	10	3	1210	132.3	5.45	14.17	3	0	2.12	1.17333	0.763251	0.0670923	64.1	135.9	44.07	4.05	High	High	High	High	High	High	1	Biotin [K28]
FALSE	High	Master Protein	P49792	E3 SUMO-protein ligase RanBP2 OS=Homo sapiens GN=RANBP2 PE=1 SV=2	0	20.536	3	5	11	5	3224	358	6.2	23.79	5	0	2.118	1.44766	0.71653	0.0356732	64.1	135.9	34.5	31.43	Peak Found	High	Peak Found	High	High	High	1
FALSE	High	Master Protein	Q96HP0	Dedicator of cytokinesis protein 6 OS=Homo sapiens GN=DOCK6 PE=1 SV=3	0	22.19	4	7	16	5	2047	229.4	6.74	23.78	7	0	2.092	1.78346	0.663214	0.016464	64.7	135.3	9.53	19.26	High	High	High	High	High	High	1
FALSE	High	Master Protein	Q96RQ3	Methylcrotonoyl-CoA carboxylase subunit alpha, mitochondrial OS=Homo sapiens GN=MCCC1 PE=1 SV=3	0	241.405	53	30	231	30	725	80.4	7.78	842.55	30	0	2.085	1.17333	0.763251	0.0670923	64.8	135.2	50.01	22.24	High	High	High	High	High	High	1
FALSE	High	Master Protein	Q9BRP1	Programmed cell death protein 2-like OS=Homo sapiens GN=PDCD2L PE=1 SV=1	0	19.8	22	5	15	5	358	39.4	4.86	30.64	5	0	2.085	0.99614	0.795034	0.100893	64.8	135.2	60.56	28.57	Peak Found	High	High	High	High	High	1	Met-loss+Acetyl [N-Term]
FALSE	High	Master Protein	Q9Y4D8	Probable E3 ubiquitin-protein ligase HECTD4 OS=Homo sapiens GN=HECTD4 PE=1 SV=5	0	5.852	1	2	4	2	3996	439.1	6.19	6.63	2	0	2.085	#VALUE!		#VALUE!	64.8	135.2		14.72	Not Found	Not Found	Peak Found	High	High	High	1
FALSE	High	Master Protein	Q15003	Condensin complex subunit 2 OS=Homo sapiens GN=NCAPH PE=1 SV=3	0	72.383	25	11	46	11	741	82.5	5.06	151.44	11	0	2.077	2.36604	0.579958	0.00430491	65	135	19.15	9.11	High	High	High	High	High	High	1	Met-loss [N-Term]
FALSE	High	Master Protein	P09001	39S ribosomal protein L3, mitochondrial OS=Homo sapiens GN=MRPL3 PE=1 SV=1	0	8.916	7	2	5	2	348	38.6	9.48	14.38	2	0	2.057	0.394727	0.913119	0.40297	65.4	134.6	87.59	28.84	High	Peak Found	High	Peak Found	High	High	1
FALSE	High	Master Protein	H9KV75	Alpha-actinin-1 OS=Homo sapiens GN=ACTN1 PE=1 SV=1	0	46.84	14	9	26	6	822	94.8	5.69	71.9	9	0	2.044	1.20022	0.758539	0.063064	65.7	134.3	39.66	21.71	Peak Found	High	High	High	High	High	1
FALSE	High	Master Protein	Q14573	Inositol 1,4,5-trisphosphate receptor type 3 OS=Homo sapiens GN=ITPR3 PE=1 SV=2	0	319.408	31	62	203	55	2671	303.9	6.48	599.15	62	7	2.042	4.51404	0.353668	3.06169e-05	65.7	134.3	7	4.74	High	High	High	High	High	High	1
FALSE	High	Master Protein	J3KSB5	Neurofibromin truncated (Fragment) OS=Homo sapiens GN=NF1 PE=1 SV=1	0	8.721	3	3	8	3	1656	186.3	7.11	11.54	3	0	2.036	1.40237	0.724041	0.0395941	65.9	134.1	30.28	29.59	High	High	Peak Found	High	High	High	1
FALSE	High	Master Protein	Q9NU22	Midasin OS=Homo sapiens GN=MDN1 PE=1 SV=2	0	6.864	0	2	2	2	5596	632.4	5.68	2.68	2	0	2.028	1.40237	0.724041	0.0395941	66	134	16.51	15.97	Not Found	Peak Found	Peak Found	High	Peak Found	High	1
FALSE	High	Master Protein	P18206	Vinculin OS=Homo sapiens GN=VCL PE=1 SV=4	0	70.972	18	14	49	14	1134	123.7	5.66	140.6	14	0	2.023	1.34528	0.733621	0.0451562	66.2	133.8	29.91	12.42	High	High	High	High	High	High	1
FALSE	High	Master Protein	Q14669	E3 ubiquitin-protein ligase TRIP12 OS=Homo sapiens GN=TRIP12 PE=1 SV=1	0	24.399	4	5	19	5	1992	220.3	8.48	34.85	5	0	2.001	2.0352	0.625863	0.00922137	66.6	133.4	15.4	21.93	High	High	High	High	High	High	1
FALSE	High	Master Protein	F5H269	DmX-like protein 1 OS=Homo sapiens GN=DMXL1 PE=1 SV=1	0	55.083	8	12	35	10	3048	340	6.3	78.98	12	2	1.993	1.17333	0.763251	0.0670923	66.8	133.2	49.09	66.55	High	High	High	High	High	High	1
FALSE	High	Master Protein	E7EWP2	Triple functional domain protein OS=Homo sapiens GN=TRIO PE=1 SV=2	0	16.671	3	5	9	5	2309	262.5	6.28	12.67	5	0	1.99	0.954765	0.802645	0.110977	66.9	133.1	26.37	42.4	Peak Found	High	Peak Found	High	High	High	1
FALSE	High	Master Protein	O60678	Protein arginine N-methyltransferase 3 OS=Homo sapiens GN=PRMT3 PE=1 SV=3	0	12.289	9	4	13	4	531	59.8	5.35	29.44	4	0	1.969	1.34528	0.733621	0.0451562	67.4	132.6	28.04	7	High	High	High	High	High	High	1	Met-loss+Acetyl [N-Term]
FALSE	High	Master Protein	P09936	Ubiquitin carboxyl-terminal hydrolase isozyme L1 OS=Homo sapiens GN=UCHL1 PE=1 SV=2	0	5.679	9	2	6	2	223	24.8	5.48	17.88	2	0	1.965	0.952108	0.803136	0.111658	67.5	132.5	4.36	105.59	High	Peak Found	High	High	High	High	1
FALSE	High	Master Protein	O95071	E3 ubiquitin-protein ligase UBR5 OS=Homo sapiens GN=UBR5 PE=1 SV=2	0	42.025	5	8	27	8	2799	309.2	5.85	66.42	8	0	1.963	1.78346	0.663214	0.016464	67.5	132.5	23.12	19.53	High	High	High	High	High	High	1	Met-loss+Acetyl [N-Term]
FALSE	High	Master Protein	P26368	Splicing factor U2AF 65 kDa subunit OS=Homo sapiens GN=U2AF2 PE=1 SV=4	0	11.813	18	3	11	3	475	53.5	9.09	30.53	3	0	1.961	2.36604	0.579958	0.00430491	67.5	132.5	13.4	15.55	High	High	High	High	High	High	1
FALSE	High	Master Protein	Q9Y223	Bifunctional UDP-N-acetylglucosamine 2-epimerase/N-acetylmannosamine kinase OS=Homo sapiens GN=GNE PE=1 SV=1	0	60.229	19	10	75	10	722	79.2	6.8	220.92	10	0	1.941	0.723839	0.846479	0.188869	68	132	50.24	31.98	High	High	High	High	High	High	1
FALSE	High	Master Protein	Q8NB46	Serine/threonine-protein phosphatase 6 regulatory ankyrin repeat subunit C OS=Homo sapiens GN=ANKRD52 PE=1 SV=3	0	16.782	5	4	11	3	1076	115	6.48	27.6	4	0	1.927	0.75101	0.8412	0.177415	68.3	131.7	39	34.1	Peak Found	High	High	High	High	High	1
FALSE	High	Master Protein	O00299	Chloride intracellular channel protein 1 OS=Homo sapiens GN=CLIC1 PE=1 SV=4	0	8.457	11	2	2	2	241	26.9	5.17	6.09	2	0	1.919	0.337628	0.925203	0.459592	68.5	131.5	96.09	116.91	Peak Found	Not Found	Peak Found	High	Not Found	Peak Found	1
FALSE	High	Master Protein	Q9P2E9	Ribosome-binding protein 1 OS=Homo sapiens GN=RRBP1 PE=1 SV=4	0	322.574	38	44	285	44	1410	152.4	8.6	908.3	44	0	1.911	1.20022	0.758539	0.063064	68.7	131.3	18.91	32.46	High	High	High	High	High	High	1
FALSE	High	Master Protein	H0Y720	Trinucleotide repeat-containing gene 6B protein (Fragment) OS=Homo sapiens GN=TNRC6B PE=1 SV=1	0	11.468	2	2	8	2	1391	148.6	7.27	20.98	2	0	1.911	1.1791	0.762237	0.0662065	68.7	131.3	41.59	10.44	Peak Found	High	Peak Found	High	High	High	1
FALSE	High	Master Protein	Q6P2Q9	Pre-mRNA-processing-splicing factor 8 OS=Homo sapiens GN=PRPF8 PE=1 SV=2	0	685.425	49	101	770	101	2335	273.4	8.84	2333.96	101	0	1.907	1.20022	0.758539	0.063064	68.8	131.2	3.19	29.19	High	High	High	High	High	High	1	Met-loss+Acetyl [N-Term]
FALSE	High	Master Protein	A6NMN0	Phosphorylase b kinase regulatory subunit alpha, skeletal muscle isoform OS=Homo sapiens GN=PHKA1 PE=1 SV=1	0	38.8	9	8	29	8	1240	139	6.18	55.31	8	0	1.905	1.20022	0.758539	0.063064	68.9	131.1	34.11	19.88	High	High	High	High	High	High	1
FALSE	High	Master Protein	Q9Y6K5	2'-5'-oligoadenylate synthase 3 OS=Homo sapiens GN=OAS3 PE=1 SV=3	0	4.711	2	2	7	2	1087	121.1	8.4	3.35	2	0	1.903	0.741628	0.843019	0.181289	68.9	131.1	52.56	33.79	Peak Found	High	High	High	High	High	1
FALSE	High	Master Protein	F5H0N7	CAP-Gly domain-containing linker protein 1 OS=Homo sapiens GN=CLIP1 PE=1 SV=1	0	10.574	4	3	4	3	1013	116.2	5.15	9.08	3	0	1.885	1.08783	0.778425	0.0816898	69.3	130.7	39.46	32.18	Peak Found	Peak Found	Peak Found	High	High	High	1
FALSE	High	Master Protein	Q9BPZ7	Target of rapamycin complex 2 subunit MAPKAP1 OS=Homo sapiens GN=MAPKAP1 PE=1 SV=2	0	46.78	25	8	55	8	522	59.1	7.55	170.01	8	0	1.884	1.90229	0.645315	0.0125232	69.3	130.7	19.28	11.73	High	High	High	High	High	High	1	Met-loss+Acetyl [N-Term]
FALSE	High	Master Protein	Q9Y2I7	1-phosphatidylinositol 3-phosphate 5-kinase OS=Homo sapiens GN=PIKFYVE PE=1 SV=3	0	21.439	3	4	10	4	2098	237	6.7	32.74	4	0	1.882	2.80548	0.524146	0.00156504	69.4	130.6	5.25	10.05	High	High	High	High	High	High	1
FALSE	High	Master Protein	Q96A65	Exocyst complex component 4 OS=Homo sapiens GN=EXOC4 PE=1 SV=1	0	51.788	17	12	47	12	974	110.4	6.49	111.29	12	0	1.879	2.65511	0.542611	0.00221252	69.5	130.5	16.27	15.96	High	High	High	High	High	High	1
FALSE	High	Master Protein	P24928	DNA-directed RNA polymerase II subunit RPB1 OS=Homo sapiens GN=POLR2A PE=1 SV=2	0	193.932	23	30	139	30	1970	217	7.37	397.77	30	0	1.876	0.741628	0.843019	0.181289	69.5	130.5	15.6	44.57	High	High	High	High	High	High	1	Acetyl [N-Term]
FALSE	High	Master Protein	F8W6I7	Heterogeneous nuclear ribonucleoprotein A1 OS=Homo sapiens GN=HNRNPA1 PE=1 SV=2	0	117.005	46	13	98	12	307	33.1	9.13	339.78	13	0	1.869	0.952108	0.803136	0.111658	69.7	130.3	20.25	34.77	High	High	High	High	High	High	1	Met-loss+Acetyl [N-Term]
FALSE	High	Master Protein	Q8WU90	Zinc finger CCCH domain-containing protein 15 OS=Homo sapiens GN=ZC3H15 PE=1 SV=1	0	7.232	6	2	5	2	426	48.6	5.31	15.62	2	0	1.868	0.883469	0.81593	0.130777	69.7	130.3	77.32	12.82	Peak Found	Peak Found	High	High	High	High	1
FALSE	High	Master Protein	Q0JRZ9	FCH domain only protein 2 OS=Homo sapiens GN=FCHO2 PE=1 SV=2	0	30.63	13	7	21	7	810	88.9	6.86	40.47	7	0	1.862	1.40377	0.723808	0.0394667	69.9	130.1	30.37	17.13	High	High	High	High	High	High	1
FALSE	High	Master Protein	Q96BN2	Transcriptional adapter 1 OS=Homo sapiens GN=TADA1 PE=1 SV=1	0	5.055	9	2	2	2	335	37.4	7.39	1.62	2	0	1.86	0.944219	0.804596	0.113705	69.9	130.1	56.61	3.1	Peak Found	Peak Found	Peak Found	Peak Found	High	High	1
FALSE	High	Master Protein	Q9BTC0	Death-inducer obliterator 1 OS=Homo sapiens GN=DIDO1 PE=1 SV=5	0	10.457	2	3	7	3	2240	243.7	7.88	5.72	3	0	1.853	1.20022	0.758539	0.063064	70.1	129.9	40.32	18.87	Peak Found	High	High	High	High	High	1
FALSE	High	Master Protein	Q01804	OTU domain-containing protein 4 OS=Homo sapiens GN=OTUD4 PE=1 SV=4	0	24.989	8	5	17	5	1114	124	6.71	48.61	5	0	1.846	1.0129	0.791972	0.0970726	70.3	129.7	66.94	26.83	High	High	High	High	High	High	1
FALSE	High	Master Protein	Q9UBB9	Tuftelin-interacting protein 11 OS=Homo sapiens GN=TFIP11 PE=1 SV=1	0	5.416	5	2	2	2	837	96.8	5.67	0	2	0	1.844	0.75101	0.8412	0.177415	70.3	129.7	17.07	42.96	Peak Found	Peak Found	Peak Found	High	High	Peak Found	1
FALSE	High	Master Protein	Q86VS8	Protein Hook homolog 3 OS=Homo sapiens GN=HOOK3 PE=1 SV=2	0	29.644	13	5	21	5	718	83.1	5.17	56.36	5	0	1.837	0.871902	0.818106	0.134307	70.5	129.5	55.02	15.62	High	High	High	High	High	High	1
FALSE	High	Master Protein	Q2M2I8	AP2-associated protein kinase 1 OS=Homo sapiens GN=AAK1 PE=1 SV=3	0	69.445	26	13	68	13	961	103.8	6.6	214.16	13	0	1.834	1.78346	0.663214	0.016464	70.6	129.4	18.32	24.17	High	High	High	High	High	High	1
FALSE	High	Master Protein	Q14160	Protein scribble homolog OS=Homo sapiens GN=SCRIB PE=1 SV=4	0	59.565	10	10	46	10	1630	174.8	5.07	149.99	10	0	1.826	0.541479	0.882779	0.287422	70.8	129.2	80.03	16.46	High	High	High	High	High	High	1
FALSE	High	Master Protein	Q9Y2I8	WD repeat-containing protein 37 OS=Homo sapiens GN=WDR37 PE=1 SV=2	0	27.429	23	7	18	7	494	54.6	7.23	41.77	7	0	1.825	1.17333	0.763251	0.0670923	70.8	129.2	40.18	19.15	High	High	High	High	High	High	1
FALSE	High	Master Protein	H7C3T4	Peroxiredoxin-4 (Fragment) OS=Homo sapiens GN=PRDX4 PE=1 SV=1	0	26.912	29	5	52	2	161	18.3	6.19	117.94	5	0	1.824	1.21443	0.756062	0.061034	70.8	129.2	23.85	37.92	High	High	High	High	High	High	1
FALSE	High	Master Protein	Q8TAT6	Nuclear protein localization protein 4 homolog OS=Homo sapiens GN=NPLOC4 PE=1 SV=3	0	13.295	6	3	8	3	608	68.1	6.38	13.92	3	0	1.82	1.20022	0.758539	0.063064	70.9	129.1	49.06	31.64	High	High	High	Peak Found	High	High	1
FALSE	High	Master Protein	Q9Y6G9	Cytoplasmic dynein 1 light intermediate chain 1 OS=Homo sapiens GN=DYNC1LI1 PE=1 SV=3	0	174.182	59	24	192	23	523	56.5	6.42	606.95	24	1	1.817	2.80548	0.524146	0.00156504	71	129	10.22	8.26	High	High	High	High	High	High	1
FALSE	High	Master Protein	Q7Z434	Mitochondrial antiviral-signaling protein OS=Homo sapiens GN=MAVS PE=1 SV=2	0	24.628	18	4	17	4	540	56.5	5.52	54.09	4	0	1.815	0.176874	0.960091	0.665466	71	129	100.2	12.62	High	High	High	High	High	High	1
FALSE	High	Master Protein	Q70UQ0	Inhibitor of nuclear factor kappa-B kinase-interacting protein OS=Homo sapiens GN=IKBIP PE=1 SV=1	0	16.467	17	4	14	3	350	39.3	9.17	35.3	4	0	1.811	1.17333	0.763251	0.0670923	71.2	128.8	40.1	17.1	High	Peak Found	High	High	High	High	1
FALSE	High	Master Protein	P52657	Transcription initiation factor IIA subunit 2 OS=Homo sapiens GN=GTF2A2 PE=1 SV=1	0	13.936	32	3	15	3	109	12.4	6.62	35.2	3	0	1.81	0.877518	0.817049	0.132581	71.2	128.8	60.29	7	High	High	High	High	High	High	1
FALSE	High	Master Protein	O95486	Protein transport protein Sec24A OS=Homo sapiens GN=SEC24A PE=1 SV=2	0	27.237	9	7	25	5	1093	119.7	7.66	56.71	7	0	1.807	1.17333	0.763251	0.0670923	71.3	128.7	34.07	15.67	High	High	High	High	High	High	1
FALSE	High	Master Protein	Q9Y5L4	Mitochondrial import inner membrane translocase subunit Tim13 OS=Homo sapiens GN=TIMM13 PE=1 SV=1	0	13.837	26	2	13	2	95	10.5	8.18	43.29	2	0	1.801	1.17333	0.763251	0.0670923	71.4	128.6	59.52	28.23	High	High	High	High	High	High	1
FALSE	High	Master Protein	Q6P1N0	Coiled-coil and C2 domain-containing protein 1A OS=Homo sapiens GN=CC2D1A PE=1 SV=1	0	7.333	4	2	4	2	951	104	8.09	8.83	2	0	1.801	1.20022	0.758539	0.063064	71.4	128.6	15.37	21.29	Peak Found	Peak Found	Peak Found	Peak Found	High	High	1
FALSE	High	Master Protein	Q9Y6R0	Numb-like protein OS=Homo sapiens GN=NUMBL PE=1 SV=1	0	14.84	11	4	15	3	609	64.9	8.85	31.53	4	1	1.796	1.20022	0.758539	0.063064	71.5	128.5	29.38	4.58	High	High	High	Peak Found	High	High	1
FALSE	High	Master Protein	A2RUB1	Uncharacterized protein C17orf104 OS=Homo sapiens GN=C17orf104 PE=2 SV=3	0	9.585	6	4	4	4	952	107.5	7.12	5.32	4	0	1.793	2.36604	0.579958	0.00430491	71.6	128.4	10.95	1.25	Peak Found	Peak Found	Peak Found	Peak Found	High	High	1
FALSE	High	Master Protein	P35659	Protein DEK OS=Homo sapiens GN=DEK PE=1 SV=1	0	5.112	6	2	3	2	375	42.6	8.56	5.8	2	0	1.789	0.75101	0.8412	0.177415	71.7	128.3	32.2	42	Peak Found	Peak Found	Peak Found	High	High	Peak Found	1
FALSE	High	Master Protein	Q06190	Serine/threonine-protein phosphatase 2A regulatory subunit B'' subunit alpha OS=Homo sapiens GN=PPP2R3A PE=1 SV=1	0	20.361	6	5	12	5	1150	130.2	5.21	11.84	5	0	1.788	1.29484	0.742191	0.0507175	71.7	128.3	21.23	2.04	High	High	Peak Found	High	High	High	1
FALSE	High	Master Protein	Q96QR8	Transcriptional activator protein Pur-beta OS=Homo sapiens GN=PURB PE=1 SV=3	0	48.392	46	8	32	8	312	33.2	5.43	107.08	8	0	1.772	1.07558	0.780624	0.0840268	72.1	127.9	69.62	54.54	High	High	High	High	High	High	1
FALSE	High	Master Protein	P82675	28S ribosomal protein S5, mitochondrial OS=Homo sapiens GN=MRPS5 PE=1 SV=2	0	44.839	30	10	44	10	430	48	9.92	117.61	10	0	1.771	1.17333	0.763251	0.0670923	72.2	127.8	3.29	28.67	High	High	High	High	High	High	1
FALSE	High	Master Protein	P11388	DNA topoisomerase 2-alpha OS=Homo sapiens GN=TOP2A PE=1 SV=3	0	5.844	3	3	4	3	1531	174.3	8.72	7.17	3	0	1.764	1.20022	0.758539	0.063064	72.4	127.6	42.41	12.49	Peak Found	Peak Found	High	High	High	Peak Found	1
FALSE	High	Master Protein	Q92538	Golgi-specific brefeldin A-resistance guanine nucleotide exchange factor 1 OS=Homo sapiens GN=GBF1 PE=1 SV=2	0	21.801	3	4	12	4	1859	206.3	5.73	39.43	4	0	1.76	1.1912	0.760117	0.0643877	72.5	127.5	41.96	7.5	High	High	High	High	High	High	1
FALSE	High	Master Protein	Q9H2G2	STE20-like serine/threonine-protein kinase OS=Homo sapiens GN=SLK PE=1 SV=1	0	38.696	7	7	31	7	1235	142.6	5.15	94.93	7	0	1.753	1.17333	0.763251	0.0670923	72.7	127.3	20.87	35.32	High	High	High	High	High	High	1
FALSE	High	Master Protein	E7ESC6	Exportin-7 OS=Homo sapiens GN=XPO7 PE=1 SV=1	0	11.112	5	3	4	3	1088	124	6.48	5.29	3	0	1.75	0.890358	0.814637	0.128719	72.7	127.3	63.77	44.46	Peak Found	Peak Found	Peak Found	High	High	High	1
FALSE	High	Master Protein	Q15021	Condensin complex subunit 1 OS=Homo sapiens GN=NCAPD2 PE=1 SV=3	0	141.136	23	23	115	23	1401	157.1	6.61	327	23	0	1.749	1.44766	0.71653	0.0356732	72.8	127.2	19.83	10.89	High	High	High	High	High	High	1
FALSE	High	Master Protein	Q86Y56	HEAT repeat-containing protein 2 OS=Homo sapiens GN=HEATR2 PE=1 SV=4	0	37.372	13	7	25	7	855	93.5	6.42	57.62	7	0	1.737	1.03666	0.787651	0.0919048	73.1	126.9	38.74	31.35	High	High	High	High	High	High	1	Met-loss+Acetyl [N-Term]
FALSE	High	Master Protein	P31942	Heterogeneous nuclear ribonucleoprotein H3 OS=Homo sapiens GN=HNRNPH3 PE=1 SV=2	0	16.645	10	3	18	2	346	36.9	6.87	27.95	3	0	1.737	0.883469	0.81593	0.130777	73.1	126.9	54.48	29.93	High	High	High	High	High	Peak Found	1
FALSE	High	Master Protein	Q96Q15	Serine/threonine-protein kinase SMG1 OS=Homo sapiens GN=SMG1 PE=1 SV=3	0	41.103	4	9	24	9	3661	410.2	6.46	63.16	9	0	1.734	2.66211	0.541738	0.00217717	73.2	126.8	9.55	3.41	High	High	High	High	High	High	1
FALSE	High	Master Protein	P13010	X-ray repair cross-complementing protein 5 OS=Homo sapiens GN=XRCC5 PE=1 SV=3	0	171.128	42	22	148	22	732	82.7	5.81	463.97	22	0	1.727	1.78346	0.663214	0.016464	73.3	126.7	19.45	9.27	High	High	High	High	High	High	1
FALSE	High	Master Protein	P82932	28S ribosomal protein S6, mitochondrial OS=Homo sapiens GN=MRPS6 PE=1 SV=3	0	12.093	22	4	14	4	125	14.2	9.26	25.98	4	0	1.724	0.741628	0.843019	0.181289	73.4	126.6	42.1	27.81	High	High	High	High	High	High	1	Met-loss [N-Term]
FALSE	High	Master Protein	P49790	Nuclear pore complex protein Nup153 OS=Homo sapiens GN=NUP153 PE=1 SV=2	0	70.314	17	13	65	13	1475	153.8	8.73	178.34	13	0	1.722	1.20022	0.758539	0.063064	73.5	126.5	26.75	5.25	High	High	High	High	High	High	1	Met-loss+Acetyl [N-Term]
FALSE	High	Master Protein	Q7KZF4	Staphylococcal nuclease domain-containing protein 1 OS=Homo sapiens GN=SND1 PE=1 SV=1	0	44.348	14	9	29	9	910	101.9	7.17	70.98	9	0	1.718	0.0959625	0.978146	0.801747	73.6	126.4	42.83	60.5	High	High	High	High	High	High	1	Met-loss+Acetyl [N-Term]
FALSE	High	Master Protein	Q8N3R9	MAGUK p55 subfamily member 5 OS=Homo sapiens GN=MPP5 PE=1 SV=3	0	13.784	7	3	10	3	675	77.2	6.14	27.8	3	0	1.717	1.05961	0.7835	0.0871748	73.6	126.4	36.75	32.49	High	High	High	High	High	High	1
FALSE	High	Master Protein	P22102	Trifunctional purine biosynthetic protein adenosine-3 OS=Homo sapiens GN=GART PE=1 SV=1	0	85.959	24	16	47	16	1010	107.7	6.7	131.35	16	0	1.714	2.66211	0.541738	0.00217717	73.7	126.3	13.42	12.37	High	High	High	High	High	High	1
FALSE	High	Master Protein	P34932	Heat shock 70 kDa protein 4 OS=Homo sapiens GN=HSPA4 PE=1 SV=4	0	19.439	8	5	13	3	840	94.3	5.19	32.57	5	0	1.711	0.883469	0.81593	0.130777	73.8	126.2	80.88	38.9	Peak Found	Peak Found	Peak Found	High	High	Peak Found	1
FALSE	High	Master Protein	J3KNI1	Conserved oligomeric Golgi complex subunit 4 OS=Homo sapiens GN=COG4 PE=1 SV=1	0	135.18	35	23	97	23	789	89.4	5.21	301.05	23	0	1.71	2.44116	0.570012	0.00362111	73.8	126.2	13.09	6.39	High	High	High	High	High	High	1
FALSE	High	Master Protein	Q03518	Antigen peptide transporter 1 OS=Homo sapiens GN=TAP1 PE=1 SV=2	0	12.085	8	3	15	3	808	87.2	8.02	43.93	3	0	1.699	0.83036	0.825969	0.147788	74.1	125.9	58.92	19.94	High	High	High	High	High	High	1
FALSE	High	Master Protein	Q9Y3C6	Peptidyl-prolyl cis-trans isomerase-like 1 OS=Homo sapiens GN=PPIL1 PE=1 SV=1	0	28.455	31	4	42	4	166	18.2	7.99	103.92	4	0	1.698	2.80548	0.524146	0.00156504	74.1	125.9	4.41	1.61	High	High	High	High	High	High	1
FALSE	High	Master Protein	Q8TDB6	E3 ubiquitin-protein ligase DTX3L OS=Homo sapiens GN=DTX3L PE=1 SV=1	0	7.145	4	2	2	2	740	83.5	8.06	3	2	0	1.695	1.07558	0.780624	0.0840268	74.2	125.8	16.37	30.96	Peak Found	Not Found	Peak Found	Peak Found	High	High	1
FALSE	High	Master Protein	Q6ZSR9	Uncharacterized protein FLJ45252 OS=Homo sapiens PE=1 SV=2	0	36.051	28	6	19	6	355	38	5.26	57.38	6	0	1.692	1.20022	0.758539	0.063064	74.3	125.7	20.29	17.08	High	High	Peak Found	High	High	High	1
FALSE	High	Master Protein	Q86V48	Leucine zipper protein 1 OS=Homo sapiens GN=LUZP1 PE=1 SV=2	0	149.979	35	28	130	28	1076	120.2	8.5	383.05	28	0	1.69	1.78346	0.663214	0.016464	74.3	125.7	16.77	6.4	High	High	High	High	High	High	1	Met-loss+Acetyl [N-Term]
FALSE	High	Master Protein	Q14318	Peptidyl-prolyl cis-trans isomerase FKBP8 OS=Homo sapiens GN=FKBP8 PE=1 SV=2	0	46.875	20	6	36	6	412	44.5	4.84	111.48	6	0	1.689	2.80548	0.524146	0.00156504	74.4	125.6	9.77	8.13	High	High	High	High	High	High	1
FALSE	High	Master Protein	Q8TD43	Transient receptor potential cation channel subfamily M member 4 OS=Homo sapiens GN=TRPM4 PE=1 SV=1	0	6.392	2	2	4	2	1214	134.2	8.15	7.06	2	0	1.686	0.723094	0.846624	0.189193	74.5	125.5	36.31	38.02	Peak Found	High	Peak Found	Peak Found	High	High	1
FALSE	High	Master Protein	E9PK91	Bcl-2-associated transcription factor 1 OS=Homo sapiens GN=BCLAF1 PE=1 SV=1	0	27.676	6	6	23	6	871	100.3	9.95	31.55	6	0	1.682	0.741628	0.843019	0.181289	74.6	125.4	29.02	44.5	High	High	High	High	High	High	1
FALSE	High	Master Protein	Q96S59	Ran-binding protein 9 OS=Homo sapiens GN=RANBP9 PE=1 SV=1	0	22.208	7	4	18	4	729	77.8	6.79	46.46	4	0	1.682	0.520331	0.887088	0.301765	74.6	125.4	15.59	52.05	High	High	High	High	High	High	1
FALSE	High	Master Protein	Q9UHW5	GPN-loop GTPase 3 OS=Homo sapiens GN=GPN3 PE=1 SV=2	0	13.291	17	3	4	3	284	32.7	4.5	12.37	3	0	1.682	0.859193	0.820504	0.138295	74.6	125.4	70.94	1.16	Peak Found	Peak Found	Peak Found	High	High	High	1
FALSE	High	Master Protein	P04632	Calpain small subunit 1 OS=Homo sapiens GN=CAPNS1 PE=1 SV=1	0	25.05	22	4	23	4	268	28.3	5.2	63.69	4	0	1.681	0.520331	0.887088	0.301765	74.6	125.4	38.65	31.28	High	High	High	High	High	High	1
FALSE	High	Master Protein	P49840	Glycogen synthase kinase-3 alpha OS=Homo sapiens GN=GSK3A PE=1 SV=2	0	5.831	5	2	6	2	483	50.9	8.75	6.72	2	0	1.679	2.49795	0.562607	0.00317723	74.7	125.3	13.92	9.9	High	High	Peak Found	High	High	High	1
FALSE	High	Master Protein	Q9UKY7	Protein CDV3 homolog OS=Homo sapiens GN=CDV3 PE=1 SV=1	0	27.181	42	5	11	5	258	27.3	6.4	37.91	5	0	1.677	0.670488	0.856942	0.213556	74.7	125.3	99.66	29.97	Peak Found	High	Peak Found	High	Peak Found	High	1
FALSE	High	Master Protein	Q9BY89	Uncharacterized protein KIAA1671 OS=Homo sapiens GN=KIAA1671 PE=1 SV=2	0	11.958	3	4	7	4	1806	196.6	8.47	12.97	4	0	1.677	1.20022	0.758539	0.063064	74.7	125.3	18.79	21.27	High	Peak Found	Peak Found	High	High	High	1
FALSE	High	Master Protein	J3KNL6	Protein transport protein Sec16A OS=Homo sapiens GN=SEC16A PE=1 SV=1	0	210.44	24	30	169	30	2357	251.7	5.8	535.32	30	0	1.675	1.20022	0.758539	0.063064	74.8	125.2	28.96	13.55	High	High	High	High	High	High	1
FALSE	High	Master Protein	Q8NDV7	Trinucleotide repeat-containing gene 6A protein OS=Homo sapiens GN=TNRC6A PE=1 SV=2	0	7.345	2	2	5	2	1962	210.2	7.01	8.8	2	0	1.669	1.20022	0.758539	0.063064	74.9	125.1	24.1	17.17	Peak Found	High	Peak Found	High	High	High	1
FALSE	High	Master Protein	Q96F24	Nuclear receptor-binding factor 2 OS=Homo sapiens GN=NRBF2 PE=1 SV=1	0	7.323	7	2	5	2	287	32.4	5.87	9.91	2	0	1.669	2.36801	0.579694	0.00428537	74.9	125.1	11.45	17	High	High	High	Peak Found	High	High	1
FALSE	High	Master Protein	Q8IY21	Probable ATP-dependent RNA helicase DDX60 OS=Homo sapiens GN=DDX60 PE=1 SV=3	0	32.897	7	9	27	9	1712	197.7	7.59	47.94	9	0	1.666	0.741628	0.843019	0.181289	75	125	31.47	35.19	High	High	High	High	High	High	1
FALSE	High	Master Protein	Q96JC1	Vam6/Vps39-like protein OS=Homo sapiens GN=VPS39 PE=1 SV=2	0	8.022	4	2	5	2	886	101.7	6.99	6.02	2	0	1.666	1.12253	0.772231	0.0754179	75	125	37.37	32.84	Peak Found	High	Peak Found	High	High	High	1
FALSE	High	Master Protein	E9PGP6	5'-AMP-activated protein kinase subunit gamma-2 OS=Homo sapiens GN=PRKAG2 PE=1 SV=1	0	22.747	11	5	22	2	445	50.2	7.94	57.21	5	0	1.655	1.20022	0.758539	0.063064	75.3	124.7	34.23	20.31	High	High	Peak Found	High	High	High	1
FALSE	High	Master Protein	G5EA48	SLIT-ROBO Rho GTPase activating protein 1, isoform CRA_a OS=Homo sapiens GN=SRGAP1 PE=1 SV=1	0	26.065	7	5	13	3	1022	116.8	6.74	35.24	5	0	1.653	0.741628	0.843019	0.181289	75.4	124.6	1.19	36.97	High	Peak Found	Peak Found	High	High	High	1
FALSE	High	Master Protein	H0YA96	Heterogeneous nuclear ribonucleoprotein D0 (Fragment) OS=Homo sapiens GN=HNRNPD PE=1 SV=1	0	44.267	41	8	56	6	210	23.9	9.58	145.6	8	2	1.651	1.20022	0.758539	0.063064	75.4	124.6	11.05	28.19	High	High	High	High	High	High	1
FALSE	High	Master Protein	P67870	Casein kinase II subunit beta OS=Homo sapiens GN=CSNK2B PE=1 SV=1	0	27.794	21	4	31	4	215	24.9	5.55	88.23	4	0	1.644	2.65511	0.542611	0.00221252	75.6	124.4	5.02	11.52	High	High	High	High	High	High	1
FALSE	High	Master Protein	O60684	Importin subunit alpha-7 OS=Homo sapiens GN=KPNA6 PE=1 SV=1	0	25.645	10	3	17	2	536	60	4.98	50.58	3	0	1.642	1.20022	0.758539	0.063064	75.7	124.3	31.82	37.01	High	Peak Found	Peak Found	High	High	High	1
FALSE	High	Master Protein	Q8IXB1	DnaJ homolog subfamily C member 10 OS=Homo sapiens GN=DNAJC10 PE=1 SV=2	0	21.579	10	5	12	5	793	91	7.18	29.34	5	0	1.639	1.17333	0.763251	0.0670923	75.8	124.2	11.15	27.1	Peak Found	High	High	High	High	High	1
FALSE	High	Master Protein	Q96RT1	Protein LAP2 OS=Homo sapiens GN=ERBB2IP PE=1 SV=2	0	68.589	14	13	44	12	1412	158.2	5.5	96.32	13	1	1.635	0.883469	0.81593	0.130777	75.9	124.1	18.91	33.96	High	High	High	High	High	High	1
FALSE	High	Master Protein	O14929	Histone acetyltransferase type B catalytic subunit OS=Homo sapiens GN=HAT1 PE=1 SV=1	0	32.288	17	4	24	4	419	49.5	5.69	81.76	4	0	1.633	1.17333	0.763251	0.0670923	76	124	45.35	12.04	High	High	High	High	High	High	1
FALSE	High	Master Protein	Q9Y3C7	Mediator of RNA polymerase II transcription subunit 31 OS=Homo sapiens GN=MED31 PE=1 SV=1	0	21.775	37	4	16	4	131	15.8	8.54	41.49	4	0	1.631	0.345506	0.923527	0.45133	76	124	104.95	55.81	Peak Found	High	High	High	High	High	1	Met-loss+Acetyl [N-Term]
FALSE	High	Master Protein	Q92508	Piezo-type mechanosensitive ion channel component 1 OS=Homo sapiens GN=PIEZO1 PE=1 SV=4	0	11.717	4	5	7	5	2521	286.6	7.47	3.83	5	0	1.63	1.44766	0.71653	0.0356732	76.1	123.9	20.42	15.27	High	Peak Found	Peak Found	High	High	High	1
FALSE	High	Master Protein	O75150	E3 ubiquitin-protein ligase BRE1B OS=Homo sapiens GN=RNF40 PE=1 SV=4	0	13.328	6	4	10	4	1001	113.6	6.23	16.68	4	0	1.627	0.83036	0.825969	0.147788	76.1	123.9	62.36	15.39	High	High	High	High	High	High	1
FALSE	High	Master Protein	Q9H1A4	Anaphase-promoting complex subunit 1 OS=Homo sapiens GN=ANAPC1 PE=1 SV=1	0	50.164	9	12	38	12	1944	216.4	6.3	70.78	12	0	1.626	2.36604	0.579958	0.00430491	76.2	123.8	13.33	10.56	High	High	High	High	High	High	1
FALSE	High	Master Protein	Q9UN86	Ras GTPase-activating protein-binding protein 2 OS=Homo sapiens GN=G3BP2 PE=1 SV=2	0	58.97	19	6	48	5	482	54.1	5.55	167.98	6	0	1.623	0.670488	0.856942	0.213556	76.2	123.8	36.31	23.47	High	High	High	High	High	High	1	Met-loss [N-Term]
FALSE	High	Master Protein	P50995	Annexin A11 OS=Homo sapiens GN=ANXA11 PE=1 SV=1	0	12.809	11	4	17	4	505	54.4	7.65	21.3	4	0	1.623	1.10243	0.775812	0.0789889	76.3	123.7	24.94	30.87	High	High	High	High	High	High	1
FALSE	High	Master Protein	P62258	14-3-3 protein epsilon OS=Homo sapiens GN=YWHAE PE=1 SV=1	0	126.198	65	18	216	17	255	29.2	4.74	549.96	18	0	1.622	0.369073	0.918529	0.427491	76.3	123.7	91.98	75.29	High	High	High	High	High	High	1	Acetyl [N-Term]
FALSE	High	Master Protein	A0A087WXK2	Retrotransposon-derived protein PEG10 OS=Homo sapiens GN=PEG10 PE=4 SV=1	0	17.755	8	4	8	4	707	80.1	6.39	22.49	4	0	1.621	0.822017	0.827558	0.150655	76.3	123.7	47.35	8.78	Peak Found	High	Peak Found	High	High	High	1
FALSE	High	Master Protein	Q8N4B1	Sesquipedalian-1 OS=Homo sapiens GN=FAM109A PE=1 SV=1	0.005	3.04	7	2	3	2	249	27.2	8.98	4.27	2	0	1.621	0.723703	0.846505	0.188928	76.3	123.7	47.8	0.48	Peak Found	Peak Found	High	Peak Found	High	High	1
FALSE	High	Master Protein	O75179	Ankyrin repeat domain-containing protein 17 OS=Homo sapiens GN=ANKRD17 PE=1 SV=3	0	11.858	1	3	13	2	2603	274.1	6.52	25.98	3	0	1.62	1.20022	0.758539	0.063064	76.3	123.7	31.37	8.63	High	High	High	High	High	High	1
FALSE	High	Master Protein	Q96RL7	Vacuolar protein sorting-associated protein 13A OS=Homo sapiens GN=VPS13A PE=1 SV=2	0	8.544	1	2	5	2	3174	360	6.33	9.41	2	0	1.62	2.80548	0.524146	0.00156504	76.3	123.7	4.39	8.03	Peak Found	Peak Found	High	High	High	High	1
FALSE	High	Master Protein	H3BPR3	Sorting nexin-33 (Fragment) OS=Homo sapiens GN=SNX33 PE=4 SV=1	0	12.123	10	2	7	2	283	33.6	9.31	20.98	2	0	1.618	1.17333	0.763251	0.0670923	76.4	123.6	31.81	28.69	High	High	High	Peak Found	High	High	1
FALSE	High	Master Protein	Q96B13	Protein phosphatase 2, regulatory subunit B', gamma isoform OS=Homo sapiens GN=PPP2R5C PE=1 SV=1	0	14.365	13	3	13	2	384	44.8	6.48	36.08	3	0	1.616	1.20022	0.758539	0.063064	76.5	123.5	22.5	3.2	High	High	High	High	High	High	1
FALSE	High	Master Protein	Q8N1G2	Cap-specific mRNA (nucleoside-2'-O-)-methyltransferase 1 OS=Homo sapiens GN=CMTR1 PE=1 SV=1	0	23.755	11	5	17	5	835	95.3	7.05	43.62	5	0	1.612	1.34528	0.733621	0.0451562	76.6	123.4	20.51	24.74	High	High	Peak Found	High	High	High	1
FALSE	High	Master Protein	O75044	SLIT-ROBO Rho GTPase-activating protein 2 OS=Homo sapiens GN=SRGAP2 PE=1 SV=2	0	23.615	8	6	22	4	1071	120.8	6.7	54.08	6	2	1.61	1.09948	0.776339	0.0795273	76.6	123.4	5.54	34.11	High	High	High	High	High	High	1
FALSE	High	Master Protein	Q9UHX1	Poly(U)-binding-splicing factor PUF60 OS=Homo sapiens GN=PUF60 PE=1 SV=1	0	28.084	16	6	22	6	559	59.8	5.29	64.43	6	0	1.608	0.883469	0.81593	0.130777	76.7	123.3	23.65	36.16	High	High	High	High	High	High	1
FALSE	High	Master Protein	P46063	ATP-dependent DNA helicase Q1 OS=Homo sapiens GN=RECQL PE=1 SV=3	0	59.924	20	10	48	10	649	73.4	7.88	132.89	10	0	1.605	0.668191	0.857395	0.214688	76.8	123.2	23.79	38.01	High	High	High	High	High	High	1
FALSE	High	Master Protein	Q12802	A-kinase anchor protein 13 OS=Homo sapiens GN=AKAP13 PE=1 SV=2	0	53.042	7	11	31	11	2813	307.4	5.24	93.75	11	0	1.597	1.20022	0.758539	0.063064	77	123	36.55	21.91	Peak Found	Peak Found	Peak Found	High	High	High	1
FALSE	High	Master Protein	Q86W92-2	Isoform 2 of Liprin-beta-1 OS=Homo sapiens GN=PPFIBP1	0	40.15	15	9	28	9	1005	113.1	5.67	74.19	9	0	1.597	1.20022	0.758539	0.063064	77	123	33.14	15.81	High	High	Peak Found	High	High	High	1
FALSE	High	Master Protein	Q8WXF1	Paraspeckle component 1 OS=Homo sapiens GN=PSPC1 PE=1 SV=1	0	14.566	14	5	11	5	523	58.7	6.67	18.17	5	0	1.595	0.741628	0.843019	0.181289	77.1	122.9	46.02	38.14	High	High	High	High	High	High	1
FALSE	High	Master Protein	P40123	Adenylyl cyclase-associated protein 2 OS=Homo sapiens GN=CAP2 PE=1 SV=1	0	18.351	14	4	15	3	477	52.8	6.37	28.06	4	0	1.59	0.156023	0.964712	0.698195	77.2	122.8	80.85	35.96	High	High	Peak Found	Peak Found	High	High	1
FALSE	High	Master Protein	Q562E7	WD repeat-containing protein 81 OS=Homo sapiens GN=WDR81 PE=1 SV=2	0	5.256	2	2	2	2	1941	211.6	5.58	0	2	0	1.589	0.883469	0.81593	0.130777	77.3	122.7	21.23	30.6	Peak Found	High	Peak Found	Peak Found	Peak Found	High	1
FALSE	High	Master Protein	O95232	Luc7-like protein 3 OS=Homo sapiens GN=LUC7L3 PE=1 SV=2	0	14.12	7	2	8	2	432	51.4	9.79	27.84	2	0	1.585	0.668191	0.857395	0.214688	77.4	122.6	54.07	19.7	High	High	High	High	High	High	1
FALSE	High	Master Protein	P08238	Heat shock protein HSP 90-beta OS=Homo sapiens GN=HSP90AB1 PE=1 SV=4	0	644.701	64	64	1764	38	724	83.2	5.03	5642.15	64	3	1.584	1.08783	0.778425	0.0816898	77.4	122.6	25.81	23.95	High	High	High	High	High	High	1
FALSE	High	Master Protein	Q9UKV8	Protein argonaute-2 OS=Homo sapiens GN=AGO2 PE=1 SV=3	0	191.709	46	31	210	23	859	97.1	9.19	585.03	31	9	1.584	2.48175	0.56471	0.00329802	77.4	122.6	11.09	8.41	High	High	High	High	High	High	1	Acetyl [N-Term]
FALSE	High	Master Protein	Q96JG6	Coiled-coil domain-containing protein 132 OS=Homo sapiens GN=CCDC132 PE=1 SV=3	0	29.371	8	5	18	5	964	111.1	6.2	44.82	5	0	1.584	0.822017	0.827558	0.150655	77.4	122.6	9.71	30.73	High	High	High	High	High	High	1
FALSE	High	Master Protein	Q15773	Myeloid leukemia factor 2 OS=Homo sapiens GN=MLF2 PE=1 SV=1	0	20.799	28	3	11	3	248	28.1	6.9	50.05	3	0	1.583	0.65707	0.859593	0.220257	77.4	122.6	40.55	46.33	High	High	High	High	High	High	1
FALSE	High	Master Protein	O95140	Mitofusin-2 OS=Homo sapiens GN=MFN2 PE=1 SV=3	0	8.497	5	3	5	3	757	86.3	6.98	12.46	3	0	1.582	1.20022	0.758539	0.063064	77.5	122.5	23.52	3.3	High	Peak Found	Peak Found	High	High	Peak Found	1
FALSE	High	Master Protein	Q04917	14-3-3 protein eta OS=Homo sapiens GN=YWHAH PE=1 SV=4	0	63.827	47	11	141	8	246	28.2	4.84	318.29	11	0	1.579	1.70336	0.67556	0.0197989	77.6	122.4	16.04	6.9	High	High	High	High	High	High	1
FALSE	High	Master Protein	Q05209	Tyrosine-protein phosphatase non-receptor type 12 OS=Homo sapiens GN=PTPN12 PE=1 SV=3	0	18.232	13	5	11	5	780	88.1	5.62	31.8	5	0	1.579	1.20022	0.758539	0.063064	77.6	122.4	26.93	14.62	High	High	High	High	High	High	1
FALSE	High	Master Protein	P20290	Transcription factor BTF3 OS=Homo sapiens GN=BTF3 PE=1 SV=1	0	23.652	40	4	12	4	206	22.2	9.38	50.64	4	0	1.576	1.17333	0.763251	0.0670923	77.6	122.4	13.9	24.61	High	High	High	High	High	High	1
FALSE	High	Master Protein	P49643	DNA primase large subunit OS=Homo sapiens GN=PRIM2 PE=1 SV=2	0	9.708	9	3	8	3	509	58.8	7.91	15.17	3	0	1.575	1.50815	0.706618	0.0310347	77.7	122.3	14.95	5.85	Peak Found	High	High	High	High	High	1
FALSE	High	Master Protein	B7Z6B6	Zinc finger protein 346 OS=Homo sapiens GN=ZNF346 PE=1 SV=1	0	7.989	18	2	7	2	131	14.6	7.77	16.65	2	0	1.574	#VALUE!		#VALUE!	77.7	122.3		30.76	High	High	High	High	High	High	1
FALSE	High	Master Protein	E9PHY5	Band 4.1-like protein 2 OS=Homo sapiens GN=EPB41L2 PE=1 SV=1	0	166.964	46	29	157	3	935	104.3	5.39	481.81	29	29	1.573	0.75101	0.8412	0.177415	77.7	122.3	69.15	16.74	High	High	High	High	High	High	1	Met-loss+Acetyl [N-Term]
FALSE	High	Master Protein	C9IY40	39S ribosomal protein L2, mitochondrial OS=Homo sapiens GN=MRPL2 PE=1 SV=1	0	10.824	14	2	3	2	225	24.4	11	12.07	2	0	1.573	0.971304	0.799594	0.106831	77.7	122.3	60.09	13.57	Peak Found	High	High	Peak Found	Peak Found	High	1
FALSE	High	Master Protein	Q5JTH9	RRP12-like protein OS=Homo sapiens GN=RRP12 PE=1 SV=2	0	7.698	2	3	7	2	1297	143.6	8.75	12.23	3	0	1.571	0.316962	0.929617	0.48199	77.8	122.2	45.12	103.61	Not Found	Peak Found	Peak Found	High	High	Not Found	1
FALSE	High	Master Protein	Q6ZNB6	NF-X1-type zinc finger protein NFXL1 OS=Homo sapiens GN=NFXL1 PE=1 SV=2	0	9.662	5	3	10	3	911	101.3	8.41	18.37	3	0	1.569	0.741628	0.843019	0.181289	77.9	122.1	21.79	25.22	High	High	Peak Found	High	High	High	1
FALSE	High	Master Protein	P78527	DNA-dependent protein kinase catalytic subunit OS=Homo sapiens GN=PRKDC PE=1 SV=3	0	1027.02	43	158	1084	158	4128	468.8	7.12	3015.5	158	0	1.566	2.65511	0.542611	0.00221252	77.9	122.1	10.76	12.13	High	High	High	High	High	High	1	Biotin [K3257]
FALSE	High	Master Protein	O43150	Arf-GAP with SH3 domain, ANK repeat and PH domain-containing protein 2 OS=Homo sapiens GN=ASAP2 PE=1 SV=3	0	77.979	21	12	57	11	1006	111.6	6.68	200.99	12	0	1.566	1.08783	0.778425	0.0816898	77.9	122.1	37.5	10.11	High	High	High	High	High	High	1	Met-loss [N-Term]
FALSE	High	Master Protein	A0A087WY03	Splicing regulatory glutamine/lysine-rich protein 1 OS=Homo sapiens GN=SREK1 PE=4 SV=1	0	9.947	27	2	8	2	100	10.7	4.78	15.87	2	0	1.566	1.05199	0.784877	0.0887184	78	122	40.47	28.41	High	High	High	High	High	High	1
FALSE	High	Master Protein	Q9UPU5	Ubiquitin carboxyl-terminal hydrolase 24 OS=Homo sapiens GN=USP24 PE=1 SV=3	0	23.984	3	5	19	5	2620	294.2	6.14	30.59	5	0	1.565	1.78346	0.663214	0.016464	78	122	11.12	2.68	High	High	High	High	High	High	1
FALSE	High	Master Protein	Q9P260-2	Isoform 2 of LisH domain and HEAT repeat-containing protein KIAA1468 OS=Homo sapiens GN=KIAA1468	0	9.985	2	2	6	2	1250	138.7	5.53	17.45	2	0	1.563	#VALUE!		#VALUE!	78	122			Not Found	High	Not Found	High	High	High	1
FALSE	High	Master Protein	O15056	Synaptojanin-2 OS=Homo sapiens GN=SYNJ2 PE=1 SV=3	0	74.188	12	14	42	14	1496	165.4	7.34	129.04	14	0	1.558	1.03666	0.787651	0.0919048	78.2	121.8	44.93	17.21	High	High	High	High	High	High	1
FALSE	High	Master Protein	C9JZR2	Catenin delta-1 OS=Homo sapiens GN=CTNND1 PE=1 SV=2	0	31.44	9	5	22	5	938	104.8	6.87	58.06	5	0	1.558	1.20022	0.758539	0.063064	78.2	121.8	39.31	4.09	High	High	High	High	High	High	1
FALSE	High	Master Protein	Q14165	Malectin OS=Homo sapiens GN=MLEC PE=1 SV=1	0	35.415	34	6	47	6	292	32.2	5.41	117.08	6	0	1.556	0.398201	0.912389	0.399759	78.2	121.8	39.84	23.84	High	High	High	High	High	High	1
FALSE	High	Master Protein	G3V3H3	Kinesin light chain 1 OS=Homo sapiens GN=KLC1 PE=4 SV=1	0	158.794	52	29	174	20	609	68.7	5.96	493.49	29	10	1.554	1.09948	0.776339	0.0795273	78.3	121.7	25.91	21.28	High	High	High	High	High	High	1
FALSE	High	Master Protein	Q9BYD6	39S ribosomal protein L1, mitochondrial OS=Homo sapiens GN=MRPL1 PE=1 SV=2	0	19.229	14	3	16	3	325	36.9	8.78	43.16	3	0	1.554	1.78346	0.663214	0.016464	78.3	121.7	3.76	11.58	High	High	High	High	High	High	1
FALSE	High	Master Protein	Q14697	Neutral alpha-glucosidase AB OS=Homo sapiens GN=GANAB PE=1 SV=3	0	44.374	13	9	33	9	944	106.8	6.14	70.22	9	0	1.551	0.877587	0.817036	0.13256	78.4	121.6	3.38	27.79	High	High	High	High	High	High	1
FALSE	High	Master Protein	Q9H8K7	Uncharacterized protein C10orf88 OS=Homo sapiens GN=C10orf88 PE=1 SV=2	0	7.058	7	2	3	2	445	49.2	6.25	8.94	2	0	1.551	0.668191	0.857395	0.214688	78.4	121.6	33.73	37.08	Peak Found	High	Peak Found	High	Peak Found	High	1
FALSE	High	Master Protein	Q9H1B7	Interferon regulatory factor 2-binding protein-like OS=Homo sapiens GN=IRF2BPL PE=1 SV=1	0	6.976	4	2	2	2	796	82.6	8.24	5.13	2	0	1.549	2.00447	0.630308	0.00989756	78.5	121.5	9.66	1.35	Peak Found	Peak Found	Peak Found	Peak Found	High	High	1
FALSE	High	Master Protein	Q92769	Histone deacetylase 2 OS=Homo sapiens GN=HDAC2 PE=1 SV=2	0	89.296	37	12	96	9	488	55.3	5.91	311.27	12	4	1.547	1.20022	0.758539	0.063064	78.5	121.5	24.18	11.09	High	High	High	High	High	High	1
FALSE	High	Master Protein	Q5UIP0	Telomere-associated protein RIF1 OS=Homo sapiens GN=RIF1 PE=1 SV=2	0.001	4.624	1	2	7	2	2472	274.3	5.52	4.79	2	0	1.543	1.08783	0.778425	0.0816898	78.6	121.4	14.18	26.32	Peak Found	High	High	High	High	High	1
FALSE	High	Master Protein	Q99570	Phosphoinositide 3-kinase regulatory subunit 4 OS=Homo sapiens GN=PIK3R4 PE=1 SV=3	0	57.344	10	11	45	11	1358	153	7.17	129.06	11	0	1.541	1.20022	0.758539	0.063064	78.7	121.3	22.87	15.61	High	High	High	High	High	High	1
FALSE	High	Master Protein	Q9BSQ5	Malcavernin OS=Homo sapiens GN=CCM2 PE=1 SV=1	0	15.055	17	5	12	5	444	48.8	5.54	9.23	5	0	1.54	1.08298	0.779295	0.0826074	78.7	121.3	33	27.06	Peak Found	High	High	High	High	High	1
FALSE	High	Master Protein	P26038	Moesin OS=Homo sapiens GN=MSN PE=1 SV=3	0	280.827	67	40	342	28	577	67.8	6.4	1073.22	40	1	1.539	1.20022	0.758539	0.063064	78.8	121.2	30.32	13.9	High	High	High	High	High	High	1
FALSE	High	Master Protein	Q9UBV2	Protein sel-1 homolog 1 OS=Homo sapiens GN=SEL1L PE=1 SV=3	0	9.397	4	2	9	2	794	88.7	5.39	22.66	2	0	1.539	1.07558	0.780624	0.0840268	78.8	121.2	11.11	31	High	High	High	High	High	High	1
FALSE	High	Master Protein	Q9ULH1	Arf-GAP with SH3 domain, ANK repeat and PH domain-containing protein 1 OS=Homo sapiens GN=ASAP1 PE=1 SV=4	0	86.923	15	14	51	13	1129	125.4	7.31	149.42	14	1	1.533	1.20022	0.758539	0.063064	79	121	4.76	26.38	High	High	High	High	High	High	1
FALSE	High	Master Protein	P16278	Beta-galactosidase OS=Homo sapiens GN=GLB1 PE=1 SV=2	0	11.121	6	3	8	3	677	76	6.57	21.69	3	0	1.533	0.37287	0.917726	0.42377	79	121	77.03	52.8	Peak Found	High	High	High	High	High	1
FALSE	High	Master Protein	Q9UHL4	Dipeptidyl peptidase 2 OS=Homo sapiens GN=DPP7 PE=1 SV=3	0	5.385	7	2	4	2	492	54.3	6.32	3.35	2	0	1.533	0.0181114	0.995838	0.959155	79	121	44.7	64.93	High	High	Peak Found	Peak Found	High	High	1
FALSE	High	Master Protein	A6NEM2	HCF N-terminal chain 5 OS=Homo sapiens GN=HCFC1 PE=1 SV=2	0	97.504	14	18	83	18	2080	213.3	7.33	236.52	18	0	1.532	1.20022	0.758539	0.063064	79	121	21.17	10.14	High	High	High	High	High	High	1
FALSE	High	Master Protein	Q71RC2	La-related protein 4 OS=Homo sapiens GN=LARP4 PE=1 SV=3	0	20.266	10	4	6	4	724	80.5	6.61	18.21	4	0	1.526	0.375007	0.917274	0.421689	79.2	120.8	114.99	76.67	Peak Found	High	Peak Found	High	High	High	1
FALSE	High	Master Protein	C9J4M6	DNA-directed RNA polymerase OS=Homo sapiens GN=POLR2B PE=1 SV=2	0	163.601	32	30	159	30	1099	125.1	8.29	470.83	30	0	1.523	1.27209	0.74609	0.0534457	79.3	120.7	18.51	4.01	High	High	High	High	High	High	1
FALSE	High	Master Protein	P43246	DNA mismatch repair protein Msh2 OS=Homo sapiens GN=MSH2 PE=1 SV=1	0	28.228	9	6	15	6	934	104.7	5.77	34.56	6	0	1.522	2.36604	0.579958	0.00430491	79.3	120.7	7.91	12.93	High	High	High	High	High	High	1
FALSE	High	Master Protein	Q3YEC7	Rab-like protein 6 OS=Homo sapiens GN=RABL6 PE=1 SV=2	0	55.866	16	10	63	10	729	79.5	5.22	146.55	10	0	1.52	1.78346	0.663214	0.016464	79.4	120.6	11.35	12.32	High	High	High	High	High	High	1
FALSE	High	Master Protein	A0A087WY61	Nuclear mitotic apparatus protein 1 OS=Homo sapiens GN=NUMA1 PE=4 SV=1	0.001	4.254	1	2	3	2	2099	236	5.92	6.49	2	0	1.52	0.954765	0.802645	0.110977	79.4	120.6	30.86	18.68	Peak Found	High	Peak Found	High	Peak Found	High	1
FALSE	High	Master Protein	S4R3G0	Serine/arginine-rich-splicing factor 9 OS=Homo sapiens GN=SRSF9 PE=1 SV=1	0	8.509	29	2	9	2	119	13.8	8.13	2.55	2	0	1.519	1.30591	0.740302	0.0494414	79.4	120.6	19.55	17.79	High	Peak Found	High	High	High	High	1
FALSE	High	Master Protein	Q96II8	Leucine-rich repeat and calponin homology domain-containing protein 3 OS=Homo sapiens GN=LRCH3 PE=1 SV=2	0	63.389	32	14	45	11	777	86	6.71	112.24	14	2	1.513	1.20022	0.758539	0.063064	79.6	120.4	29.6	21.23	High	High	High	High	High	High	1	Met-loss+Acetyl [N-Term]
FALSE	High	Master Protein	Q12979	Active breakpoint cluster region-related protein OS=Homo sapiens GN=ABR PE=2 SV=2	0	18.687	6	4	14	3	859	97.5	6.55	40.04	4	0	1.512	0.822017	0.827558	0.150655	79.6	120.4	30.77	17.46	High	High	High	High	High	High	1
FALSE	High	Master Protein	O95347	Structural maintenance of chromosomes protein 2 OS=Homo sapiens GN=SMC2 PE=1 SV=2	0	242.045	43	46	243	46	1197	135.6	8.43	655.31	46	0	1.51	1.20022	0.758539	0.063064	79.7	120.3	30.91	2.01	High	High	High	High	High	High	1
FALSE	High	Master Protein	Q96P70	Importin-9 OS=Homo sapiens GN=IPO9 PE=1 SV=3	0	15.782	6	5	16	5	1041	115.9	4.81	21.96	5	0	1.506	1.40237	0.724041	0.0395941	79.8	120.2	20.91	20.57	High	High	High	High	High	High	1
FALSE	High	Master Protein	O75534	Cold shock domain-containing protein E1 OS=Homo sapiens GN=CSDE1 PE=1 SV=2	0	29.928	11	7	23	7	798	88.8	6.25	51.15	7	0	1.502	0.627835	0.865399	0.235595	80	120	56.7	10.73	High	High	High	High	High	High	1
FALSE	High	Master Protein	P62995	Transformer-2 protein homolog beta OS=Homo sapiens GN=TRA2B PE=1 SV=1	0	16.784	13	3	19	3	288	33.6	11.25	42.36	3	0	1.498	0.741628	0.843019	0.181289	80.1	119.9	29.17	20.45	High	High	High	High	High	High	1
FALSE	High	Master Protein	O75175	CCR4-NOT transcription complex subunit 3 OS=Homo sapiens GN=CNOT3 PE=1 SV=1	0	102.54	20	15	126	15	753	81.8	6.2	374.31	15	0	1.497	1.44766	0.71653	0.0356732	80.1	119.9	16.92	11.64	High	High	High	High	High	High	1
FALSE	High	Master Protein	Q9NZ09	Ubiquitin-associated protein 1 OS=Homo sapiens GN=UBAP1 PE=1 SV=1	0	94.471	35	13	93	13	502	55	5.11	299.46	13	0	1.497	1.17333	0.763251	0.0670923	80.1	119.9	31.62	18.99	High	High	High	High	High	High	1
FALSE	High	Master Protein	P14618	Pyruvate kinase PKM OS=Homo sapiens GN=PKM PE=1 SV=4	0	374.905	79	36	353	36	531	57.9	7.84	1250.94	36	0	1.496	1.44766	0.71653	0.0356732	80.1	119.9	9.71	21.89	High	High	High	High	High	High	1	Met-loss+Acetyl [N-Term]
FALSE	High	Master Protein	Q9UL25	Ras-related protein Rab-21 OS=Homo sapiens GN=RAB21 PE=1 SV=3	0	29.458	26	4	25	4	225	24.3	7.94	93.38	4	0	1.496	0.864643	0.819475	0.136571	80.1	119.9	30.63	19.48	High	High	High	High	High	High	1
FALSE	High	Master Protein	Q96G01	Protein bicaudal D homolog 1 OS=Homo sapiens GN=BICD1 PE=1 SV=3	0	13.645	6	4	14	2	975	110.7	5.81	35.31	4	0	1.493	0.303567	0.932488	0.497087	80.2	119.8	63.21	54.22	Peak Found	Peak Found	Peak Found	High	High	High	1
FALSE	High	Master Protein	O76024	Wolframin OS=Homo sapiens GN=WFS1 PE=1 SV=2	0	18.902	10	5	11	5	890	100.2	8.05	18.43	5	0	1.49	1.17333	0.763251	0.0670923	80.3	119.7	24.61	5.82	Peak Found	High	High	High	High	High	1
FALSE	High	Master Protein	O75822	Eukaryotic translation initiation factor 3 subunit J OS=Homo sapiens GN=EIF3J PE=1 SV=2	0	95.444	69	17	114	17	258	29	4.83	355.82	17	0	1.488	1.7506	0.668251	0.0177581	80.4	119.6	13.41	7.29	High	High	High	High	High	High	1	Met-loss+Acetyl [N-Term]
FALSE	High	Master Protein	F8W061	Iron-sulfur protein NUBPL (Fragment) OS=Homo sapiens GN=NUBPL PE=1 SV=1	0	9.455	19	2	5	2	133	14.3	8.1	3.34	2	0	1.488	#VALUE!		#VALUE!	80.4	119.6		30	Peak Found	Not Found	High	High	High	High	1
FALSE	High	Master Protein	Q00341	Vigilin OS=Homo sapiens GN=HDLBP PE=1 SV=2	0	21.971	6	6	17	4	1268	141.4	6.87	51.16	6	1	1.487	1.08783	0.778425	0.0816898	80.4	119.6	48.64	27.41	High	High	Peak Found	High	High	High	1	Met-loss+Acetyl [N-Term]
FALSE	High	Master Protein	Q8WTW3	Conserved oligomeric Golgi complex subunit 1 OS=Homo sapiens GN=COG1 PE=1 SV=1	0	110.788	25	20	93	20	980	108.9	7.31	246.21	20	0	1.486	1.20022	0.758539	0.063064	80.5	119.5	21.07	5.57	High	High	High	High	High	High	1	Met-loss+Acetyl [N-Term]
FALSE	High	Master Protein	Q8TBZ3	WD repeat-containing protein 20 OS=Homo sapiens GN=WDR20 PE=1 SV=2	0	8.252	7	3	7	3	569	62.9	8	18.11	3	0	1.484	1.09948	0.776339	0.0795273	80.5	119.5	38.7	38.65	High	High	High	Peak Found	High	High	1
FALSE	High	Master Protein	Q9NZL4	Hsp70-binding protein 1 OS=Homo sapiens GN=HSPBP1 PE=1 SV=1	0	18.943	15	3	9	3	362	39.4	5.21	27.07	3	0	1.483	1.08783	0.778425	0.0816898	80.5	119.5	25.79	23.17	High	High	High	High	High	High	1
FALSE	High	Master Protein	I3L2C7	Gem-associated protein 4 OS=Homo sapiens GN=GEMIN4 PE=1 SV=1	0	7.639	2	2	6	2	1047	118.7	6.19	11.76	2	0	1.482	1.08298	0.779295	0.0826074	80.6	119.4	4.41	24.51	Peak Found	Peak Found	High	High	High	High	1
FALSE	High	Master Protein	Q9H7Z7	Prostaglandin E synthase 2 OS=Homo sapiens GN=PTGES2 PE=1 SV=1	0	16.165	18	4	13	4	377	41.9	9.16	30.05	4	0	1.48	0.697419	0.851644	0.200716	80.6	119.4	14.37	40.89	High	High	High	High	High	High	1
FALSE	High	Master Protein	P49756	RNA-binding protein 25 OS=Homo sapiens GN=RBM25 PE=1 SV=3	0	67.517	20	14	69	14	843	100.1	6.32	161.32	14	0	1.478	1.17333	0.763251	0.0670923	80.7	119.3	29.58	3.42	High	High	High	High	High	High	1
FALSE	High	Master Protein	P48634	Protein PRRC2A OS=Homo sapiens GN=PRRC2A PE=1 SV=3	0	15.014	2	2	7	2	2157	228.7	9.45	24.59	2	0	1.477	1.20022	0.758539	0.063064	80.8	119.2	32.97	4.76	High	High	High	High	High	High	1
FALSE	High	Master Protein	Q96PY6	Serine/threonine-protein kinase Nek1 OS=Homo sapiens GN=NEK1 PE=1 SV=2	0	11.581	3	3	5	3	1258	142.7	5.94	12.91	3	0	1.477	0.97787	0.798386	0.105228	80.8	119.2	69.44	45.12	Peak Found	High	High	High	High	Peak Found	1
FALSE	High	Master Protein	Q9BRR6	ADP-dependent glucokinase OS=Homo sapiens GN=ADPGK PE=1 SV=1	0	5.167	8	2	5	2	497	54.1	6.2	3.67	2	0	1.476	1.20022	0.758539	0.063064	80.8	119.2	11.59	21.64	Not Found	High	Peak Found	High	High	Peak Found	1
FALSE	High	Master Protein	Q9BYK8	Helicase with zinc finger domain 2 OS=Homo sapiens GN=HELZ2 PE=1 SV=6	0	30.287	5	9	27	9	2649	294.5	7.49	46.94	9	0	1.473	2.36604	0.579958	0.00430491	80.9	119.1	9.4	12.84	High	High	High	High	High	High	1
FALSE	High	Master Protein	Q96BY6	Dedicator of cytokinesis protein 10 OS=Homo sapiens GN=DOCK10 PE=1 SV=3	0	99.994	13	19	95	19	2186	249.4	7.14	231.46	19	0	1.471	1.34528	0.733621	0.0451562	80.9	119.1	20.04	17.07	High	High	High	High	High	High	1
FALSE	High	Master Protein	P14866	Heterogeneous nuclear ribonucleoprotein L OS=Homo sapiens GN=HNRNPL PE=1 SV=2	0	106.267	30	12	90	12	589	64.1	8.22	309.6	12	0	1.468	0.954765	0.802645	0.110977	81	119	18.4	25.03	High	High	High	High	High	High	1
FALSE	High	Master Protein	P49589	Cysteine--tRNA ligase, cytoplasmic OS=Homo sapiens GN=CARS PE=1 SV=3	0	20.85	7	4	12	4	748	85.4	6.76	27.17	4	0	1.468	2.80548	0.524146	0.00156504	81	119	5.66	4.79	High	High	High	High	High	High	1
FALSE	High	Master Protein	Q92922	SWI/SNF complex subunit SMARCC1 OS=Homo sapiens GN=SMARCC1 PE=1 SV=3	0	64.1	12	12	54	6	1105	122.8	5.76	139.41	12	0	1.464	2.36604	0.579958	0.00430491	81.2	118.8	11.53	11.62	High	High	High	High	High	High	1
FALSE	High	Master Protein	Q9Y343	Sorting nexin-24 OS=Homo sapiens GN=SNX24 PE=1 SV=1	0	15.804	31	4	16	4	169	19.8	7.24	41.2	4	0	1.463	0.822017	0.827558	0.150655	81.2	118.8	28.9	20.42	High	High	High	High	High	High	1
FALSE	High	Master Protein	Q9Y4W6	AFG3-like protein 2 OS=Homo sapiens GN=AFG3L2 PE=1 SV=2	0	23.737	10	6	16	6	797	88.5	8.66	27.07	6	0	1.46	1.17333	0.763251	0.0670923	81.3	118.7	36.65	5.5	High	High	High	High	High	High	1
FALSE	High	Master Protein	Q9NTJ5	Phosphatidylinositide phosphatase SAC1 OS=Homo sapiens GN=SACM1L PE=1 SV=2	0	12.503	7	3	7	3	587	66.9	7.12	14.91	3	0	1.457	1.09948	0.776339	0.0795273	81.4	118.6	29.16	5.72	Peak Found	High	High	High	High	High	1	Met-loss+Acetyl [N-Term]
FALSE	High	Master Protein	Q4KMQ2	Anoctamin-6 OS=Homo sapiens GN=ANO6 PE=1 SV=2	0	9.014	3	2	8	2	910	106.1	7.77	12.48	2	0	1.457	0.396399	0.912767	0.401422	81.4	118.6	38.87	32.33	High	High	Peak Found	High	High	High	1
FALSE	High	Master Protein	P48060	Glioma pathogenesis-related protein 1 OS=Homo sapiens GN=GLIPR1 PE=1 SV=3	0	15.132	20	4	12	4	266	30.3	8.48	26.36	4	0	1.455	1.53611	0.702084	0.0290999	81.5	118.5	8.03	13.21	High	High	High	High	High	High	1
FALSE	High	Master Protein	E7ES96	Presenilin OS=Homo sapiens GN=PSEN1 PE=1 SV=1	0	13.403	10	2	6	2	375	42.1	5.5	22.65	2	0	1.452	2.36604	0.579958	0.00430491	81.6	118.4	11.31	6.52	High	High	High	High	Peak Found	High	1
FALSE	High	Master Protein	Q71F56	Mediator of RNA polymerase II transcription subunit 13-like OS=Homo sapiens GN=MED13L PE=1 SV=1	0	9.24	1	2	5	2	2210	242.4	6.04	13.51	2	0	1.452	#VALUE!		#VALUE!	81.6	118.4		21.66	Peak Found	High	Not Found	High	High	High	1
FALSE	High	Master Protein	P48651	Phosphatidylserine synthase 1 OS=Homo sapiens GN=PTDSS1 PE=1 SV=1	0	10.179	8	3	14	3	473	55.5	8.43	32.26	3	0	1.451	0.802642	0.831258	0.157528	81.6	118.4	6.14	28.39	High	High	High	High	High	High	1
FALSE	High	Master Protein	Q96AX1	Vacuolar protein sorting-associated protein 33A OS=Homo sapiens GN=VPS33A PE=1 SV=1	0	37.246	15	7	31	7	596	67.6	6.96	88.44	7	0	1.45	1.05183	0.784905	0.0887505	81.6	118.4	32.31	4.49	High	High	High	High	High	High	1	Met-loss+Acetyl [N-Term]
FALSE	High	Master Protein	P53396	ATP-citrate synthase OS=Homo sapiens GN=ACLY PE=1 SV=3	0	69.348	17	13	61	13	1101	120.8	7.33	150.71	13	0	1.449	1.78346	0.663214	0.016464	81.7	118.3	14.77	5.83	High	High	High	High	High	High	1
FALSE	High	Master Protein	P21964	Catechol O-methyltransferase OS=Homo sapiens GN=COMT PE=1 SV=2	0	42.841	32	6	28	6	271	30	5.47	91.82	6	0	1.449	0.822017	0.827558	0.150655	81.7	118.3	26.56	16.66	High	High	High	High	High	High	1
FALSE	High	Master Protein	Q96Q05	Trafficking protein particle complex subunit 9 OS=Homo sapiens GN=TRAPPC9 PE=1 SV=2	0	38.424	11	8	22	8	1148	128.4	6.62	44.35	8	0	1.447	2.80548	0.524146	0.00156504	81.7	118.3	7.46	7.78	High	High	High	High	High	High	1
FALSE	High	Master Protein	G3V2S6	V-type proton ATPase subunit D OS=Homo sapiens GN=ATP6V1D PE=1 SV=1	0	16.766	19	3	10	3	192	21.9	5.76	25.85	3	0	1.447	0.419614	0.907901	0.380528	81.7	118.3	41.9	33.06	High	Peak Found	High	High	Peak Found	High	1
FALSE	High	Master Protein	Q9HB71	Calcyclin-binding protein OS=Homo sapiens GN=CACYBP PE=1 SV=2	0	99.15	68	13	97	13	228	26.2	8.25	347.64	13	0	1.446	1.34528	0.733621	0.0451562	81.8	118.2	4.15	16.52	High	High	High	High	High	High	1	Met-loss+Acetyl [N-Term]
FALSE	High	Master Protein	O00471	Exocyst complex component 5 OS=Homo sapiens GN=EXOC5 PE=1 SV=1	0	9.421	6	3	6	3	708	81.8	6.71	11.5	3	0	1.446	1.20022	0.758539	0.063064	81.8	118.2	25.64	35.66	High	High	Peak Found	High	Peak Found	High	1
FALSE	High	Master Protein	Q8WXI9	Transcriptional repressor p66-beta OS=Homo sapiens GN=GATAD2B PE=1 SV=1	0	38.602	18	7	39	6	593	65.2	9.7	104.96	7	1	1.445	1.20022	0.758539	0.063064	81.8	118.2	20.1	9.05	High	High	High	High	High	High	1
FALSE	High	Master Protein	Q9NRD5	PRKCA-binding protein OS=Homo sapiens GN=PICK1 PE=1 SV=2	0	29.83	17	6	26	6	415	46.6	5.3	83.41	6	0	1.445	1.08783	0.778425	0.0816898	81.8	118.2	34.19	22.11	High	High	High	High	High	High	1
FALSE	High	Master Protein	P17655	Calpain-2 catalytic subunit OS=Homo sapiens GN=CAPN2 PE=1 SV=6	0	21.499	12	5	7	5	700	79.9	4.98	11.82	5	0	1.444	1.78346	0.663214	0.016464	81.8	118.2	9.84	11.18	Peak Found	High	Peak Found	High	High	High	1
FALSE	High	Master Protein	P49368	T-complex protein 1 subunit gamma OS=Homo sapiens GN=CCT3 PE=1 SV=4	0	773.098	77	55	2310	3	545	60.5	6.49	7667.31	55	82	1.443	0.950333	0.803464	0.112116	81.9	118.1	16.56	18.71	High	High	High	High	High	High	1	Acetyl [N-Term]
FALSE	High	Master Protein	P32969	60S ribosomal protein L9 OS=Homo sapiens GN=RPL9 PE=1 SV=1	0	84.098	59	9	69	9	192	21.9	9.95	273.08	9	0	1.443	0.668191	0.857395	0.214688	81.9	118.1	44.42	10.55	High	High	High	High	High	High	1
FALSE	High	Master Protein	Q96KG9	N-terminal kinase-like protein OS=Homo sapiens GN=SCYL1 PE=1 SV=1	0	164.906	41	27	176	27	808	89.6	6.3	478.82	27	0	1.441	0.75101	0.8412	0.177415	81.9	118.1	36.25	27.44	High	High	High	High	High	High	1
FALSE	High	Master Protein	P27986	Phosphatidylinositol 3-kinase regulatory subunit alpha OS=Homo sapiens GN=PIK3R1 PE=1 SV=2	0	44.857	18	10	34	10	724	83.5	6.16	76.44	10	0	1.437	0.801763	0.831426	0.157847	82.1	117.9	30.07	33.02	High	High	High	High	High	High	1
FALSE	High	Master Protein	J3KNF8	Cytochrome b5 type B OS=Homo sapiens GN=CYB5B PE=1 SV=1	0	19.208	41	4	12	4	150	16.7	4.97	39.47	4	0	1.437	1.08783	0.778425	0.0816898	82.1	117.9	43.48	9.29	High	High	High	High	High	High	1	Met-loss+Acetyl [N-Term]
FALSE	High	Master Protein	P35637	RNA-binding protein FUS OS=Homo sapiens GN=FUS PE=1 SV=1	0	25.806	17	5	13	5	526	53.4	9.36	27.88	5	0	1.435	1.34528	0.733621	0.0451562	82.1	117.9	13.94	12.07	Peak Found	High	High	High	High	High	1
FALSE	High	Master Protein	Q9HCE0	Ectopic P granules protein 5 homolog OS=Homo sapiens GN=EPG5 PE=2 SV=2	0	16.604	2	4	12	4	2579	292.3	6.43	22.5	4	0	1.435	1.44766	0.71653	0.0356732	82.1	117.9	12.35	18.32	High	High	High	High	High	High	1
FALSE	High	Master Protein	P67936	Tropomyosin alpha-4 chain OS=Homo sapiens GN=TPM4 PE=1 SV=3	0	107.015	39	14	132	5	248	28.5	4.69	430.68	14	0	1.434	1.07739	0.780299	0.0836775	82.2	117.8	13.18	29.57	High	High	High	High	High	High	1	Met-loss+Acetyl [N-Term]
FALSE	High	Master Protein	Q53LP3	Ankyrin repeat domain-containing protein SOWAHC OS=Homo sapiens GN=SOWAHC PE=1 SV=1	0	8.646	6	2	4	2	525	55.6	7.03	7.1	2	0	1.434	0.75101	0.8412	0.177415	82.2	117.8	37.06	65.72	Peak Found	High	Peak Found	Peak Found	High	High	1
FALSE	High	Master Protein	P46937	Transcriptional coactivator YAP1 OS=Homo sapiens GN=YAP1 PE=1 SV=2	0	24.551	14	3	16	3	504	54.4	5.17	57.54	3	0	1.432	1.20022	0.758539	0.063064	82.2	117.8	12.52	31.57	High	High	High	High	High	High	1
FALSE	High	Master Protein	P13995	Bifunctional methylenetetrahydrofolate dehydrogenase/cyclohydrolase, mitochondrial OS=Homo sapiens GN=MTHFD2 PE=1 SV=2	0	12.275	13	3	10	3	350	37.9	8.73	24.79	3	0	1.432	0.668191	0.857395	0.214688	82.2	117.8	37.02	19.5	High	High	High	High	High	High	1
FALSE	High	Master Protein	P53350	Serine/threonine-protein kinase PLK1 OS=Homo sapiens GN=PLK1 PE=1 SV=1	0	6.253	5	2	3	2	603	68.2	8.91	7.1	2	0	1.43	2.19865	0.602747	0.00632926	82.3	117.7	1.76	7.33	Peak Found	Peak Found	Not Found	Peak Found	High	High	1
FALSE	High	Master Protein	O14497	AT-rich interactive domain-containing protein 1A OS=Homo sapiens GN=ARID1A PE=1 SV=3	0	11.63	2	3	11	3	2285	241.9	6.7	14.32	3	0	1.427	1.50815	0.706618	0.0310347	82.4	117.6	4.16	11.04	High	Peak Found	High	High	High	High	1
FALSE	High	Master Protein	P55209	Nucleosome assembly protein 1-like 1 OS=Homo sapiens GN=NAP1L1 PE=1 SV=1	0	197.582	58	20	321	5	391	45.3	4.46	1116.47	20	15	1.422	1.17333	0.763251	0.0670923	82.6	117.4	23.3	7.29	High	High	High	High	High	High	1	Met-loss+Acetyl [N-Term]
FALSE	High	Master Protein	E9PE17	28S ribosomal protein S17, mitochondrial (Fragment) OS=Homo sapiens GN=MRPS17 PE=3 SV=1	0	18.423	36	3	21	3	129	14.4	9.85	67.54	3	0	1.42	0.90766	0.811398	0.123691	82.7	117.3	30.77	9.31	High	High	High	High	High	High	1
FALSE	High	Master Protein	Q7Z4S6	Kinesin-like protein KIF21A OS=Homo sapiens GN=KIF21A PE=1 SV=2	0	12.7	2	3	9	3	1674	187.1	6.42	13.14	3	0	1.42	1.18368	0.761434	0.0655121	82.7	117.3	16.87	20.18	Peak Found	High	Peak Found	High	High	High	1
FALSE	High	Master Protein	Q12789	General transcription factor 3C polypeptide 1 OS=Homo sapiens GN=GTF3C1 PE=1 SV=4	0	5.206	2	2	2	2	2109	238.7	7.3	2.41	2	0	1.419	0.97787	0.798386	0.105228	82.7	117.3	49.6	25.14	Peak Found	Peak Found	Peak Found	High	Peak Found	High	1
FALSE	High	Master Protein	P11274	Breakpoint cluster region protein OS=Homo sapiens GN=BCR PE=1 SV=2	0	22.851	4	4	13	3	1271	142.7	7.03	32.62	4	1	1.418	1.44766	0.71653	0.0356732	82.7	117.3	8.82	13.28	High	High	High	High	High	High	1
FALSE	High	Master Protein	Q15717	ELAV-like protein 1 OS=Homo sapiens GN=ELAVL1 PE=1 SV=2	0	37.364	25	6	50	6	326	36.1	9.17	127.83	6	0	1.417	1.34528	0.733621	0.0451562	82.8	117.2	13.18	12.56	High	High	High	High	High	High	1
FALSE	High	Master Protein	P47929	Galectin-7 OS=Homo sapiens GN=LGALS7 PE=1 SV=2	0	30.627	47	5	19	5	136	15.1	7.62	33.94	5	0	1.416	0.741628	0.843019	0.181289	82.8	117.2	49.47	24.81	High	High	High	High	High	Peak Found	1
FALSE	High	Master Protein	M0R0P8	Unconventional myosin-IXb OS=Homo sapiens GN=MYO9B PE=1 SV=1	0	22.586	5	6	12	6	2157	243.2	8.78	30.85	6	0	1.416	1.17333	0.763251	0.0670923	82.8	117.2	43.91	13.15	High	High	Peak Found	High	High	High	1
FALSE	High	Master Protein	Q14999	Cullin-7 OS=Homo sapiens GN=CUL7 PE=1 SV=2	0	20.256	5	5	13	5	1698	191	5.87	30.74	5	0	1.416	1.26725	0.746922	0.0540444	82.8	117.2	12.98	5.15	High	High	High	High	High	High	1
FALSE	High	Master Protein	P49754	Vacuolar protein sorting-associated protein 41 homolog OS=Homo sapiens GN=VPS41 PE=1 SV=3	0	4.843	3	2	4	2	854	98.5	5.85	0	2	0	1.416	0.972686	0.79934	0.106491	82.8	117.2	46.41	30.73	Peak Found	High	High	Peak Found	High	Peak Found	1
FALSE	High	Master Protein	P21333	Filamin-A OS=Homo sapiens GN=FLNA PE=1 SV=4	0	2442.1	77	198	5437	4	2647	280.6	6.06	19255.6	198	230	1.415	1.35023	0.732785	0.0446445	82.8	117.2	15.07	7.7	High	High	High	High	High	High	1	Biotin [K916]
FALSE	High	Master Protein	Q06210	Glutamine--fructose-6-phosphate aminotransferase [isomerizing] 1 OS=Homo sapiens GN=GFPT1 PE=1 SV=3	0	106.391	40	21	115	21	699	78.8	7.11	313.98	21	0	1.415	0.877587	0.817036	0.13256	82.8	117.2	9.5	32.91	High	High	High	High	High	High	1
FALSE	High	Master Protein	Q9UBN7	Histone deacetylase 6 OS=Homo sapiens GN=HDAC6 PE=1 SV=2	0	11.852	4	2	5	2	1215	131.3	5.3	9.19	2	0	1.415	1.20022	0.758539	0.063064	82.8	117.2	22.36	17.65	Peak Found	High	High	Peak Found	High	High	1
FALSE	High	Master Protein	Q92616	Translational activator GCN1 OS=Homo sapiens GN=GCN1L1 PE=1 SV=6	0	224.875	22	46	163	46	2671	292.6	7.47	402.73	46	0	1.413	1.21443	0.756062	0.061034	82.9	117.1	9.24	15.46	High	High	High	High	High	High	1	Met-loss+Acetyl [N-Term]
FALSE	High	Master Protein	E5RGT6	FCH and double SH3 domains protein 1 OS=Homo sapiens GN=FCHSD1 PE=4 SV=1	0	11.005	5	2	4	2	598	66.6	5.15	11.67	2	0	1.412	1.78346	0.663214	0.016464	82.9	117.1	6.41	8.39	Peak Found	Peak Found	Not Found	High	High	High	1
FALSE	High	Master Protein	P27348	14-3-3 protein theta OS=Homo sapiens GN=YWHAQ PE=1 SV=1	0	147.831	69	19	222	16	245	27.7	4.78	632.27	19	1	1.411	1.18907	0.76049	0.0647045	83	117	21.09	3.19	High	High	High	High	High	High	1	Acetyl [N-Term]
FALSE	High	Master Protein	Q86X55	Histone-arginine methyltransferase CARM1 OS=Homo sapiens GN=CARM1 PE=1 SV=3	0	32.139	13	5	27	5	608	65.8	6.73	73.61	5	0	1.41	1.20022	0.758539	0.063064	83	117	15.75	3.71	High	High	High	High	High	High	1
FALSE	High	Master Protein	P37198	Nuclear pore glycoprotein p62 OS=Homo sapiens GN=NUP62 PE=1 SV=3	0	56.604	20	8	41	8	522	53.2	5.31	164.45	8	0	1.408	0.18691	0.957875	0.650264	83.1	116.9	33.46	30.22	High	High	High	High	High	High	1	Met-loss+Acetyl [N-Term]
FALSE	High	Master Protein	E9PHT6	Pantothenate kinase 4 OS=Homo sapiens GN=PANK4 PE=1 SV=1	0	9.618	5	2	6	2	734	81.3	6.16	17.75	2	0	1.408	0.173657	0.960803	0.670414	83.1	116.9	44.88	57.41	High	High	High	High	Peak Found	High	1	Met-loss+Acetyl [N-Term]
FALSE	High	Master Protein	Q14683	Structural maintenance of chromosomes protein 1A OS=Homo sapiens GN=SMC1A PE=1 SV=2	0	7.203	3	2	7	2	1233	143.1	7.64	14.92	2	0	1.408	0.628683	0.86523	0.235135	83.1	116.9	73.67	20.49	Peak Found	High	High	High	High	High	1
FALSE	High	Master Protein	Q8TAD4	Zinc transporter 5 OS=Homo sapiens GN=SLC30A5 PE=1 SV=1	0	54.376	16	8	43	8	765	84	7.31	127.11	8	0	1.407	4.51404	0.353668	3.06169e-05	83.1	116.9	3.32	2.48	High	High	High	High	High	High	1
FALSE	High	Master Protein	Q6IC75	ADP-ribosylation factor-binding protein GGA1 OS=Homo sapiens GN=GGA1 PE=1 SV=1	0	7.603	6	2	6	2	656	72.2	5.35	17.56	2	0	1.407	1.17333	0.763251	0.0670923	83.1	116.9	14.04	20.93	Peak Found	Peak Found	High	High	Peak Found	High	1
FALSE	High	Master Protein	Q9UHR4	Brain-specific angiogenesis inhibitor 1-associated protein 2-like protein 1 OS=Homo sapiens GN=BAIAP2L1 PE=1 SV=2	0	42.736	20	8	34	8	511	56.8	8.68	98.07	8	0	1.406	1.20022	0.758539	0.063064	83.1	116.9	25.91	9.63	High	High	High	High	High	High	1
FALSE	High	Master Protein	Q6P2E9	Enhancer of mRNA-decapping protein 4 OS=Homo sapiens GN=EDC4 PE=1 SV=1	0	62.866	15	15	40	15	1401	151.6	5.86	83.32	15	0	1.405	0.700783	0.850985	0.199167	83.1	116.9	42.75	22.34	High	High	High	High	High	High	1	Met-loss+Acetyl [N-Term]
FALSE	High	Master Protein	P04083	Annexin A1 OS=Homo sapiens GN=ANXA1 PE=1 SV=2	0	133.399	59	17	108	17	346	38.7	7.02	368.59	17	0	1.404	0.700783	0.850985	0.199167	83.2	116.8	68.81	13.28	High	High	High	High	High	High	1
FALSE	High	Master Protein	F8VV52	CCR4-NOT transcription complex subunit 2 (Fragment) OS=Homo sapiens GN=CNOT2 PE=1 SV=1	0	59.397	36	10	74	10	531	58.6	7.37	267.37	10	0	1.404	1.17333	0.763251	0.0670923	83.2	116.8	6.25	26.46	High	High	High	High	High	High	1
FALSE	High	Master Protein	B4DDF4	Calponin-2 OS=Homo sapiens GN=CNN2 PE=1 SV=1	0	46.728	31	7	52	7	298	32.6	6.98	142.33	7	0	1.404	0.668191	0.857395	0.214688	83.2	116.8	29.48	23.57	High	High	High	High	High	High	1	Met-loss+Acetyl [N-Term]
FALSE	High	Master Protein	A6NMQ1	DNA polymerase OS=Homo sapiens GN=POLA1 PE=1 SV=1	0	17.397	4	4	11	4	1468	166.4	5.81	19.96	4	0	1.404	1.20022	0.758539	0.063064	83.2	116.8	23.88	3.71	High	High	High	High	High	High	1
FALSE	High	Master Protein	Q5VTQ0	Tetratricopeptide repeat protein 39B OS=Homo sapiens GN=TTC39B PE=2 SV=4	0	5.804	3	2	3	2	682	76.9	7.39	5.07	2	0	1.403	#VALUE!		#VALUE!	83.2	116.8	2.14		High	Peak Found	Peak Found	Not Found	High	High	1
FALSE	High	Master Protein	Q96BQ5	Coiled-coil domain-containing protein 127 OS=Homo sapiens GN=CCDC127 PE=1 SV=1	0	5.603	11	2	2	2	260	30.8	9.2	0	2	0	1.401	0.971304	0.799594	0.106831	83.3	116.7	57.28	29.91	Peak Found	Peak Found	Peak Found	Peak Found	Peak Found	High	1
FALSE	High	Master Protein	P22626	Heterogeneous nuclear ribonucleoproteins A2/B1 OS=Homo sapiens GN=HNRNPA2B1 PE=1 SV=2	0	102.051	54	15	90	14	353	37.4	8.95	257.61	15	1	1.4	1.17333	0.763251	0.0670923	83.3	116.7	21.12	40.66	High	High	High	High	High	High	1
FALSE	High	Master Protein	Q8IWV8	E3 ubiquitin-protein ligase UBR2 OS=Homo sapiens GN=UBR2 PE=1 SV=1	0	8.762	2	3	5	3	1755	200.4	6.24	0	3	0	1.4	1.0452	0.786105	0.0901162	83.3	116.7	35.6	28.94	Peak Found	High	Peak Found	High	High	Peak Found	1
FALSE	High	Master Protein	P63220	40S ribosomal protein S21 OS=Homo sapiens GN=RPS21 PE=1 SV=1	0	6.761	33	2	2	2	83	9.1	8.5	5.35	2	0	1.4	0.741628	0.843019	0.181289	83.3	116.7	12.29	28.15	Peak Found	Peak Found	Peak Found	High	Peak Found	Peak Found	1
FALSE	High	Master Protein	Q96N67	Dedicator of cytokinesis protein 7 OS=Homo sapiens GN=DOCK7 PE=1 SV=4	0	345.548	38	60	263	58	2140	242.4	6.8	789.5	60	2	1.399	1.20022	0.758539	0.063064	83.4	116.6	13.65	15.58	High	High	High	High	High	High	1
FALSE	High	Master Protein	O75420	PERQ amino acid-rich with GYF domain-containing protein 1 OS=Homo sapiens GN=GIGYF1 PE=1 SV=2	0	9.405	4	2	2	2	1035	114.5	5.39	6.34	2	0	1.399	0.741628	0.843019	0.181289	83.4	116.6	12	27.54	Not Found	Peak Found	Peak Found	Peak Found	High	High	1
FALSE	High	Master Protein	Q96JB2	Conserved oligomeric Golgi complex subunit 3 OS=Homo sapiens GN=COG3 PE=1 SV=3	0	100.6	36	21	91	21	828	94	5.57	266.95	21	0	1.396	1.17333	0.763251	0.0670923	83.5	116.5	22.31	6.77	High	High	High	High	High	High	1
FALSE	High	Master Protein	P15927	Replication protein A 32 kDa subunit OS=Homo sapiens GN=RPA2 PE=1 SV=1	0	15.366	25	3	11	3	270	29.2	6.15	28.07	3	0	1.395	1.09948	0.776339	0.0795273	83.5	116.5	17.95	36.64	High	High	High	High	High	High	1
FALSE	High	Master Protein	A8MYT4	Phosphatidylinositol 3-kinase OS=Homo sapiens GN=PIK3C3 PE=1 SV=2	0	36.764	13	8	31	8	824	94.3	6.64	72.35	8	0	1.394	1.20022	0.758539	0.063064	83.6	116.4	10.31	12.6	High	High	High	High	High	High	1
FALSE	High	Master Protein	Q08209	Serine/threonine-protein phosphatase 2B catalytic subunit alpha isoform OS=Homo sapiens GN=PPP3CA PE=1 SV=1	0	13.14	6	3	15	3	521	58.7	5.86	29.77	3	0	1.394	1.20022	0.758539	0.063064	83.5	116.5	20.56	15.6	High	High	High	High	High	High	1
FALSE	High	Master Protein	Q03135	Caveolin-1 OS=Homo sapiens GN=CAV1 PE=1 SV=4	0	31.696	42	6	27	6	178	20.5	6.02	95.91	6	0	1.393	1.78346	0.663214	0.016464	83.6	116.4	6.09	10.66	High	High	High	High	High	High	1
FALSE	High	Master Protein	P49588	Alanine--tRNA ligase, cytoplasmic OS=Homo sapiens GN=AARS PE=1 SV=2	0	6.979	3	2	3	2	968	106.7	5.53	2.2	2	0	1.392	0.304261	0.932339	0.496294	83.6	116.4	36.77	64.39	Peak Found	High	Peak Found	High	Peak Found	Peak Found	1
FALSE	High	Master Protein	Q96S55	ATPase WRNIP1 OS=Homo sapiens GN=WRNIP1 PE=1 SV=2	0	26.578	10	6	29	6	665	72.1	6.1	69.04	6	0	1.391	2.65511	0.542611	0.00221252	83.7	116.3	5.67	1.55	High	High	High	High	High	High	1
FALSE	High	Master Protein	Q6BDS2	UHRF1-binding protein 1 OS=Homo sapiens GN=UHRF1BP1 PE=1 SV=1	0	72.481	12	13	55	11	1440	159.4	6.14	136.67	13	2	1.387	1.44766	0.71653	0.0356732	83.8	116.2	5.84	12.22	High	High	High	High	High	High	1
FALSE	High	Master Protein	Q9H269	Vacuolar protein sorting-associated protein 16 homolog OS=Homo sapiens GN=VPS16 PE=1 SV=2	0	36.927	9	7	25	7	839	94.6	6.77	63.42	7	0	1.387	1.17333	0.763251	0.0670923	83.8	116.2	7.56	24.55	High	High	High	High	High	High	1
FALSE	High	Master Protein	O15084	Serine/threonine-protein phosphatase 6 regulatory ankyrin repeat subunit A OS=Homo sapiens GN=ANKRD28 PE=1 SV=5	0	78.198	18	11	53	9	1053	112.9	6.25	148.65	11	2	1.386	1.05404	0.784506	0.0883007	83.8	116.2	41.67	23.98	High	High	High	High	High	High	1
FALSE	High	Master Protein	Q9UID3	Vacuolar protein sorting-associated protein 51 homolog OS=Homo sapiens GN=VPS51 PE=1 SV=2	0	24.056	7	4	16	4	782	86	6.47	44.49	4	0	1.386	1.78346	0.663214	0.016464	83.8	116.2	5.24	9.96	High	High	High	High	High	High	1
FALSE	High	Master Protein	P49327	Fatty acid synthase OS=Homo sapiens GN=FASN PE=1 SV=3	0	867.369	57	110	1039	110	2511	273.3	6.44	3254.85	110	0	1.385	1.17333	0.763251	0.0670923	83.9	116.1	12.05	27	High	High	High	High	High	High	1	Acetyl [N-Term]
FALSE	High	Master Protein	D6RAA5	Transforming acidic coiled-coil-containing protein 2 OS=Homo sapiens GN=TACC2 PE=1 SV=1	0	10.673	4	3	8	3	1008	110	4.97	12.48	3	0	1.385	1.20022	0.758539	0.063064	83.9	116.1	18.36	7.21	High	High	Peak Found	High	High	High	1
FALSE	High	Master Protein	Q9NUY8	TBC1 domain family member 23 OS=Homo sapiens GN=TBC1D23 PE=1 SV=3	0	8.609	5	3	5	3	699	78.3	5.41	8.4	3	0	1.385	1.21443	0.756062	0.061034	83.9	116.1	18.39	5.23	Peak Found	Peak Found	Peak Found	High	High	High	1	Biotin [K504]
FALSE	High	Master Protein	Q4G0J3	La-related protein 7 OS=Homo sapiens GN=LARP7 PE=1 SV=1	0	13.068	5	2	9	2	582	66.9	9.55	31.16	2	0	1.384	#VALUE!		#VALUE!	83.9	116.1	58.17		High	High	High	High	Not Found	High	1
FALSE	High	Master Protein	Q9Y6H1	Coiled-coil-helix-coiled-coil-helix domain-containing protein 2, mitochondrial OS=Homo sapiens GN=CHCHD2 PE=1 SV=1	0	11.66	15	2	8	2	151	15.5	9.22	19.07	2	0	1.381	0.822017	0.827558	0.150655	84	116	8.95	24.61	High	High	High	High	High	High	1
FALSE	High	Master Protein	A2RRP1	Neuroblastoma-amplified sequence OS=Homo sapiens GN=NBAS PE=1 SV=2	0	572.583	42	79	612	79	2371	268.4	5.96	1791.99	79	0	1.379	1.78346	0.663214	0.016464	84.1	115.9	10.37	8.82	High	High	High	High	High	High	1
FALSE	High	Master Protein	Q9UPY3	Endoribonuclease Dicer OS=Homo sapiens GN=DICER1 PE=1 SV=3	0	11.278	2	3	11	3	1922	218.5	5.68	30.7	3	0	1.378	1.68352	0.678654	0.0207245	84.1	115.9	6.5	10.89	High	High	High	High	High	High	1
FALSE	High	Master Protein	Q8NE71	ATP-binding cassette sub-family F member 1 OS=Homo sapiens GN=ABCF1 PE=1 SV=2	0	16.965	6	4	14	4	845	95.9	6.8	38.32	4	0	1.377	0.520331	0.887088	0.301765	84.2	115.8	14.29	26.37	High	High	High	High	High	High	1
FALSE	High	Master Protein	P55036	26S proteasome non-ATPase regulatory subunit 4 OS=Homo sapiens GN=PSMD4 PE=1 SV=1	0	212.008	48	21	288	3	377	40.7	4.79	1080.09	21	23	1.376	1.20022	0.758539	0.063064	84.2	115.8	17.99	22.73	High	High	High	High	High	High	1	Met-loss [N-Term]
FALSE	High	Master Protein	Q6QNY0	Biogenesis of lysosome-related organelles complex 1 subunit 3 OS=Homo sapiens GN=BLOC1S3 PE=1 SV=1	0	15.644	17	2	9	2	202	21.2	5.15	32.84	2	0	1.376	1.34528	0.733621	0.0451562	84.2	115.8	11.82	12.92	High	High	High	High	High	Peak Found	1
FALSE	High	Master Protein	P13674	Prolyl 4-hydroxylase subunit alpha-1 OS=Homo sapiens GN=P4HA1 PE=1 SV=2	0	9.296	5	2	7	2	534	61	6.01	18.18	2	0	1.376	1.20022	0.758539	0.063064	84.2	115.8	24.58	5.45	High	High	High	High	High	High	1
FALSE	High	Master Protein	P35241	Radixin OS=Homo sapiens GN=RDX PE=1 SV=1	0	132.492	40	23	186	9	583	68.5	6.37	543.09	23	0	1.372	1.44766	0.71653	0.0356732	84.3	115.7	10.83	12.59	High	High	High	High	High	High	1
FALSE	High	Master Protein	Q9BVK6	Transmembrane emp24 domain-containing protein 9 OS=Homo sapiens GN=TMED9 PE=1 SV=2	0	45.557	33	6	39	5	235	27.3	8.02	154.17	6	1	1.372	1.17333	0.763251	0.0670923	84.3	115.7	3.26	18.13	High	High	High	High	High	High	1
FALSE	High	Master Protein	Q8NFW8	N-acylneuraminate cytidylyltransferase OS=Homo sapiens GN=CMAS PE=1 SV=2	0	9.871	11	3	7	3	434	48.3	7.93	12.7	3	0	1.372	0.697419	0.851644	0.200716	84.3	115.7	23.49	25.49	Peak Found	High	High	High	High	High	1
FALSE	High	Master Protein	Q8IZH2	5'-3' exoribonuclease 1 OS=Homo sapiens GN=XRN1 PE=1 SV=1	0	32.04	6	7	20	7	1706	194	7.21	44.43	7	0	1.37	1.34528	0.733621	0.0451562	84.4	115.6	12.96	12.42	High	High	High	High	High	High	1
FALSE	High	Master Protein	Q13948	Protein CASP OS=Homo sapiens GN=CUX1 PE=1 SV=2	0	8.062	3	2	9	2	678	77.4	5.44	22.57	2	0	1.369	0.580152	0.874953	0.262935	84.4	115.6	77.02	3.75	High	High	Peak Found	High	High	High	1
FALSE	High	Master Protein	O75934	Pre-mRNA-splicing factor SPF27 OS=Homo sapiens GN=BCAS2 PE=1 SV=1	0	13.633	23	4	14	4	225	26.1	5.66	35.1	4	0	1.368	0.303271	0.932552	0.497427	84.4	115.6	36.92	27.49	High	High	High	High	High	High	1
FALSE	High	Master Protein	Q05048	Cleavage stimulation factor subunit 1 OS=Homo sapiens GN=CSTF1 PE=1 SV=1	0	35.367	15	5	25	5	431	48.3	6.58	84.07	5	0	1.367	1.20022	0.758539	0.063064	84.5	115.5	20.53	11.7	High	High	High	High	High	High	1
FALSE	High	Master Protein	A0A087WV05	Protein GJA9-MYCBP OS=Homo sapiens GN=GJA9-MYCBP PE=4 SV=1	0	22.025	39	4	19	4	110	12.7	6.02	55.75	4	0	1.367	0.298766	0.93352	0.502613	84.5	115.5	128.68	29.34	High	High	High	High	High	High	1
FALSE	High	Master Protein	Q01085	Nucleolysin TIAR OS=Homo sapiens GN=TIAL1 PE=1 SV=1	0	13.158	8	2	13	2	375	41.6	7.74	34.01	2	0	1.367	0.883469	0.81593	0.130777	84.5	115.5	26.94	7.81	High	High	High	High	High	High	1
FALSE	High	Master Protein	Q9BSJ8	Extended synaptotagmin-1 OS=Homo sapiens GN=ESYT1 PE=1 SV=1	0	233.987	45	33	212	33	1104	122.8	5.83	742.52	33	0	1.366	1.20022	0.758539	0.063064	84.5	115.5	17.75	14.28	High	High	High	High	High	High	1
FALSE	High	Master Protein	P30154	Serine/threonine-protein phosphatase 2A 65 kDa regulatory subunit A beta isoform OS=Homo sapiens GN=PPP2R1B PE=1 SV=3	0	69.406	18	8	61	2	601	66.2	4.94	242.12	8	0	1.365	1.78346	0.663214	0.016464	84.6	115.4	9.61	8.61	High	High	High	High	High	High	1
FALSE	High	Master Protein	Q15334	Lethal(2) giant larvae protein homolog 1 OS=Homo sapiens GN=LLGL1 PE=1 SV=3	0	37.178	8	6	32	6	1064	115.3	6.29	82.24	6	0	1.365	4.51404	0.353668	3.06169e-05	84.6	115.4	2.68	3.24	High	High	High	High	High	High	1
FALSE	High	Master Protein	F8WJN3	Cleavage and polyadenylation-specificity factor subunit 6 OS=Homo sapiens GN=CPSF6 PE=1 SV=1	0	12.827	8	3	13	3	478	52.2	6.43	26.28	3	0	1.365	1.20022	0.758539	0.063064	84.6	115.4	10.5	16.46	High	High	High	High	High	High	1
FALSE	High	Master Protein	O14641	Segment polarity protein dishevelled homolog DVL-2 OS=Homo sapiens GN=DVL2 PE=1 SV=1	0	12.598	5	3	12	3	736	78.9	6.02	26.07	3	0	1.365	0.802642	0.831258	0.157528	84.6	115.4	26.8	23.43	High	High	Peak Found	High	High	High	1	Met-loss+Acetyl [N-Term]
FALSE	High	Master Protein	P60842	Eukaryotic initiation factor 4A-I OS=Homo sapiens GN=EIF4A1 PE=1 SV=1	0	199.777	62	26	225	22	406	46.1	5.48	721.18	26	4	1.364	1.20022	0.758539	0.063064	84.6	115.4	24.33	16.38	High	High	High	High	High	High	1
FALSE	High	Master Protein	Q60FE5	Filamin A OS=Homo sapiens GN=FLNA PE=1 SV=1	0	2428.43	77	196	5448	2	2620	278.1	6.06	19386.4	196	0	1.361	1.20022	0.758539	0.063064	84.7	115.3	20.78	4.98	High	High	High	High	High	High	1	Biotin [K889]; Met-loss [N-Term]
FALSE	High	Master Protein	Q9UP95	Solute carrier family 12 member 4 OS=Homo sapiens GN=SLC12A4 PE=1 SV=2	0	45.32	10	10	60	6	1085	120.6	6.44	151.38	10	4	1.361	0.741628	0.843019	0.181289	84.7	115.3	9.96	22.34	High	High	High	High	High	High	1
FALSE	High	Master Protein	Q92466	DNA damage-binding protein 2 OS=Homo sapiens GN=DDB2 PE=1 SV=1	0	13.795	7	3	7	3	427	47.8	9.47	13.03	3	0	1.361	0.818469	0.828234	0.15189	84.7	115.3	36.83	3.53	High	High	High	High	Peak Found	High	1
FALSE	High	Master Protein	E5RJR5	S-phase kinase-associated protein 1 OS=Homo sapiens GN=SKP1 PE=1 SV=1	0	42.73	57	7	58	7	163	18.7	4.7	171.09	7	0	1.36	0.83036	0.825969	0.147788	84.7	115.3	37.22	14.35	High	High	High	High	High	High	1
FALSE	High	Master Protein	P24390	ER lumen protein-retaining receptor 1 OS=Homo sapiens GN=KDELR1 PE=1 SV=1	0	28.675	28	4	19	3	212	24.5	8.62	59.7	4	1	1.358	0.0746798	0.982951	0.842016	84.8	115.2	49.65	22.81	High	High	High	High	High	High	1
FALSE	High	Master Protein	Q5SZ82	Required for meiotic nuclear division protein 1 homolog (Fragment) OS=Homo sapiens GN=RMND1 PE=1 SV=1	0	19.475	23	4	16	4	211	24	5.45	54.96	4	0	1.358	0.668191	0.857395	0.214688	84.8	115.2	14.06	24.61	High	High	High	High	High	High	1
FALSE	High	Master Protein	X6RLT1	Negative elongation factor C/D (Fragment) OS=Homo sapiens GN=NELFCD PE=1 SV=1	0	15.892	8	3	7	3	593	66.5	5.07	15.71	3	0	1.358	0.700783	0.850985	0.199167	84.8	115.2	16.68	22.7	Peak Found	High	Peak Found	High	High	High	1
FALSE	High	Master Protein	P13639	Elongation factor 2 OS=Homo sapiens GN=EEF2 PE=1 SV=4	0	300.177	60	42	277	41	858	95.3	6.83	886.17	42	0	1.357	1.34528	0.733621	0.0451562	84.8	115.2	19.18	7.99	High	High	High	High	High	High	1
FALSE	High	Master Protein	Q9NWU5	39S ribosomal protein L22, mitochondrial OS=Homo sapiens GN=MRPL22 PE=1 SV=1	0	5.641	12	2	14	2	206	23.6	9.94	31.83	2	0	1.357	1.17333	0.763251	0.0670923	84.9	115.1	19.91	17.47	High	High	High	High	High	High	1
FALSE	High	Master Protein	Q9Y6D5	Brefeldin A-inhibited guanine nucleotide-exchange protein 2 OS=Homo sapiens GN=ARFGEF2 PE=1 SV=3	0	66.064	10	14	59	7	1785	201.9	6.33	131.54	14	0	1.356	1.20022	0.758539	0.063064	84.9	115.1	12.98	16.03	High	High	High	High	High	High	1
FALSE	High	Master Protein	E7EUC7	UTP--glucose-1-phosphate uridylyltransferase OS=Homo sapiens GN=UGP2 PE=1 SV=1	0	30.886	14	6	22	6	517	57.8	8.13	70.71	6	0	1.355	1.1791	0.762237	0.0662065	84.9	115.1	26.17	2.01	High	High	High	High	High	High	1
FALSE	High	Master Protein	Q9UBI1	COMM domain-containing protein 3 OS=Homo sapiens GN=COMMD3 PE=1 SV=1	0	20.866	32	5	17	5	195	22.1	5.99	40.54	5	0	1.355	0.159978	0.963834	0.691866	84.9	115.1	44.62	8.19	High	High	High	High	High	High	1	Acetyl [N-Term]
FALSE	High	Master Protein	Q9UJA5	tRNA (adenine(58)-N(1))-methyltransferase non-catalytic subunit TRM6 OS=Homo sapiens GN=TRMT6 PE=1 SV=1	0	5.625	4	2	3	2	497	55.8	7.55	1.76	2	0	1.355	0.741628	0.843019	0.181289	84.9	115.1	99.29	80.02	High	High	Peak Found	Peak Found	Peak Found	Peak Found	1
FALSE	High	Master Protein	Q7L1W4	Volume-regulated anion channel subunit LRRC8D OS=Homo sapiens GN=LRRC8D PE=1 SV=1	0	26.096	6	5	18	3	858	98.1	7.72	56.17	5	0	1.354	1.07558	0.780624	0.0840268	84.9	115.1	6.4	18.38	High	High	High	High	High	High	1
FALSE	High	Master Protein	Q13151	Heterogeneous nuclear ribonucleoprotein A0 OS=Homo sapiens GN=HNRNPA0 PE=1 SV=1	0	26.068	17	3	17	3	305	30.8	9.29	49.83	3	0	1.354	0.741628	0.843019	0.181289	85	115	45.9	10.89	High	High	High	High	High	High	1
FALSE	High	Master Protein	A0A087WZY4	Metaxin 1, isoform CRA_b OS=Homo sapiens GN=MTX1 PE=4 SV=1	0	19.195	13	4	22	4	466	51.4	9.79	48.72	4	0	1.354	1.44766	0.71653	0.0356732	84.9	115.1	10.56	3.27	High	High	High	High	High	High	1
FALSE	High	Master Protein	E7EQ34	Golgi SNAP receptor complex member 2 OS=Homo sapiens GN=GOSR2 PE=3 SV=2	0	39.543	39	6	55	6	232	26.8	7.72	163.48	6	0	1.352	1.17333	0.763251	0.0670923	85	115	18.5	7.34	High	High	High	High	High	High	1	Acetyl [N-Term]
FALSE	High	Master Protein	Q6XZF7	Dynamin-binding protein OS=Homo sapiens GN=DNMBP PE=1 SV=1	0	38.166	8	7	23	7	1577	177.2	5.39	65.06	7	0	1.352	1.20022	0.758539	0.063064	85	115	27.8	3.63	High	High	High	High	High	High	1
FALSE	High	Master Protein	O60783	28S ribosomal protein S14, mitochondrial OS=Homo sapiens GN=MRPS14 PE=1 SV=1	0	22.338	22	2	10	2	128	15.1	11.41	34.51	2	0	1.352	1.03666	0.787651	0.0919048	85	115	26.36	3.44	High	Peak Found	High	High	High	High	1
FALSE	High	Master Protein	Q96FQ6	Protein S100-A16 OS=Homo sapiens GN=S100A16 PE=1 SV=1	0	19.221	34	3	15	3	103	11.8	6.79	38.63	3	0	1.352	0.0212875	0.99511	0.952166	85	115	37.88	26.37	High	High	High	High	High	High	1
FALSE	High	Master Protein	Q8N1G4	Leucine-rich repeat-containing protein 47 OS=Homo sapiens GN=LRRC47 PE=1 SV=1	0	13.926	7	3	7	3	583	63.4	8.28	13.04	3	0	1.351	1.05183	0.784905	0.0887505	85.1	114.9	7.93	18.18	High	High	Peak Found	High	Peak Found	High	1
FALSE	High	Master Protein	Q13586	Stromal interaction molecule 1 OS=Homo sapiens GN=STIM1 PE=1 SV=3	0	170.832	46	22	153	22	685	77.4	6.67	492.21	22	0	1.349	0.294071	0.934529	0.508076	85.1	114.9	51.33	9.62	High	High	High	High	High	High	1
FALSE	High	Master Protein	B8ZZL8	10 kDa heat shock protein, mitochondrial OS=Homo sapiens GN=HSPE1 PE=1 SV=1	0	11.253	24	2	22	2	101	10.7	9.58	63.24	2	0	1.349	1.20022	0.758539	0.063064	85.1	114.9	9.31	30.41	High	High	High	High	High	High	1
FALSE	High	Master Protein	Q14139	Ubiquitin conjugation factor E4 A OS=Homo sapiens GN=UBE4A PE=1 SV=2	0	75.866	22	15	66	15	1066	122.5	5.24	179.7	15	0	1.348	0.891075	0.814503	0.128507	85.2	114.8	18.01	10.06	High	High	High	High	High	High	1	Met-loss+Acetyl [N-Term]
FALSE	High	Master Protein	O94822	E3 ubiquitin-protein ligase listerin OS=Homo sapiens GN=LTN1 PE=1 SV=6	0	12.488	2	2	4	2	1766	200.4	6.25	12.69	2	0	1.348	0.240577	0.946111	0.574676	85.2	114.8	38.17	39.09	Peak Found	Peak Found	Peak Found	High	High	High	1
FALSE	High	Master Protein	E9PHQ0	Protein diaphanous homolog 1 OS=Homo sapiens GN=DIAPH1 PE=1 SV=1	0	55.793	12	13	46	13	1260	139.9	5.39	114.37	13	0	1.347	1.17333	0.763251	0.0670923	85.2	114.8	28.38	10.13	High	High	High	High	High	High	1
FALSE	High	Master Protein	O43776	Asparagine--tRNA ligase, cytoplasmic OS=Homo sapiens GN=NARS PE=1 SV=1	0	23.546	13	5	18	5	548	62.9	6.25	50.41	5	0	1.344	1.09948	0.776339	0.0795273	85.3	114.7	25.86	4.4	High	High	High	High	High	High	1
FALSE	High	Master Protein	P54577	Tyrosine--tRNA ligase, cytoplasmic OS=Homo sapiens GN=YARS PE=1 SV=4	0	21.552	10	6	24	6	528	59.1	7.05	54.66	6	0	1.344	0.971304	0.799594	0.106831	85.3	114.7	33.16	41.08	High	High	High	High	High	High	1
FALSE	High	Master Protein	D6RBZ0	Heterogeneous nuclear ribonucleoprotein A/B OS=Homo sapiens GN=HNRNPAB PE=1 SV=1	0	14.516	10	3	17	2	327	35.7	6.95	45.56	3	0	1.344	2.80548	0.524146	0.00156504	85.3	114.7	6.3	5.96	High	High	High	High	High	High	1
FALSE	High	Master Protein	Q9HC21	Mitochondrial thiamine pyrophosphate carrier OS=Homo sapiens GN=SLC25A19 PE=1 SV=1	0	5.753	6	2	8	2	320	35.5	9.55	6.92	2	0	1.344	0.670488	0.856942	0.213556	85.3	114.7	50.14	31.69	High	Peak Found	High	High	High	Peak Found	1
FALSE	High	Master Protein	F8VR77	Proliferation-associated protein 2G4 OS=Homo sapiens GN=PA2G4 PE=1 SV=1	0	14.153	14	3	4	3	284	31.4	6.8	8.7	3	0	1.343	0.636968	0.863581	0.230691	85.4	114.6	96.58	161.46	Peak Found	Peak Found	Peak Found	High	Peak Found	Peak Found	1
FALSE	High	Master Protein	P35579	Myosin-9 OS=Homo sapiens GN=MYH9 PE=1 SV=4	0	1116.45	58	125	1251	107	1960	226.4	5.6	4431.33	125	20	1.342	1.17333	0.763251	0.0670923	85.4	114.6	22.32	13.21	High	High	High	High	High	High	1	Met-loss+Acetyl [N-Term]; Biotin [K14]
FALSE	High	Master Protein	Q7Z4H3	HD domain-containing protein 2 OS=Homo sapiens GN=HDDC2 PE=1 SV=1	0	11.182	14	2	14	2	204	23.4	5.49	40.45	2	0	1.342	1.20022	0.758539	0.063064	85.4	114.6	21.68	23.11	High	High	High	High	High	High	1	Met-loss+Acetyl [N-Term]
FALSE	High	Master Protein	Q9BUB7	Transmembrane protein 70, mitochondrial OS=Homo sapiens GN=TMEM70 PE=1 SV=2	0	17.443	13	3	12	3	260	29	8.91	29.98	3	0	1.341	0.534848	0.884128	0.291845	85.4	114.6	10.94	40.34	High	High	High	High	High	High	1
FALSE	High	Master Protein	P82912	28S ribosomal protein S11, mitochondrial OS=Homo sapiens GN=MRPS11 PE=1 SV=2	0	13.469	37	4	11	4	194	20.6	10.81	30.29	4	0	1.341	1.20022	0.758539	0.063064	85.4	114.6	14.45	10.87	Peak Found	Peak Found	High	High	High	High	1
FALSE	High	Master Protein	Q6NZY4	Zinc finger CCHC domain-containing protein 8 OS=Homo sapiens GN=ZCCHC8 PE=1 SV=2	0	33.276	11	5	37	5	707	78.5	4.87	78.15	5	0	1.34	1.78346	0.663214	0.016464	85.5	114.5	10.06	6.88	High	High	High	High	High	High	1
FALSE	High	Master Protein	P62861	40S ribosomal protein S30 OS=Homo sapiens GN=FAU PE=1 SV=1	0	17.369	20	3	23	3	59	6.6	12.15	66.4	3	0	1.34	0.621875	0.866588	0.23885	85.5	114.5	45.04	25.34	High	High	High	High	High	High	1
FALSE	High	Master Protein	P62877	E3 ubiquitin-protein ligase RBX1 OS=Homo sapiens GN=RBX1 PE=1 SV=1	0	30.65	31	3	54	3	108	12.3	6.96	182.55	3	0	1.339	1.40237	0.724041	0.0395941	85.5	114.5	4.53	11.38	High	High	High	High	High	High	1	Met-loss+Acetyl [N-Term]
FALSE	High	Master Protein	Q9P0J7	E3 ubiquitin-protein ligase KCMF1 OS=Homo sapiens GN=KCMF1 PE=1 SV=2	0	45.395	31	7	42	7	381	41.9	5.66	116.66	7	0	1.335	0.591203	0.87273	0.256328	85.7	114.3	58.68	9.44	High	High	High	High	High	High	1
FALSE	High	Master Protein	O43765	Small glutamine-rich tetratricopeptide repeat-containing protein alpha OS=Homo sapiens GN=SGTA PE=1 SV=1	0	49.765	35	9	42	9	313	34	4.87	129.5	9	0	1.333	1.17333	0.763251	0.0670923	85.7	114.3	20.35	3.67	High	High	High	High	High	High	1
FALSE	High	Master Protein	Q7Z3U7	Protein MON2 homolog OS=Homo sapiens GN=MON2 PE=1 SV=3	0	72.783	11	17	62	17	1717	190.2	6.06	138.15	17	0	1.332	1.20022	0.758539	0.063064	85.7	114.3	16.85	7.32	High	High	High	High	High	High	1
FALSE	High	Master Protein	Q9UBB4	Ataxin-10 OS=Homo sapiens GN=ATXN10 PE=1 SV=1	0	71.375	31	12	75	12	475	53.5	5.25	185.72	12	0	1.331	1.17333	0.763251	0.0670923	85.8	114.2	17.46	7.1	High	High	High	High	High	High	1
FALSE	High	Master Protein	Q9UKN8	General transcription factor 3C polypeptide 4 OS=Homo sapiens GN=GTF3C4 PE=1 SV=2	0	15.26	8	3	19	3	822	91.9	6.65	44.43	3	0	1.33	0.627835	0.865399	0.235595	85.8	114.2	19.24	17.46	High	High	High	High	High	High	1
FALSE	High	Master Protein	O43815	Striatin OS=Homo sapiens GN=STRN PE=1 SV=4	0	201.613	50	26	193	24	780	86.1	5.27	590.69	26	2	1.329	2.58772	0.551097	0.00258394	85.9	114.1	7.49	5.42	High	High	High	High	High	High	1	Acetyl [N-Term]
FALSE	High	Master Protein	A0A024R571	EH domain-containing protein 1 OS=Homo sapiens GN=EHD1 PE=4 SV=1	0	337.094	73	35	427	22	548	61.9	6.71	1376.06	35	14	1.328	1.78346	0.663214	0.016464	85.9	114.1	6.12	10.2	High	High	High	High	High	High	1
FALSE	High	Master Protein	Q9BRP8	Partner of Y14 and mago OS=Homo sapiens GN=WIBG PE=1 SV=1	0	18.249	27	3	6	3	204	22.6	9.45	18.88	3	0	1.328	0.596492	0.871667	0.253226	85.9	114.1	38.83	70.33	Peak Found	High	Peak Found	High	Peak Found	High	1
FALSE	High	Master Protein	Q96S15	WD repeat-containing protein 24 OS=Homo sapiens GN=WDR24 PE=1 SV=1	0	9.479	2	2	10	2	920	101.9	6.58	27.29	2	0	1.328	0.383127	0.915561	0.413879	85.9	114.1	29.27	33.57	High	High	High	High	High	High	1
FALSE	High	Master Protein	Q00765	Receptor expression-enhancing protein 5 OS=Homo sapiens GN=REEP5 PE=1 SV=3	0	28.357	19	6	29	6	189	21.5	8.1	72.27	6	0	1.327	0.394727	0.913119	0.40297	86	114	30.33	22.46	High	High	High	High	High	High	1
FALSE	High	Master Protein	Q9NUQ7	Ufm1-specific protease 2 OS=Homo sapiens GN=UFSP2 PE=1 SV=3	0	22.355	14	4	14	4	469	53.2	7.01	38.34	4	0	1.327	1.17333	0.763251	0.0670923	86	114	23.74	14.43	High	High	High	High	High	High	1
FALSE	High	Master Protein	X6RLX0	ELKS/Rab6-interacting/CAST family member 1 OS=Homo sapiens GN=ERC1 PE=1 SV=1	0	21.162	9	5	10	5	1120	128.4	5.97	19.61	5	0	1.327	0.621875	0.866588	0.23885	86	114	31.32	8.8	High	High	Peak Found	High	High	High	1
FALSE	High	Master Protein	A0A087WV66	Antigen KI-67 OS=Homo sapiens GN=MKI67 PE=4 SV=1	0	10.471	1	3	11	3	3255	358.4	9.42	19.69	3	0	1.327	1.20022	0.758539	0.063064	86	114	7.69	17.69	High	High	High	High	High	High	1
FALSE	High	Master Protein	P46379	Large proline-rich protein BAG6 OS=Homo sapiens GN=BAG6 PE=1 SV=2	0	876.153	56	52	2477	37	1132	119.3	5.6	8561.15	52	17	1.326	0.822017	0.827558	0.150655	86	114	14.38	14.96	High	High	High	High	High	High	1	Acetyl [N-Term]
FALSE	High	Master Protein	K7EKI8	Periplakin OS=Homo sapiens GN=PPL PE=1 SV=1	0	87.818	15	19	61	19	1754	204.4	5.62	154.31	19	0	1.326	0.0223967	0.994856	0.949737	86	114	45.57	52.03	High	High	High	High	High	High	1
FALSE	High	Master Protein	Q9Y2V7	Conserved oligomeric Golgi complex subunit 6 OS=Homo sapiens GN=COG6 PE=1 SV=2	0	117.217	43	20	123	19	657	73.2	5.76	352.41	20	0	1.325	1.13016	0.770875	0.0741038	86	114	20.86	8.94	High	High	High	High	High	High	1
FALSE	High	Master Protein	O75131	Copine-3 OS=Homo sapiens GN=CPNE3 PE=1 SV=1	0	20.896	10	4	4	4	537	60.1	5.85	10.72	4	0	1.324	0.633687	0.864234	0.232441	86.1	113.9	23.05	47.41	Peak Found	Peak Found	Peak Found	High	Peak Found	Peak Found	1
FALSE	High	Master Protein	Q8NHP8	Putative phospholipase B-like 2 OS=Homo sapiens GN=PLBD2 PE=1 SV=2	0	14.607	6	3	16	3	589	65.4	6.8	29.69	3	0	1.324	1.40237	0.724041	0.0395941	86	114	12.43	5.56	High	High	High	High	High	High	1
FALSE	High	Master Protein	Q96P11	Probable 28S rRNA (cytosine-C(5))-methyltransferase OS=Homo sapiens GN=NSUN5 PE=1 SV=2	0	14.461	11	3	12	3	429	46.7	8.62	30.63	3	0	1.324	1.78346	0.663214	0.016464	86.1	113.9	3.74	7.98	High	High	High	High	High	High	1
FALSE	High	Master Protein	Q99733	Nucleosome assembly protein 1-like 4 OS=Homo sapiens GN=NAP1L4 PE=1 SV=1	0	84.459	39	12	123	10	375	42.8	4.69	407.65	12	0	1.322	2.66211	0.541738	0.00217717	86.1	113.9	6.06	3.68	High	High	High	High	High	High	1	Met-loss+Acetyl [N-Term]
FALSE	High	Master Protein	Q86TI2	Dipeptidyl peptidase 9 OS=Homo sapiens GN=DPP9 PE=1 SV=3	0	7.171	4	3	4	3	863	98.2	6.46	7.42	3	0	1.321	1.40237	0.724041	0.0395941	86.2	113.8	14.41	12.3	Peak Found	High	Peak Found	High	Peak Found	High	1	Met-loss+Acetyl [N-Term]
FALSE	High	Master Protein	P41743	Protein kinase C iota type OS=Homo sapiens GN=PRKCI PE=1 SV=2	0	63.349	28	10	45	10	596	68.2	5.85	160.56	10	0	1.32	1.21443	0.756062	0.061034	86.2	113.8	11	17.54	High	High	High	High	High	High	1
FALSE	High	Master Protein	P61221	ATP-binding cassette sub-family E member 1 OS=Homo sapiens GN=ABCE1 PE=1 SV=1	0	15.758	7	3	15	3	599	67.3	8.34	33.78	3	0	1.32	1.03666	0.787651	0.0919048	86.2	113.8	6.44	21.71	High	High	High	High	High	High	1
FALSE	High	Master Protein	Q8N1W1	Rho guanine nucleotide exchange factor 28 OS=Homo sapiens GN=ARHGEF28 PE=1 SV=3	0	11.901	3	3	5	3	1705	191.8	6.04	12.5	3	0	1.32	1.20022	0.758539	0.063064	86.2	113.8	10.93	10.53	Peak Found	Peak Found	Peak Found	High	Peak Found	High	1
FALSE	High	Master Protein	H3BSG0	UPF0183 protein C16orf70 (Fragment) OS=Homo sapiens GN=C16orf70 PE=1 SV=2	0	18.204	12	3	14	3	320	36	7.55	41.43	3	0	1.319	0.697419	0.851644	0.200716	86.2	113.8	24.5	5.61	High	High	High	High	High	High	1
FALSE	High	Master Protein	O15355	Protein phosphatase 1G OS=Homo sapiens GN=PPM1G PE=1 SV=1	0	12.201	12	4	11	4	546	59.2	4.36	16.75	4	0	1.319	1.17333	0.763251	0.0670923	86.3	113.7	5.57	18.52	High	High	High	High	High	High	1
FALSE	High	Master Protein	Q9BPX3	Condensin complex subunit 3 OS=Homo sapiens GN=NCAPG PE=1 SV=1	0	111.183	25	18	111	18	1015	114.3	5.59	312.84	18	0	1.318	1.20022	0.758539	0.063064	86.3	113.7	17.03	7.63	High	High	High	High	High	High	1
FALSE	High	Master Protein	Q9BYC9	39S ribosomal protein L20, mitochondrial OS=Homo sapiens GN=MRPL20 PE=1 SV=1	0	7.275	19	2	6	2	149	17.4	10.86	4.17	2	0	1.318	2.80548	0.524146	0.00156504	86.3	113.7	2.29	4.69	High	High	Peak Found	High	High	High	1
FALSE	High	Master Protein	Q9NZM3	Intersectin-2 OS=Homo sapiens GN=ITSN2 PE=1 SV=3	0	224.018	25	35	217	32	1697	193.3	8.12	611.48	35	0	1.317	1.27209	0.74609	0.0534457	86.3	113.7	6.9	12.99	High	High	High	High	High	High	1
FALSE	High	Master Protein	A0JNW5	UHRF1-binding protein 1-like OS=Homo sapiens GN=UHRF1BP1L PE=1 SV=2	0	28.514	5	6	25	4	1464	164.1	6.32	51.85	6	0	1.317	1.20022	0.758539	0.063064	86.3	113.7	16.74	7.9	High	High	High	High	High	High	1
FALSE	High	Master Protein	Q96CP6	GRAM domain-containing protein 1A OS=Homo sapiens GN=GRAMD1A PE=1 SV=2	0	9.121	3	2	10	2	724	80.6	6.74	22.77	2	0	1.316	1.08783	0.778425	0.0816898	86.3	113.7	24.07	23.55	High	High	High	High	High	High	1
FALSE	High	Master Protein	P63104	14-3-3 protein zeta/delta OS=Homo sapiens GN=YWHAZ PE=1 SV=1	0	191.438	75	27	298	24	245	27.7	4.79	841.5	27	4	1.315	2.80548	0.524146	0.00156504	86.4	113.6	4.51	4.65	High	High	High	High	High	High	1	Acetyl [N-Term]
FALSE	High	Master Protein	Q15834	Coiled-coil domain-containing protein 85B OS=Homo sapiens GN=CCDC85B PE=1 SV=2	0	24.183	43	7	25	6	202	22.1	5.08	66.06	7	1	1.315	0.609569	0.869047	0.245715	86.4	113.6	21.94	13.22	High	High	High	High	High	High	1	Acetyl [N-Term]
FALSE	High	Master Protein	P68133	Actin, alpha skeletal muscle OS=Homo sapiens GN=ACTA1 PE=1 SV=1	0	163.92	33	16	344	2	377	42	5.39	939.42	16	0	1.314	0.741628	0.843019	0.181289	86.4	113.6	64.66	13.23	High	High	High	High	High	High	1
FALSE	High	Master Protein	P61758	Prefoldin subunit 3 OS=Homo sapiens GN=VBP1 PE=1 SV=3	0	18.403	37	5	14	5	197	22.6	7.11	29.53	5	0	1.313	0.0589566	0.986516	0.873059	86.5	113.5	21.53	28.23	High	High	High	Peak Found	High	High	1
FALSE	High	Master Protein	J3KS15	Peptidyl-tRNA hydrolase ICT1, mitochondrial (Fragment) OS=Homo sapiens GN=ICT1 PE=1 SV=1	0	10.336	17	2	8	2	192	21.9	9.72	18.55	2	0	1.313	0.825677	0.826861	0.149391	86.5	113.5	17.93	21.77	High	High	High	High	High	High	1
FALSE	High	Master Protein	Q96KP1	Exocyst complex component 2 OS=Homo sapiens GN=EXOC2 PE=1 SV=1	0	12.322	6	4	13	4	924	104	6.9	25.45	4	0	1.312	1.40237	0.724041	0.0395941	86.5	113.5	10.86	14.64	High	High	High	High	High	High	1
FALSE	High	Master Protein	K7EJQ7	Signal peptidase complex catalytic subunit SEC11C OS=Homo sapiens GN=SEC11C PE=1 SV=1	0.001	4.562	9	2	10	2	161	18.1	8.91	11.11	2	0	1.312	0.419614	0.907901	0.380528	86.5	113.5	30.07	53.68	High	High	Peak Found	High	High	High	1
FALSE	High	Master Protein	O75694	Nuclear pore complex protein Nup155 OS=Homo sapiens GN=NUP155 PE=1 SV=1	0	29.766	7	6	12	6	1391	155.1	6.16	37.22	6	0	1.311	0.831023	0.825843	0.147563	86.6	113.4	19.27	28.31	High	High	High	High	High	High	1
FALSE	High	Master Protein	O43924	Retinal rod rhodopsin-sensitive cGMP 3',5'-cyclic phosphodiesterase subunit delta OS=Homo sapiens GN=PDE6D PE=1 SV=1	0	16.149	21	2	11	2	150	17.4	5.67	38.31	2	0	1.311	0.354115	0.921698	0.442471	86.5	113.5	25.94	13.27	High	High	High	High	High	High	1
FALSE	High	Master Protein	Q6ZRV2	Protein FAM83H OS=Homo sapiens GN=FAM83H PE=1 SV=3	0	15.902	4	3	5	3	1179	127	6.98	16.31	3	0	1.311	1.44766	0.71653	0.0356732	86.5	113.5	12.88	7.96	Peak Found	Peak Found	Peak Found	High	High	High	1
FALSE	High	Master Protein	Q9BVA0	Katanin p80 WD40 repeat-containing subunit B1 OS=Homo sapiens GN=KATNB1 PE=1 SV=1	0	12.572	8	4	9	4	655	72.3	7.56	10.51	4	0	1.311	0.280946	0.937358	0.523665	86.5	113.5	83.11	74.84	Peak Found	High	High	Peak Found	High	High	1
FALSE	High	Master Protein	E9PLD3	Uncharacterized protein OS=Homo sapiens PE=4 SV=1	0	7.477	21	2	5	2	99	11.6	12.23	6.73	2	0	1.311	0.218459	0.950942	0.604701	86.5	113.5	90.26	57.61	Peak Found	Peak Found	High	High	High	Peak Found	1
FALSE	High	Master Protein	P42566	Epidermal growth factor receptor substrate 15 OS=Homo sapiens GN=EPS15 PE=1 SV=2	0	224.319	49	30	235	30	896	98.6	4.64	747.82	30	0	1.31	1.20022	0.758539	0.063064	86.6	113.4	13.41	4.79	High	High	High	High	High	High	1	Met-loss+Acetyl [N-Term]
FALSE	High	Master Protein	A0A087WY55	Chromosome 6 open reading frame 55, isoform CRA_b OS=Homo sapiens GN=VTA1 PE=4 SV=1	0	20.65	22	5	23	5	280	31.1	6.44	60.53	5	0	1.31	2.80548	0.524146	0.00156504	86.6	113.4	4.9	4.58	High	High	High	High	High	High	1	Met-loss+Acetyl [N-Term]
FALSE	High	Master Protein	Q9NTJ3	Structural maintenance of chromosomes protein 4 OS=Homo sapiens GN=SMC4 PE=1 SV=2	0	198.58	33	36	184	36	1288	147.1	6.79	532.4	36	0	1.309	1.20022	0.758539	0.063064	86.6	113.4	15.59	10.58	High	High	High	High	High	High	1
FALSE	High	Master Protein	Q9UKF6	Cleavage and polyadenylation specificity factor subunit 3 OS=Homo sapiens GN=CPSF3 PE=1 SV=1	0	29.429	20	7	19	7	684	77.4	5.6	52.32	7	0	1.309	0.697419	0.851644	0.200716	86.6	113.4	7.02	23.48	High	High	High	High	High	High	1	Met-loss+Acetyl [N-Term]
FALSE	High	Master Protein	Q8TER5	Rho guanine nucleotide exchange factor 40 OS=Homo sapiens GN=ARHGEF40 PE=1 SV=3	0	10.503	2	2	4	2	1519	164.6	6.15	11.77	2	0	1.309	1.09948	0.776339	0.0795273	86.6	113.4	16.14	10.88	Peak Found	Peak Found	Peak Found	High	High	High	1
FALSE	High	Master Protein	Q9Y4R8	Telomere length regulation protein TEL2 homolog OS=Homo sapiens GN=TELO2 PE=1 SV=2	0	19.573	7	5	20	5	837	91.7	5.76	36.76	5	0	1.308	1.17333	0.763251	0.0670923	86.7	113.3	33.37	4.17	High	High	High	High	High	High	1
FALSE	High	Master Protein	P38646	Stress-70 protein, mitochondrial OS=Homo sapiens GN=HSPA9 PE=1 SV=2	0	299.598	56	33	356	32	679	73.6	6.16	1164.34	33	0	1.307	2.18794	0.604235	0.0064872	86.7	113.3	5.56	6.97	High	High	High	High	High	High	1
FALSE	High	Master Protein	P23193	Transcription elongation factor A protein 1 OS=Homo sapiens GN=TCEA1 PE=1 SV=2	0	11.204	12	3	8	3	301	33.9	8.38	22.26	3	0	1.307	1.20022	0.758539	0.063064	86.7	113.3	4.41	18.73	High	High	High	High	High	High	1
FALSE	High	Master Protein	Q96T51	RUN and FYVE domain-containing protein 1 OS=Homo sapiens GN=RUFY1 PE=1 SV=2	0	7.953	5	3	3	2	708	79.8	5.74	6.37	3	1	1.306	0.422319	0.907336	0.378164	86.7	113.3	16.08	26.5	Peak Found	High	Peak Found	Peak Found	High	Peak Found	1
FALSE	High	Master Protein	Q13185	Chromobox protein homolog 3 OS=Homo sapiens GN=CBX3 PE=1 SV=4	0	40.343	47	6	49	6	183	20.8	5.33	155.11	6	0	1.305	1.20022	0.758539	0.063064	86.8	113.2	4.16	10.7	High	High	High	High	High	High	1
FALSE	High	Master Protein	Q7Z3J2	UPF0505 protein C16orf62 OS=Homo sapiens GN=C16orf62 PE=1 SV=2	0	23.234	7	6	14	6	963	109.5	7.21	22.96	6	0	1.305	1.20022	0.758539	0.063064	86.8	113.2	14.19	9.42	High	High	High	High	High	High	1	Met-loss+Acetyl [N-Term]
FALSE	High	Master Protein	P40227	T-complex protein 1 subunit zeta OS=Homo sapiens GN=CCT6A PE=1 SV=3	0	733.653	79	52	2597	46	531	58	6.68	8843.43	52	10	1.304	0.678709	0.855321	0.209552	86.8	113.2	15.83	16.43	High	High	High	High	High	High	1
FALSE	High	Master Protein	Q6PJI9	WD repeat-containing protein 59 OS=Homo sapiens GN=WDR59 PE=1 SV=2	0	41.099	14	8	28	8	974	109.7	7.91	59.13	8	0	1.304	0.402558	0.911474	0.395769	86.8	113.2	31.93	18.64	High	High	High	High	High	High	1
FALSE	High	Master Protein	O15111	Inhibitor of nuclear factor kappa-B kinase subunit alpha OS=Homo sapiens GN=CHUK PE=1 SV=2	0	21.286	7	4	15	4	745	84.6	6.73	41.81	4	0	1.304	1.46612	0.71349	0.0341886	86.8	113.2	10.98	5.75	High	High	High	High	High	High	1
FALSE	High	Master Protein	Q15276	Rab GTPase-binding effector protein 1 OS=Homo sapiens GN=RABEP1 PE=1 SV=2	0	44.773	13	7	32	7	862	99.2	5.01	104.42	7	0	1.303	0.697419	0.851644	0.200716	86.8	113.2	41.03	9.29	High	High	High	High	High	High	1	Met-loss+Acetyl [N-Term]
FALSE	High	Master Protein	Q9Y639	Neuroplastin OS=Homo sapiens GN=NPTN PE=1 SV=2	0	14.553	11	3	8	3	398	44.4	7.99	11.4	3	0	1.303	1.20022	0.758539	0.063064	86.8	113.2	12.39	2.83	Peak Found	High	High	High	High	High	1
FALSE	High	Master Protein	Q9UM54-6	Isoform 6 of Unconventional myosin-VI OS=Homo sapiens GN=MYO6	0	92.463	18	18	50	18	1285	148.6	8.56	142.59	18	0	1.302	0.741628	0.843019	0.181289	86.9	113.1	34.3	12.35	High	High	High	High	High	High	1
FALSE	High	Master Protein	Q8IW35	Centrosomal protein of 97 kDa OS=Homo sapiens GN=CEP97 PE=1 SV=1	0	16.754	6	4	9	4	865	96.9	5.02	21.33	4	0	1.302	0.83036	0.825969	0.147788	86.9	113.1	33.77	9.76	High	High	Peak Found	High	High	High	1
FALSE	High	Master Protein	Q9Y2T2	AP-3 complex subunit mu-1 OS=Homo sapiens GN=AP3M1 PE=1 SV=1	0	140.665	59	17	212	13	418	46.9	6.93	744	17	4	1.301	1.20022	0.758539	0.063064	86.9	113.1	11.93	9.2	High	High	High	High	High	High	1
FALSE	High	Master Protein	F8WA39	Myotubularin-related protein 1 OS=Homo sapiens GN=MTMR1 PE=1 SV=1	0	28.624	18	6	24	6	673	75.7	7.39	47.21	6	0	1.3	1.68352	0.678654	0.0207245	87	113	8.72	7.38	High	High	High	High	High	High	1	Acetyl [N-Term]
FALSE	High	Master Protein	O75170	Serine/threonine-protein phosphatase 6 regulatory subunit 2 OS=Homo sapiens GN=PPP6R2 PE=1 SV=2	0	10.925	5	3	8	3	966	104.9	4.87	20.85	3	0	1.3	0.75101	0.8412	0.177415	87	113	68.82	11.57	High	High	High	High	High	High	1
FALSE	High	Master Protein	Q14687	Genetic suppressor element 1 OS=Homo sapiens GN=GSE1 PE=1 SV=3	0	6.057	2	2	2	2	1217	136.1	7.74	1.98	2	0	1.299	0.971304	0.799594	0.106831	87	113	15.91	10.12	Peak Found	Peak Found	Peak Found	High	High	Peak Found	1
FALSE	High	Master Protein	P11216	Glycogen phosphorylase, brain form OS=Homo sapiens GN=PYGB PE=1 SV=5	0	11.03	6	3	4	3	843	96.6	6.86	6.73	3	0	1.297	2.40876	0.57428	0.00390155	87.1	112.9	3.22	6.44	High	Peak Found	Peak Found	High	High	Peak Found	1
FALSE	High	Master Protein	E9PHH9	DNA-directed RNA polymerase III subunit RPC3 OS=Homo sapiens GN=POLR3C PE=1 SV=1	0	9.306	7	2	9	2	411	46.2	7.77	15.1	2	0	1.297	1.20022	0.758539	0.063064	87.1	112.9	3.84	14.56	High	High	High	High	High	High	1
FALSE	High	Master Protein	Q9UQB8	Brain-specific angiogenesis inhibitor 1-associated protein 2 OS=Homo sapiens GN=BAIAP2 PE=1 SV=1	0	58.359	29	13	42	13	552	60.8	8.9	118.98	13	0	1.296	0.697419	0.851644	0.200716	87.1	112.9	7.47	31.31	High	High	High	High	High	High	1
FALSE	High	Master Protein	P82664	28S ribosomal protein S10, mitochondrial OS=Homo sapiens GN=MRPS10 PE=1 SV=2	0	25.233	36	5	35	5	201	23	8	90.88	5	0	1.296	0.572319	0.876533	0.26772	87.1	112.9	18.98	31.11	High	High	High	High	High	High	1
FALSE	High	Master Protein	Q9H4L5-2	Isoform 1b of Oxysterol-binding protein-related protein 3 OS=Homo sapiens GN=OSBPL3	0	57.156	24	11	35	11	856	97.6	6.48	99.87	11	0	1.295	1.09948	0.776339	0.0795273	87.1	112.9	26.43	13.09	High	High	High	High	High	High	1
FALSE	High	Master Protein	Q6ZVM7	TOM1-like protein 2 OS=Homo sapiens GN=TOM1L2 PE=1 SV=1	0	20.351	16	4	8	4	507	55.5	4.79	23.51	4	0	1.294	0.864643	0.819475	0.136571	87.2	112.8	20.66	58.1	High	Peak Found	High	High	High	High	1
FALSE	High	Master Protein	J3KP36	WASH complex subunit FAM21C OS=Homo sapiens GN=FAM21C PE=1 SV=2	0	37.173	12	7	36	7	1253	136.6	4.81	102.62	7	0	1.293	1.09948	0.776339	0.0795273	87.2	112.8	39.69	11.04	High	High	High	High	High	High	1
FALSE	High	Master Protein	A6NFX8	ADP-sugar pyrophosphatase OS=Homo sapiens GN=NUDT5 PE=1 SV=1	0	79.345	56	10	107	10	232	25.9	5.19	354.43	10	0	1.292	1.20022	0.758539	0.063064	87.3	112.7	10.85	7.45	High	High	High	High	High	High	1	Acetyl [N-Term]
FALSE	High	Master Protein	Q96TC7	Regulator of microtubule dynamics protein 3 OS=Homo sapiens GN=RMDN3 PE=1 SV=2	0	54.646	29	10	55	10	470	52.1	5.1	146.55	10	0	1.29	1.78346	0.663214	0.016464	87.3	112.7	6.88	10.3	High	High	High	High	High	High	1
FALSE	High	Master Protein	P35610	Sterol O-acyltransferase 1 OS=Homo sapiens GN=SOAT1 PE=1 SV=3	0	41.291	14	5	44	5	550	64.7	8.94	120.59	5	0	1.288	0.668191	0.857395	0.214688	87.4	112.6	19.32	12.66	High	High	High	High	High	High	1
FALSE	High	Master Protein	Q12906	Interleukin enhancer-binding factor 3 OS=Homo sapiens GN=ILF3 PE=1 SV=3	0	169.925	39	26	179	26	894	95.3	8.76	506.71	26	0	1.287	0.883469	0.81593	0.130777	87.5	112.5	24.5	16.19	High	High	High	High	High	High	1
FALSE	High	Master Protein	Q86VP6	Cullin-associated NEDD8-dissociated protein 1 OS=Homo sapiens GN=CAND1 PE=1 SV=2	0	161.162	30	29	147	29	1230	136.3	5.78	385.89	29	0	1.287	1.20022	0.758539	0.063064	87.5	112.5	7.62	14.14	High	High	High	High	High	High	1	Met-loss+Acetyl [N-Term]
FALSE	High	Master Protein	Q9UH99	SUN domain-containing protein 2 OS=Homo sapiens GN=SUN2 PE=1 SV=3	0	55.47	23	9	31	9	717	80.3	6.73	102	9	0	1.286	1.44766	0.71653	0.0356732	87.5	112.5	9.5	12.15	High	High	High	High	High	High	1
FALSE	High	Master Protein	P52594	Arf-GAP domain and FG repeat-containing protein 1 OS=Homo sapiens GN=AGFG1 PE=1 SV=2	0	52.502	26	7	36	7	562	58.2	8.63	130.88	7	0	1.286	0.553581	0.880323	0.279524	87.5	112.5	53.81	14.18	High	High	High	High	High	High	1
FALSE	High	Master Protein	Q93074	Mediator of RNA polymerase II transcription subunit 12 OS=Homo sapiens GN=MED12 PE=1 SV=4	0	34.741	6	8	25	8	2177	242.9	7.05	56.19	8	0	1.286	1.09948	0.776339	0.0795273	87.5	112.5	23.83	0.41	High	High	High	High	High	High	1
FALSE	High	Master Protein	O75317	Ubiquitin carboxyl-terminal hydrolase 12 OS=Homo sapiens GN=USP12 PE=1 SV=2	0	25.557	14	5	29	2	370	42.8	6.6	80.25	5	0	1.286	1.20022	0.758539	0.063064	87.5	112.5	11.41	8.98	High	High	High	High	High	High	1
FALSE	High	Master Protein	G5EA06	28S ribosomal protein S27, mitochondrial OS=Homo sapiens GN=MRPS27 PE=1 SV=1	0	54.24	38	9	53	9	358	41.3	5.52	139.21	9	0	1.285	2.80548	0.524146	0.00156504	87.5	112.5	2.94	1.76	High	High	High	High	High	High	1
FALSE	High	Master Protein	Q93008-1	Isoform 2 of Probable ubiquitin carboxyl-terminal hydrolase FAF-X OS=Homo sapiens GN=USP9X	0	36.838	5	9	23	9	2554	290.3	5.8	36.53	9	0	1.284	0.272733	0.939132	0.533663	87.6	112.4	5.27	28.2	High	High	High	High	High	High	1
FALSE	High	Master Protein	O75165	DnaJ homolog subfamily C member 13 OS=Homo sapiens GN=DNAJC13 PE=1 SV=5	0	741.009	54	95	760	95	2243	254.3	6.74	2480.87	95	0	1.281	1.21443	0.756062	0.061034	87.7	112.3	16.43	14.49	High	High	High	High	High	High	1
FALSE	High	Master Protein	Q02952	A-kinase anchor protein 12 OS=Homo sapiens GN=AKAP12 PE=1 SV=4	0	424.319	49	56	343	56	1782	191.4	4.41	1176.96	56	0	1.281	1.0129	0.791972	0.0970726	87.7	112.3	27.63	9.64	High	High	High	High	High	High	1
FALSE	High	Master Protein	P35221	Catenin alpha-1 OS=Homo sapiens GN=CTNNA1 PE=1 SV=1	0	93.632	32	18	73	14	906	100	6.29	212.64	18	3	1.281	1.13648	0.769754	0.0730333	87.7	112.3	9.96	17.36	High	High	High	High	High	High	1
FALSE	High	Master Protein	P62820	Ras-related protein Rab-1A OS=Homo sapiens GN=RAB1A PE=1 SV=3	0	63.229	62	11	106	3	205	22.7	6.21	286.12	11	0	1.281	0.75101	0.8412	0.177415	87.7	112.3	34.71	5.28	High	High	High	High	High	High	1	Met-loss+Acetyl [N-Term]
FALSE	High	Master Protein	P05165	Propionyl-CoA carboxylase alpha chain, mitochondrial OS=Homo sapiens GN=PCCA PE=1 SV=4	0	238.017	61	35	256	35	728	80	7.52	727.94	35	0	1.28	0.599238	0.871116	0.25163	87.7	112.3	9.63	23.62	High	High	High	High	High	High	1
FALSE	High	Master Protein	Q96EP5	DAZ-associated protein 1 OS=Homo sapiens GN=DAZAP1 PE=1 SV=1	0	19.043	14	4	8	4	407	43.4	8.56	14.96	4	0	1.28	0.577753	0.875437	0.264391	87.7	112.3	15.68	31.3	Peak Found	Peak Found	Peak Found	High	High	High	1
FALSE	High	Master Protein	Q9H0W8	Protein SMG9 OS=Homo sapiens GN=SMG9 PE=1 SV=1	0	67.013	35	10	53	10	520	57.6	7.01	163.97	10	0	1.279	0.741628	0.843019	0.181289	87.8	112.2	24.38	11.92	High	High	High	High	High	High	1	Met-loss+Acetyl [N-Term]
FALSE	High	Master Protein	Q15084	Protein disulfide-isomerase A6 OS=Homo sapiens GN=PDIA6 PE=1 SV=1	0	27.643	18	4	21	4	440	48.1	5.08	59.38	4	0	1.279	1.78346	0.663214	0.016464	87.8	112.2	2.91	8.8	High	High	High	High	High	High	1
FALSE	High	Master Protein	M0QXD6	General transcription factor IIF subunit 1 (Fragment) OS=Homo sapiens GN=GTF2F1 PE=1 SV=1	0	17.478	12	4	12	4	433	48.6	7.44	24.75	4	0	1.279	1.20022	0.758539	0.063064	87.8	112.2	17.89	11.3	Peak Found	High	High	High	High	High	1
FALSE	High	Master Protein	Q9P015	39S ribosomal protein L15, mitochondrial OS=Homo sapiens GN=MRPL15 PE=1 SV=1	0	13.292	9	2	10	2	296	33.4	10.01	31.33	2	0	1.279	0.822017	0.827558	0.150655	87.8	112.2	63.02	17.17	High	High	High	High	High	High	1
FALSE	High	Master Protein	O43913	Origin recognition complex subunit 5 OS=Homo sapiens GN=ORC5 PE=1 SV=1	0	6.171	5	2	6	2	435	50.3	7.74	0	2	0	1.278	1.20022	0.758539	0.063064	87.8	112.2	11.86	8.5	High	High	High	High	Peak Found	High	1
FALSE	High	Master Protein	Q9NQX3	Gephyrin OS=Homo sapiens GN=GPHN PE=1 SV=1	0	6.013	6	2	3	2	736	79.7	5.43	5.93	2	0	1.278	0.971304	0.799594	0.106831	87.8	112.2	31.03	21.85	Peak Found	Peak Found	Peak Found	Peak Found	High	High	1
FALSE	High	Master Protein	Q9Y2Q9	28S ribosomal protein S28, mitochondrial OS=Homo sapiens GN=MRPS28 PE=1 SV=1	0	38.608	39	6	27	6	187	20.8	9.1	83.33	6	0	1.277	2.42888	0.571626	0.00372495	87.8	112.2	5.24	2.01	High	High	High	High	High	High	1
FALSE	High	Master Protein	Q13523	Serine/threonine-protein kinase PRP4 homolog OS=Homo sapiens GN=PRPF4B PE=1 SV=3	0	11.59	3	3	9	3	1007	116.9	10.26	4.01	3	0	1.277	1.20022	0.758539	0.063064	87.9	112.1	22.46	41.58	High	Peak Found	High	High	High	High	1
FALSE	High	Master Protein	Q15057	Arf-GAP with coiled-coil, ANK repeat and PH domain-containing protein 2 OS=Homo sapiens GN=ACAP2 PE=1 SV=3	0	31.38	11	6	23	6	778	88	6.8	69.33	6	0	1.276	0.883469	0.81593	0.130777	87.9	112.1	26.27	13.33	High	High	High	High	High	High	1
FALSE	High	Master Protein	Q9BYD3	39S ribosomal protein L4, mitochondrial OS=Homo sapiens GN=MRPL4 PE=1 SV=1	0	26.541	21	4	14	4	311	34.9	9.72	48.77	4	0	1.275	0.83036	0.825969	0.147788	87.9	112.1	30.82	2.74	Peak Found	High	High	High	High	High	1
FALSE	High	Master Protein	Q13043	Serine/threonine-protein kinase 4 OS=Homo sapiens GN=STK4 PE=1 SV=2	0	20.496	16	6	16	4	487	55.6	5.07	26.76	6	0	1.275	1.34528	0.733621	0.0451562	87.9	112.1	10.94	4.68	High	High	Peak Found	High	High	High	1
FALSE	High	Master Protein	Q96NB3	Zinc finger protein 830 OS=Homo sapiens GN=ZNF830 PE=1 SV=2	0	25.351	22	5	22	5	372	42	5.31	57.82	5	0	1.274	0.971304	0.799594	0.106831	88	112	10.04	24.17	High	High	High	High	High	High	1
FALSE	High	Master Protein	Q96GM5	SWI/SNF-related matrix-associated actin-dependent regulator of chromatin subfamily D member 1 OS=Homo sapiens GN=SMARCD1 PE=1 SV=2	0	16.616	20	5	9	4	515	58.2	9.25	12.82	5	1	1.274	0.859193	0.820504	0.138295	88	112	31.75	34.39	High	High	Peak Found	High	Peak Found	High	1
FALSE	High	Master Protein	Q9UHD8	Septin-9 OS=Homo sapiens GN=SEPT9 PE=1 SV=2	0	327.267	70	37	432	37	586	65.4	8.97	1442.8	37	0	1.272	0.822017	0.827558	0.150655	88	112	12.83	21.57	High	High	High	High	High	High	1
FALSE	High	Master Protein	F8VXU5	Vacuolar protein sorting-associated protein 29 OS=Homo sapiens GN=VPS29 PE=1 SV=1	0	16.611	21	4	15	4	214	24	8.18	38.04	4	0	1.272	0.447657	0.902058	0.356733	88	112	34.33	22.94	High	High	High	High	High	High	1
FALSE	High	Master Protein	H0Y5Z6	Calcium-activated potassium channel subunit alpha-1 (Fragment) OS=Homo sapiens GN=KCNMA1 PE=4 SV=1	0	16.124	8	4	11	4	886	99.5	6.86	13	4	0	1.272	0.405765	0.910801	0.392857	88	112	33.85	46.45	High	High	Peak Found	High	High	High	1
FALSE	High	Master Protein	Q86UP2	Kinectin OS=Homo sapiens GN=KTN1 PE=1 SV=1	0	247.019	42	44	224	44	1357	156.2	5.64	645.19	44	0	1.271	0.697419	0.851644	0.200716	88.1	111.9	39.47	6.46	High	High	High	High	High	High	1
FALSE	High	Master Protein	Q9UPM8	AP-4 complex subunit epsilon-1 OS=Homo sapiens GN=AP4E1 PE=1 SV=2	0	20.081	5	4	17	4	1137	127.2	5.99	39.73	4	0	1.271	1.1267	0.77149	0.0746973	88.1	111.9	22.42	8.87	High	High	High	High	High	High	1
FALSE	High	Master Protein	Q9GZN7	Protein rogdi homolog OS=Homo sapiens GN=ROGDI PE=1 SV=1	0	9.354	8	2	10	2	287	32.2	8.16	27.68	2	0	1.271	0.836151	0.824869	0.145831	88.1	111.9	20.39	21.17	High	High	High	High	High	High	1	Met-loss+Acetyl [N-Term]
FALSE	High	Master Protein	P02769	Serum albumin precursor (Allergen Bos d 6) (BSA)	0	35.63	13	7	30	4	607	69.2	6.18	78.16	7	0	1.27	0.369073	0.918529	0.427491	88.1	111.9	4.19	40.99	High	High	High	High	High	High	1
FALSE	High	Master Protein	Q9H6R7	WD repeat-containing protein C2orf44 OS=Homo sapiens GN=C2orf44 PE=1 SV=1	0	14.585	7	3	10	3	721	79.1	6.7	26.28	3	0	1.27	1.20022	0.758539	0.063064	88.1	111.9	24.85	24.7	Peak Found	High	High	High	High	High	1
FALSE	High	Master Protein	Q9NXC5	WD repeat-containing protein mio OS=Homo sapiens GN=MIOS PE=1 SV=2	0	73.099	20	14	49	14	875	98.5	6.73	124.49	14	0	1.269	1.20022	0.758539	0.063064	88.2	111.8	11.2	10.97	High	High	High	High	High	High	1
FALSE	High	Master Protein	C9JJ19	28S ribosomal protein S34, mitochondrial OS=Homo sapiens GN=MRPS34 PE=1 SV=2	0	50.008	36	9	53	9	225	26.3	9.89	122.8	9	0	1.268	1.13356	0.770271	0.0735254	88.2	111.8	12.01	8.83	High	High	High	High	High	High	1
FALSE	High	Master Protein	O00233	26S proteasome non-ATPase regulatory subunit 9 OS=Homo sapiens GN=PSMD9 PE=1 SV=3	0	74.086	31	7	103	7	223	24.7	6.95	333.35	7	0	1.267	0.883469	0.81593	0.130777	88.2	111.8	18.77	9.38	High	High	High	High	High	High	1
FALSE	High	Master Protein	Q9BXF6	Rab11 family-interacting protein 5 OS=Homo sapiens GN=RAB11FIP5 PE=1 SV=1	0	73.987	34	12	65	12	653	70.4	9.23	186.65	12	0	1.267	0.295213	0.934284	0.506742	88.2	111.8	33.5	4.4	High	High	High	High	High	High	1
FALSE	High	Master Protein	C9JIR6	Protein phosphatase 1B (Fragment) OS=Homo sapiens GN=PPM1B PE=1 SV=1	0	6.654	6	2	3	2	378	41.8	5.35	3.03	2	0	1.267	1.00127	0.794097	0.0997089	88.2	111.8	38.78	26.26	Peak Found	Peak Found	Peak Found	Peak Found	High	High	1
FALSE	High	Master Protein	Q92499	ATP-dependent RNA helicase DDX1 OS=Homo sapiens GN=DDX1 PE=1 SV=2	0	151.101	47	26	128	26	740	82.4	7.23	369.96	26	0	1.266	0.588616	0.87325	0.25786	88.3	111.7	12.8	17.21	High	High	High	High	High	High	1
FALSE	High	Master Protein	P26639	Threonine--tRNA ligase, cytoplasmic OS=Homo sapiens GN=TARS PE=1 SV=3	0	62.028	22	14	58	14	723	83.4	6.67	152.99	14	0	1.266	1.20022	0.758539	0.063064	88.2	111.8	18.21	17.13	High	High	High	High	High	High	1
FALSE	High	Master Protein	Q9Y6N1	Cytochrome c oxidase assembly protein COX11, mitochondrial OS=Homo sapiens GN=COX11 PE=1 SV=3	0	7.358	21	2	4	2	276	31.4	9.06	8.46	2	0	1.266	0.741628	0.843019	0.181289	88.3	111.7	70.3	5.05	Peak Found	High	Peak Found	High	High	Peak Found	1
FALSE	High	Master Protein	K7ERC8	3-ketodihydrosphingosine reductase (Fragment) OS=Homo sapiens GN=KDSR PE=3 SV=1	0	13.467	15	2	14	2	203	22.6	7.8	35.74	2	0	1.265	0.822017	0.827558	0.150655	88.3	111.7	60.48	25.02	High	Peak Found	High	High	High	High	1
FALSE	High	Master Protein	Q8IXW5	Putative RNA polymerase II subunit B1 CTD phosphatase RPAP2 OS=Homo sapiens GN=RPAP2 PE=1 SV=1	0	10.837	4	2	3	2	612	69.5	7.78	8.17	2	0	1.265	1.20022	0.758539	0.063064	88.3	111.7	20.5	10.14	Peak Found	Peak Found	Peak Found	High	Peak Found	High	1
FALSE	High	Master Protein	Q99569	Plakophilin-4 OS=Homo sapiens GN=PKP4 PE=1 SV=2	0	10.547	3	2	8	2	1192	131.8	8.94	23.03	2	0	1.265	0.75101	0.8412	0.177415	88.3	111.7	17.06	15.27	High	High	High	High	High	High	1
FALSE	High	Master Protein	Q7Z392	Trafficking protein particle complex subunit 11 OS=Homo sapiens GN=TRAPPC11 PE=1 SV=2	0	127.462	27	21	117	21	1133	128.8	7.14	325.94	21	0	1.264	0.668191	0.857395	0.214688	88.3	111.7	21.48	5.22	High	High	High	High	High	High	1
FALSE	High	Master Protein	O60502	Bifunctional protein NCOAT OS=Homo sapiens GN=MGEA5 PE=1 SV=2	0	121.201	33	18	113	18	916	102.8	4.91	317.91	18	0	1.263	0.65707	0.859593	0.220257	88.4	111.6	12.93	21.35	High	High	High	High	High	High	1
FALSE	High	Master Protein	P00846	ATP synthase subunit a OS=Homo sapiens GN=MT-ATP6 PE=1 SV=1	0	7.33	8	2	7	2	226	24.8	10.1	21.95	2	0	1.263	0.741628	0.843019	0.181289	88.4	111.6	16.46	17.52	High	High	High	High	High	High	1
FALSE	High	Master Protein	Q9NZW5	MAGUK p55 subfamily member 6 OS=Homo sapiens GN=MPP6 PE=1 SV=2	0	5.564	4	2	2	2	540	61.1	6.18	1.66	2	0	1.263	0.757545	0.839935	0.174765	88.4	111.6	75.49	10.03	Peak Found	Peak Found	Peak Found	Peak Found	High	High	1
FALSE	High	Master Protein	Q09161	Nuclear cap-binding protein subunit 1 OS=Homo sapiens GN=NCBP1 PE=1 SV=1	0	91.814	23	14	76	14	790	91.8	6.43	230.51	14	0	1.262	1.17333	0.763251	0.0670923	88.4	111.6	16.09	16.41	High	High	High	High	High	High	1
FALSE	High	Master Protein	Q29RF7	Sister chromatid cohesion protein PDS5 homolog A OS=Homo sapiens GN=PDS5A PE=1 SV=1	0	28.937	7	5	29	5	1337	150.7	7.91	73.33	5	0	1.262	1.20022	0.758539	0.063064	88.4	111.6	12.07	5.64	High	High	High	High	High	High	1
FALSE	High	Master Protein	Q8N122	Regulatory-associated protein of mTOR OS=Homo sapiens GN=RPTOR PE=1 SV=1	0	22.263	5	4	13	4	1335	148.9	6.89	34.34	4	0	1.261	1.20022	0.758539	0.063064	88.5	111.5	15.77	13.16	High	High	High	High	High	High	1
FALSE	High	Master Protein	Q9H4P4	E3 ubiquitin-protein ligase NRDP1 OS=Homo sapiens GN=RNF41 PE=1 SV=2	0	11.254	11	2	6	2	317	35.9	6.14	18.54	2	0	1.261	1.34528	0.733621	0.0451562	88.5	111.5	9.13	5.66	High	High	High	High	High	High	1
FALSE	High	Master Protein	Q14151	Scaffold attachment factor B2 OS=Homo sapiens GN=SAFB2 PE=1 SV=1	0	7.235	2	3	5	3	953	107.4	6.16	8.81	3	0	1.261	1.20022	0.758539	0.063064	88.4	111.6	17.27	18.25	Peak Found	Peak Found	Peak Found	High	High	High	1
FALSE	High	Master Protein	F5H8J2	Uncharacterized protein OS=Homo sapiens GN=P4HB PE=1 SV=1	0	53.32	33	10	38	10	451	51.1	4.93	111.27	10	0	1.26	1.09948	0.776339	0.0795273	88.5	111.5	19.11	12.25	High	High	High	High	High	High	1
FALSE	High	Master Protein	Q9H7D7	WD repeat-containing protein 26 OS=Homo sapiens GN=WDR26 PE=1 SV=3	0	26.448	13	6	33	6	661	72.1	6.16	65.54	6	0	1.26	1.27209	0.74609	0.0534457	88.5	111.5	6.52	7.39	High	High	High	High	High	High	1
FALSE	High	Master Protein	M0R2C6	Uncharacterized protein (Fragment) OS=Homo sapiens PE=3 SV=1	0	32.631	11	4	28	4	588	65.7	6.54	81.4	4	0	1.259	1.44766	0.71653	0.0356732	88.5	111.5	8.39	9.46	High	High	High	High	High	High	1
FALSE	High	Master Protein	Q6R327	Rapamycin-insensitive companion of mTOR OS=Homo sapiens GN=RICTOR PE=1 SV=1	0	32.049	6	6	24	6	1708	192.1	7.47	63.12	6	0	1.259	1.20022	0.758539	0.063064	88.5	111.5	9.8	12.52	High	High	High	High	High	High	1
FALSE	High	Master Protein	A0A087WWI4	Hypoxia up-regulated protein 1 OS=Homo sapiens GN=HYOU1 PE=4 SV=1	0	6.886	4	2	7	2	677	75.1	5.66	17.03	2	0	1.259	1.17333	0.763251	0.0670923	88.5	111.5	9.61	24.22	High	High	High	High	High	High	1
FALSE	High	Master Protein	Q7Z4H7	HAUS augmin-like complex subunit 6 OS=Homo sapiens GN=HAUS6 PE=1 SV=2	0	62.928	22	15	54	15	955	108.6	6.47	127.17	15	0	1.258	1.20022	0.758539	0.063064	88.6	111.4	15.45	7.51	High	High	High	High	High	High	1
FALSE	High	Master Protein	F8W7Q4	Protein FAM162A OS=Homo sapiens GN=FAM162A PE=1 SV=1	0	27.569	26	4	12	4	144	16.5	9.77	39.48	4	0	1.258	0.741628	0.843019	0.181289	88.6	111.4	21.33	31.92	High	High	High	High	High	High	1
FALSE	High	Master Protein	P15170-3	Isoform 3 of Eukaryotic peptide chain release factor GTP-binding subunit ERF3A OS=Homo sapiens GN=GSPT1	0	13.717	6	3	8	3	637	68.7	5.33	19.32	3	0	1.258	0.0118246	0.997281	0.97314	88.6	111.4	81.67	36.66	High	High	Peak Found	High	High	High	1
FALSE	High	Master Protein	O76094	Signal recognition particle subunit SRP72 OS=Homo sapiens GN=SRP72 PE=1 SV=3	0	196.841	55	30	196	30	671	74.6	9.26	687.28	30	0	1.257	0.65707	0.859593	0.220257	88.6	111.4	18.55	19.08	High	High	High	High	High	High	1	Met-loss+Acetyl [N-Term]
FALSE	High	Master Protein	O43707	Alpha-actinin-4 OS=Homo sapiens GN=ACTN4 PE=1 SV=2	0	84.302	20	15	81	12	911	104.8	5.44	228.22	15	3	1.257	1.09948	0.776339	0.0795273	88.6	111.4	12.11	33.41	High	High	High	High	High	High	1
FALSE	High	Master Protein	Q8NBY1	RNA-binding protein 4B OS=Homo sapiens GN=RBM4B PE=2 SV=1	0	26.367	18	6	12	2	392	43.8	5.41	27.51	6	0	1.257	1.20022	0.758539	0.063064	88.6	111.4	7.7	19.3	Peak Found	Peak Found	Peak Found	High	High	Peak Found	1
FALSE	High	Master Protein	P62380	TATA box-binding protein-like protein 1 OS=Homo sapiens GN=TBPL1 PE=1 SV=1	0	50.746	42	7	36	7	186	20.9	9.54	118.32	7	0	1.255	0.743995	0.842559	0.180304	88.7	111.3	12.23	28.59	High	High	High	High	High	High	1
FALSE	High	Master Protein	E5KLK1	Dynamin-like 120 kDa protein, mitochondrial OS=Homo sapiens GN=OPA1 PE=1 SV=1	0	43.341	15	10	27	10	961	111.8	7.99	52.69	10	0	1.255	1.20022	0.758539	0.063064	88.7	111.3	21.32	33.52	High	High	High	High	High	High	1
FALSE	High	Master Protein	Q7Z4L5	Tetratricopeptide repeat protein 21B OS=Homo sapiens GN=TTC21B PE=1 SV=2	0	8.631	2	2	8	2	1316	150.8	6.96	14.89	2	0	1.255	1.20022	0.758539	0.063064	88.7	111.3	7.4	16.11	High	High	High	High	High	High	1
FALSE	High	Master Protein	Q9NP92	28S ribosomal protein S30, mitochondrial OS=Homo sapiens GN=MRPS30 PE=1 SV=2	0	8.453	6	2	3	2	439	50.3	7.97	6.15	2	0	1.255	1.20022	0.758539	0.063064	88.7	111.3	13.55	14.05	Peak Found	Peak Found	Peak Found	High	Peak Found	High	1
FALSE	High	Master Protein	Q6NUQ1	RAD50-interacting protein 1 OS=Homo sapiens GN=RINT1 PE=1 SV=1	0	102.872	22	15	93	15	792	90.6	5.45	272.67	15	0	1.253	1.08783	0.778425	0.0816898	88.8	111.2	9.27	14.17	High	High	High	High	High	High	1
FALSE	High	Master Protein	P48047	ATP synthase subunit O, mitochondrial OS=Homo sapiens GN=ATP5O PE=1 SV=1	0	86.748	62	12	146	12	213	23.3	9.96	495.82	12	0	1.253	0.668191	0.857395	0.214688	88.8	111.2	28.21	6.26	High	High	High	High	High	High	1
FALSE	High	Master Protein	P51149	Ras-related protein Rab-7a OS=Homo sapiens GN=RAB7A PE=1 SV=1	0	77.442	75	12	84	12	207	23.5	6.7	257.08	12	0	1.253	0.822017	0.827558	0.150655	88.8	111.2	12.31	15.65	High	High	High	High	High	High	1
FALSE	High	Master Protein	O43395	U4/U6 small nuclear ribonucleoprotein Prp3 OS=Homo sapiens GN=PRPF3 PE=1 SV=2	0	52.632	20	9	42	9	683	77.5	9.5	123.96	9	0	1.253	1.44766	0.71653	0.0356732	88.8	111.2	9.86	5.01	High	High	High	High	High	High	1
FALSE	High	Master Protein	Q9NQG5	Regulation of nuclear pre-mRNA domain-containing protein 1B OS=Homo sapiens GN=RPRD1B PE=1 SV=1	0	26.305	19	5	26	5	326	36.9	5.97	76.22	5	0	1.253	1.20022	0.758539	0.063064	88.8	111.2	12.19	6.47	High	High	High	High	High	High	1	Met-loss+Acetyl [N-Term]
FALSE	High	Master Protein	Q12959	Disks large homolog 1 OS=Homo sapiens GN=DLG1 PE=1 SV=2	0	15.074	6	3	7	3	904	100.4	5.76	22.09	3	0	1.253	0.75101	0.8412	0.177415	88.8	111.2	30.59	21.05	Peak Found	High	Peak Found	High	High	High	1
FALSE	High	Master Protein	Q16401	26S proteasome non-ATPase regulatory subunit 5 OS=Homo sapiens GN=PSMD5 PE=1 SV=3	0	187.854	63	23	232	23	504	56.2	5.48	736.11	23	0	1.252	1.07558	0.780624	0.0840268	88.8	111.2	12.27	12.01	High	High	High	High	High	High	1	Met-loss+Acetyl [N-Term]
FALSE	High	Master Protein	E7ET15	U2 snRNP-associated SURP motif-containing protein OS=Homo sapiens GN=U2SURP PE=1 SV=1	0	52.484	14	12	74	12	1028	118.2	8.54	145.65	12	0	1.252	0.405765	0.910801	0.392857	88.8	111.2	18.16	16.33	High	High	High	High	High	High	1
FALSE	High	Master Protein	Q15477	Helicase SKI2W OS=Homo sapiens GN=SKIV2L PE=1 SV=3	0	17.005	4	3	6	3	1246	137.7	6.06	18.26	3	0	1.252	1.02801	0.789223	0.0937551	88.8	111.2	16.64	21.48	High	High	Peak Found	High	High	Peak Found	1
FALSE	High	Master Protein	O75390	Citrate synthase, mitochondrial OS=Homo sapiens GN=CS PE=1 SV=2	0	12.613	14	4	11	4	466	51.7	8.32	25.96	4	0	1.252	0.0223967	0.994856	0.949737	88.8	111.2	90.56	61.14	High	High	High	High	High	High	1	Biotin [K43]
FALSE	High	Master Protein	Q96EE3	Nucleoporin SEH1 OS=Homo sapiens GN=SEH1L PE=1 SV=3	0	60.456	45	9	52	9	360	39.6	8.09	191.84	9	0	1.251	0.240577	0.946111	0.574676	88.8	111.2	33.45	22.89	High	High	High	High	High	High	1
FALSE	High	Master Protein	Q96C19	EF-hand domain-containing protein D2 OS=Homo sapiens GN=EFHD2 PE=1 SV=1	0	50.336	45	10	36	10	240	26.7	5.2	81.72	10	0	1.251	1.17333	0.763251	0.0670923	88.9	111.1	19.44	13.16	High	High	High	High	High	High	1	Met-loss+Acetyl [N-Term]
FALSE	High	Master Protein	K7ENE3	Vacuolar protein-sorting-associated protein 25 (Fragment) OS=Homo sapiens GN=VPS25 PE=1 SV=1	0	8.17	39	2	2	2	108	12.7	4.94	5.2	2	0	1.251	1.17333	0.763251	0.0670923	88.9	111.1	4.07	18.29	Peak Found	Peak Found	Peak Found	High	Peak Found	Peak Found	1
FALSE	High	Master Protein	O96000	NADH dehydrogenase [ubiquinone] 1 beta subcomplex subunit 10 OS=Homo sapiens GN=NDUFB10 PE=1 SV=3	0	46.54	41	8	44	8	172	20.8	8.48	118.08	8	0	1.25	1.17333	0.763251	0.0670923	88.9	111.1	2.96	13.02	High	High	High	High	High	High	1	Met-loss [N-Term]
FALSE	High	Master Protein	Q9UMX3	Bcl-2-related ovarian killer protein OS=Homo sapiens GN=BOK PE=1 SV=1	0	5.393	10	2	3	2	212	23.3	9.11	2.27	2	0	1.25	0.883469	0.81593	0.130777	88.9	111.1	16.55	14.2	High	Peak Found	High	Peak Found	High	Peak Found	1
FALSE	High	Master Protein	Q96QC0	Serine/threonine-protein phosphatase 1 regulatory subunit 10 OS=Homo sapiens GN=PPP1R10 PE=1 SV=1	0	15.023	5	4	11	4	940	99	9.17	27.88	4	0	1.249	0.741628	0.843019	0.181289	88.9	111.1	25.52	11.58	High	High	High	High	High	High	1
FALSE	High	Master Protein	Q14145	Kelch-like ECH-associated protein 1 OS=Homo sapiens GN=KEAP1 PE=1 SV=2	0	157.302	56	21	144	21	624	69.6	6.44	420.08	21	0	1.248	1.40237	0.724041	0.0395941	89	111	8.74	4.61	High	High	High	High	High	High	1
FALSE	High	Master Protein	P56192	Methionine--tRNA ligase, cytoplasmic OS=Homo sapiens GN=MARS PE=1 SV=2	0	154.926	42	26	163	26	900	101.1	6.16	465.75	26	0	1.246	0.697419	0.851644	0.200716	89.1	110.9	24.44	26	High	High	High	High	High	High	1
FALSE	High	Master Protein	Q8NB90	Spermatogenesis-associated protein 5 OS=Homo sapiens GN=SPATA5 PE=1 SV=3	0	11.478	5	3	86	2	893	97.8	5.66	193.11	3	0	1.246	0.697419	0.851644	0.200716	89	111	31.79	38.82	Peak Found	Peak Found	Not Found	Peak Found	High	Peak Found	1
FALSE	High	Master Protein	Q14141	Septin-6 OS=Homo sapiens GN=SEPT6 PE=1 SV=4	0	102.616	42	18	165	7	434	49.7	6.67	436.4	18	0	1.245	1.53611	0.702084	0.0290999	89.1	110.9	2.3	6.85	High	High	High	High	High	High	1
FALSE	High	Master Protein	Q8N5N7	39S ribosomal protein L50, mitochondrial OS=Homo sapiens GN=MRPL50 PE=1 SV=2	0	11.518	22	2	13	2	158	18.3	7.88	31.71	2	0	1.245	0.520331	0.887088	0.301765	89.1	110.9	39.71	34.59	High	High	High	High	High	High	1
FALSE	High	Master Protein	Q92896	Golgi apparatus protein 1 OS=Homo sapiens GN=GLG1 PE=1 SV=2	0	97.574	20	16	82	16	1179	134.5	6.9	227.51	16	0	1.244	0.859193	0.820504	0.138295	89.1	110.9	20.72	12.44	High	High	High	High	High	High	1
FALSE	High	Master Protein	Q96QD8	Sodium-coupled neutral amino acid transporter 2 OS=Homo sapiens GN=SLC38A2 PE=1 SV=2	0	17.767	7	2	9	2	506	56	8	43.87	2	0	1.244	0.697419	0.851644	0.200716	89.1	110.9	72.29	21.08	High	High	High	High	High	High	1
FALSE	High	Master Protein	A0A087X2J1	Breast carcinoma-amplified sequence 3 OS=Homo sapiens GN=BCAS3 PE=4 SV=1	0	8.917	5	3	5	3	724	78.8	7.8	9.92	3	0	1.244	0.668191	0.857395	0.214688	89.1	110.9	42.04	15.02	Peak Found	High	Peak Found	High	High	High	1
FALSE	High	Master Protein	Q13263	Transcription intermediary factor 1-beta OS=Homo sapiens GN=TRIM28 PE=1 SV=5	0	192.096	51	25	198	25	835	88.5	5.77	691.3	25	0	1.243	1.08783	0.778425	0.0816898	89.2	110.8	33.42	3.49	High	High	High	High	High	High	1	Met-loss+Acetyl [N-Term]
FALSE	High	Master Protein	Q96MW5	Conserved oligomeric Golgi complex subunit 8 OS=Homo sapiens GN=COG8 PE=1 SV=2	0	145.472	48	24	166	24	612	68.4	5.2	551.3	24	0	1.242	1.20022	0.758539	0.063064	89.2	110.8	5.29	9.79	High	High	High	High	High	High	1
FALSE	High	Master Protein	P54652	Heat shock-related 70 kDa protein 2 OS=Homo sapiens GN=HSPA2 PE=1 SV=1	0	114.551	21	15	383	2	639	70	5.74	1148.51	15	0	1.242	0.859193	0.820504	0.138295	89.2	110.8	15.64	11.92	Peak Found	Peak Found	Peak Found	High	High	Peak Found	1
FALSE	High	Master Protein	P68363	Tubulin alpha-1B chain OS=Homo sapiens GN=TUBA1B PE=1 SV=1	0	536.75	85	35	2000	3	451	50.1	5.06	6838.57	35	6	1.241	1.07558	0.780624	0.0840268	89.3	110.7	16.21	13.71	High	High	High	High	High	High	1
FALSE	High	Master Protein	P53677	AP-3 complex subunit mu-2 OS=Homo sapiens GN=AP3M2 PE=1 SV=1	0	71.276	44	13	92	9	418	46.9	7.56	267.48	13	0	1.241	0.609569	0.869047	0.245715	89.3	110.7	27.8	10.41	High	High	High	High	High	High	1
FALSE	High	Master Protein	P61513	60S ribosomal protein L37a OS=Homo sapiens GN=RPL37A PE=1 SV=2	0	39.608	34	3	86	3	92	10.3	10.43	268.21	3	0	1.241	0.723094	0.846624	0.189193	89.3	110.7	19	21.67	High	High	High	High	High	High	1
FALSE	High	Master Protein	F5H5N1	NADH dehydrogenase [ubiquinone] iron-sulfur protein 7, mitochondrial OS=Homo sapiens GN=NDUFS7 PE=1 SV=1	0	22.815	25	3	27	3	182	19.8	9.5	77.41	3	0	1.241	0.342173	0.924236	0.454807	89.3	110.7	12.54	24.24	High	High	High	High	High	High	1
FALSE	High	Master Protein	Q9UHD1	Cysteine and histidine-rich domain-containing protein 1 OS=Homo sapiens GN=CHORDC1 PE=1 SV=2	0	8.426	7	2	4	2	332	37.5	7.87	8.26	2	0	1.241	0.83036	0.825969	0.147788	89.3	110.7	23.35	10.48	Peak Found	High	Peak Found	High	High	High	1
FALSE	High	Master Protein	O43299	AP-5 complex subunit zeta-1 OS=Homo sapiens GN=AP5Z1 PE=1 SV=2	0	7.832	3	2	11	2	807	88.5	7.01	14.66	2	0	1.241	1.00696	0.793056	0.0984094	89.3	110.7	17.95	6.85	High	High	High	High	High	High	1
FALSE	High	Master Protein	Q9BXB4	Oxysterol-binding protein-related protein 11 OS=Homo sapiens GN=OSBPL11 PE=1 SV=2	0	52.305	20	10	45	9	747	83.6	7.06	114.97	10	1	1.24	0.757545	0.839935	0.174765	89.3	110.7	19.55	31.9	High	High	High	High	High	High	1
FALSE	High	Master Protein	Q13601	KRR1 small subunit processome component homolog OS=Homo sapiens GN=KRR1 PE=1 SV=4	0	16.644	20	5	11	5	381	43.6	9.77	11.92	5	0	1.24	0.625106	0.865943	0.23708	89.3	110.7	36.04	43.18	High	High	High	High	High	High	1
FALSE	High	Master Protein	Q16540	39S ribosomal protein L23, mitochondrial OS=Homo sapiens GN=MRPL23 PE=1 SV=1	0	10.764	20	2	5	2	153	17.8	9.69	17.89	2	0	1.24	0.0143571	0.9967	0.967482	89.3	110.7	10.74	44.84	High	High	Peak Found	Peak Found	High	Peak Found	1
FALSE	High	Master Protein	V9GYM8	Rho guanine nucleotide exchange factor 2 OS=Homo sapiens GN=ARHGEF2 PE=1 SV=1	0	19.726	6	5	13	5	1031	116	7.37	39.52	5	0	1.239	1.20022	0.758539	0.063064	89.3	110.7	24.42	10.27	High	High	High	High	High	High	1
FALSE	High	Master Protein	Q9BZH6	WD repeat-containing protein 11 OS=Homo sapiens GN=WDR11 PE=1 SV=1	0	129.739	26	23	117	23	1224	136.6	6.92	295.35	23	0	1.238	0.0194671	0.995528	0.956165	89.4	110.6	9.82	32.75	High	High	High	High	High	High	1
FALSE	High	Master Protein	Q12933	TNF receptor-associated factor 2 OS=Homo sapiens GN=TRAF2 PE=1 SV=2	0	28.88	22	8	24	8	501	55.8	7.53	66.75	8	0	1.238	0.741628	0.843019	0.181289	89.3	110.7	54.53	32.44	High	High	High	High	High	High	1
FALSE	High	Master Protein	Q9Y399	28S ribosomal protein S2, mitochondrial OS=Homo sapiens GN=MRPS2 PE=1 SV=1	0	20.928	26	6	25	6	296	33.2	9.26	51.01	6	0	1.238	1.87654	0.649151	0.013288	89.4	110.6	6.36	2.71	High	High	High	High	High	High	1
FALSE	High	Master Protein	Q14157-1	Isoform 2 of Ubiquitin-associated protein 2-like OS=Homo sapiens GN=UBAP2L	0	121.626	34	18	147	18	983	103.9	6.98	441.3	18	0	1.237	0.285583	0.936357	0.518104	89.4	110.6	30.65	43.04	High	High	High	High	High	High	1
FALSE	High	Master Protein	P46777	60S ribosomal protein L5 OS=Homo sapiens GN=RPL5 PE=1 SV=3	0	82.558	44	12	81	12	297	34.3	9.72	282.31	12	0	1.237	0.883469	0.81593	0.130777	89.4	110.6	18.03	9.83	High	High	High	High	High	High	1
FALSE	High	Master Protein	O75323	Protein NipSnap homolog 2 OS=Homo sapiens GN=GBAS PE=1 SV=1	0	48.266	36	7	41	7	286	33.7	9.36	122.92	7	0	1.237	1.20022	0.758539	0.063064	89.4	110.6	10.72	5.46	High	High	High	High	High	High	1
FALSE	High	Master Protein	Q6NX52	ARHGEF1 protein OS=Homo sapiens GN=ARHGEF1 PE=1 SV=1	0	6.41	2	2	9	2	948	105.8	6.55	13.57	2	0	1.237	1.08783	0.778425	0.0816898	89.4	110.6	17.81	16.89	High	High	High	High	High	High	1
FALSE	High	Master Protein	Q9UNE7	E3 ubiquitin-protein ligase CHIP OS=Homo sapiens GN=STUB1 PE=1 SV=2	0	6.054	7	2	10	2	303	34.8	5.87	15.81	2	0	1.237	0.822017	0.827558	0.150655	89.4	110.6	26.45	10.16	High	High	High	High	High	High	1
FALSE	High	Master Protein	Q14444	Caprin-1 OS=Homo sapiens GN=CAPRIN1 PE=1 SV=2	0	105.719	27	13	162	13	709	78.3	5.25	525.07	13	0	1.236	1.17333	0.763251	0.0670923	89.4	110.6	18.64	5.25	High	High	High	High	High	High	1
FALSE	High	Master Protein	Q6VY07	Phosphofurin acidic cluster sorting protein 1 OS=Homo sapiens GN=PACS1 PE=1 SV=2	0	28.51	10	6	24	6	963	104.8	7.74	64.35	6	0	1.236	1.08783	0.778425	0.0816898	89.4	110.6	6.03	20.14	High	High	High	High	High	High	1
FALSE	High	Master Protein	Q96M27	Protein PRRC1 OS=Homo sapiens GN=PRRC1 PE=1 SV=1	0	28.133	14	6	51	6	445	46.7	5.83	132.65	6	0	1.236	0.778598	0.835873	0.166495	89.4	110.6	15.83	14.31	High	High	High	High	High	High	1
FALSE	High	Master Protein	O94906	Pre-mRNA-processing factor 6 OS=Homo sapiens GN=PRPF6 PE=1 SV=1	0	132.419	31	25	154	25	941	106.9	8.25	426.23	25	0	1.235	1.17333	0.763251	0.0670923	89.5	110.5	7.5	13.94	High	High	High	High	High	High	1
FALSE	High	Master Protein	Q00796	Sorbitol dehydrogenase OS=Homo sapiens GN=SORD PE=1 SV=4	0	23.423	20	5	15	5	357	38.3	7.97	30.28	5	0	1.235	1.34528	0.733621	0.0451562	89.5	110.5	14.66	8.7	High	High	High	High	High	High	1
FALSE	High	Master Protein	O95793	Double-stranded RNA-binding protein Staufen homolog 1 OS=Homo sapiens GN=STAU1 PE=1 SV=2	0	67.058	38	15	64	15	577	63.1	9.44	114.74	15	0	1.234	0.668191	0.857395	0.214688	89.5	110.5	21.93	6.45	High	High	High	High	High	High	1
FALSE	High	Master Protein	Q03519	Antigen peptide transporter 2 OS=Homo sapiens GN=TAP2 PE=1 SV=1	0	16.613	8	5	20	4	686	75.6	8.02	35.15	5	1	1.234	1.17333	0.763251	0.0670923	89.5	110.5	16.48	7.44	High	High	High	High	High	High	1
FALSE	High	Master Protein	O00203	AP-3 complex subunit beta-1 OS=Homo sapiens GN=AP3B1 PE=1 SV=3	0	359.777	49	48	469	48	1094	121.2	6.04	1524.55	48	0	1.232	1.20022	0.758539	0.063064	89.6	110.4	5.29	12.53	High	High	High	High	High	High	1	Met-loss+Acetyl [N-Term]
FALSE	High	Master Protein	P38919	Eukaryotic initiation factor 4A-III OS=Homo sapiens GN=EIF4A3 PE=1 SV=4	0	44.5	21	8	60	4	411	46.8	6.73	175.29	8	0	1.232	0.723094	0.846624	0.189193	89.6	110.4	27	9.17	High	High	High	High	High	High	1	Met-loss+Acetyl [N-Term]
FALSE	High	Master Protein	Q9NV70	Exocyst complex component 1 OS=Homo sapiens GN=EXOC1 PE=1 SV=4	0	23.796	10	6	22	6	894	101.9	6.61	48.1	6	0	1.232	0.73642	0.84403	0.183476	89.6	110.4	30.44	14.81	High	High	High	High	High	High	1
FALSE	High	Master Protein	Q9BT25	HAUS augmin-like complex subunit 8 OS=Homo sapiens GN=HAUS8 PE=1 SV=3	0	91.956	44	11	71	11	410	44.8	7.06	281.52	11	0	1.231	0.741628	0.843019	0.181289	89.6	110.4	18.46	16.21	High	High	High	High	High	High	1
FALSE	High	Master Protein	H0YEB7	N-acetyl-D-glucosamine kinase (Fragment) OS=Homo sapiens GN=NAGK PE=1 SV=1	0	6.43	21	2	2	2	182	19.5	4.83	0	2	0	1.231	0.971304	0.799594	0.106831	89.7	110.3	10.06	12.5	High	Peak Found	Peak Found	High	Peak Found	Peak Found	1
FALSE	High	Master Protein	P17535	Transcription factor jun-D OS=Homo sapiens GN=JUND PE=1 SV=3	0	6.319	6	2	6	2	347	35.2	7.37	10.5	2	0	1.231	0.700783	0.850985	0.199167	89.7	110.3	18.12	10.74	High	Peak Found	High	Peak Found	High	High	1
FALSE	High	Master Protein	F5H1F6	Vacuolar protein sorting-associated protein 37B (Fragment) OS=Homo sapiens GN=VPS37B PE=1 SV=1	0	27.006	23	3	25	3	184	20.6	6.19	69.02	3	0	1.229	0.900471	0.812742	0.125756	89.7	110.3	31.18	5.82	High	High	High	High	High	High	1
FALSE	High	Master Protein	O43396	Thioredoxin-like protein 1 OS=Homo sapiens GN=TXNL1 PE=1 SV=3	0	24.093	28	5	23	5	289	32.2	4.96	69.49	5	0	1.229	0.741628	0.843019	0.181289	89.7	110.3	37.35	12.56	High	High	High	High	High	High	1	Met-loss [N-Term]
FALSE	High	Master Protein	Q9Y2R9	28S ribosomal protein S7, mitochondrial OS=Homo sapiens GN=MRPS7 PE=1 SV=2	0	38.386	36	8	42	8	242	28.1	9.99	113.13	8	0	1.228	1.20022	0.758539	0.063064	89.8	110.2	10.33	5.88	High	High	High	High	High	High	1
FALSE	High	Master Protein	Q9Y5K5	Ubiquitin carboxyl-terminal hydrolase isozyme L5 OS=Homo sapiens GN=UCHL5 PE=1 SV=3	0	30.555	26	6	27	6	329	37.6	5.33	67.65	6	0	1.228	1.27209	0.74609	0.0534457	89.8	110.2	2.72	12.35	High	High	High	High	High	High	1
FALSE	High	Master Protein	Q9H9Q2	COP9 signalosome complex subunit 7b OS=Homo sapiens GN=COPS7B PE=1 SV=1	0	19.084	22	4	18	4	264	29.6	6.15	52.66	4	0	1.228	1.44766	0.71653	0.0356732	89.8	110.2	8.28	7.51	High	High	High	High	High	High	1	Met-loss+Acetyl [N-Term]
FALSE	High	Master Protein	P14406	Cytochrome c oxidase subunit 7A2, mitochondrial OS=Homo sapiens GN=COX7A2 PE=1 SV=1	0	21.347	30	3	25	3	83	9.4	9.76	73.98	3	0	1.227	0.9206	0.808984	0.12006	89.8	110.2	17.94	7.15	High	High	High	High	High	High	1
FALSE	High	Master Protein	P11279	Lysosome-associated membrane glycoprotein 1 OS=Homo sapiens GN=LAMP1 PE=1 SV=3	0	14.345	9	4	5	4	417	44.9	8.75	8.24	4	0	1.227	1.08783	0.778425	0.0816898	89.8	110.2	8.78	17.45	Peak Found	Peak Found	High	High	Peak Found	Peak Found	1
FALSE	High	Master Protein	Q9P2D3	HEAT repeat-containing protein 5B OS=Homo sapiens GN=HEATR5B PE=1 SV=2	0	323.815	32	44	265	44	2071	224.2	7.17	826.22	44	0	1.226	0.741628	0.843019	0.181289	89.9	110.1	35.43	3.19	High	High	High	High	High	High	1
FALSE	High	Master Protein	Q8IWB7	WD repeat and FYVE domain-containing protein 1 OS=Homo sapiens GN=WDFY1 PE=1 SV=1	0	43.555	25	7	41	7	410	46.3	7.33	127.97	7	0	1.226	1.09948	0.776339	0.0795273	89.8	110.2	18.86	7.19	High	High	High	High	High	High	1	Met-loss+Acetyl [N-Term]
FALSE	High	Master Protein	O94826	Mitochondrial import receptor subunit TOM70 OS=Homo sapiens GN=TOMM70A PE=1 SV=1	0	24.424	10	3	24	3	608	67.4	7.12	77.97	3	0	1.226	1.20022	0.758539	0.063064	89.8	110.2	10.69	21.6	High	High	High	High	High	High	1	Met-loss+Acetyl [N-Term]
FALSE	High	Master Protein	Q13625	Apoptosis-stimulating of p53 protein 2 OS=Homo sapiens GN=TP53BP2 PE=1 SV=2	0	22.4	6	4	24	4	1128	125.5	6.07	65.49	4	0	1.226	1.17333	0.763251	0.0670923	89.9	110.1	16.61	12.11	High	High	High	High	High	High	1
FALSE	High	Master Protein	Q9HC35	Echinoderm microtubule-associated protein-like 4 OS=Homo sapiens GN=EML4 PE=1 SV=3	0	23.286	7	5	19	5	981	108.8	6.4	39.43	5	0	1.225	1.07558	0.780624	0.0840268	89.9	110.1	30.54	1.74	High	High	High	High	High	High	1
FALSE	High	Master Protein	E7EX90	Uncharacterized protein OS=Homo sapiens GN=DCTN1 PE=1 SV=1	0	273.822	36	32	253	32	1256	139	5.67	809.01	32	0	1.224	0.741628	0.843019	0.181289	89.9	110.1	17	16.4	High	High	High	High	High	High	1
FALSE	High	Master Protein	Q15750	TGF-beta-activated kinase 1 and MAP3K7-binding protein 1 OS=Homo sapiens GN=TAB1 PE=1 SV=1	0	40.972	23	7	37	7	504	54.6	5.52	102.68	7	0	1.224	0.398201	0.912389	0.399759	89.9	110.1	13.87	18	High	High	High	High	High	High	1
FALSE	High	Master Protein	P08107	Heat shock 70 kDa protein 1A/1B OS=Homo sapiens GN=HSPA1A PE=1 SV=5	0	296.748	61	36	538	26	641	70	5.66	1700.69	36	7	1.223	2.80548	0.524146	0.00156504	90	110	3.21	3.61	High	High	High	High	High	High	1
FALSE	High	Master Protein	Q96KQ4	Apoptosis-stimulating of p53 protein 1 OS=Homo sapiens GN=PPP1R13B PE=1 SV=3	0	18.73	6	3	15	3	1090	119.5	6.76	47.54	3	0	1.223	0.741628	0.843019	0.181289	90	110	25.61	52.75	High	High	High	High	High	High	1
FALSE	High	Master Protein	Q96CS2	HAUS augmin-like complex subunit 1 OS=Homo sapiens GN=HAUS1 PE=1 SV=1	0	75.949	51	12	98	12	278	31.8	5.53	303.53	12	0	1.222	0.545251	0.882013	0.284937	90	110	23.56	15.98	High	High	High	High	High	High	1	Acetyl [N-Term]
FALSE	High	Master Protein	P06730	Eukaryotic translation initiation factor 4E OS=Homo sapiens GN=EIF4E PE=1 SV=2	0	67.561	50	11	156	11	217	25.1	6.15	442.13	11	0	1.222	1.44766	0.71653	0.0356732	90	110	9.56	4.13	High	High	High	High	High	High	1	Met-loss+Acetyl [N-Term]
FALSE	High	Master Protein	P31025	Lipocalin-1 OS=Homo sapiens GN=LCN1 PE=1 SV=1	0	6.638	11	2	3	2	176	19.2	5.58	5.91	2	0	1.222	1.20022	0.758539	0.063064	90	110	21.49	9.47	Peak Found	High	High	Peak Found	Peak Found	Peak Found	1
FALSE	High	Master Protein	P05198	Eukaryotic translation initiation factor 2 subunit 1 OS=Homo sapiens GN=EIF2S1 PE=1 SV=3	0	71.36	40	11	50	11	315	36.1	5.08	126.6	11	0	1.221	1.20022	0.758539	0.063064	90	110	10.48	11.35	High	High	High	High	High	High	1
FALSE	High	Master Protein	P17612	cAMP-dependent protein kinase catalytic subunit alpha OS=Homo sapiens GN=PRKACA PE=1 SV=2	0	51.584	32	9	61	4	351	40.6	8.79	172.14	9	5	1.221	1.20022	0.758539	0.063064	90	110	7.61	9.19	High	High	High	High	High	High	1
FALSE	High	Master Protein	P19838	Nuclear factor NF-kappa-B p105 subunit OS=Homo sapiens GN=NFKB1 PE=1 SV=2	0	44.923	14	9	31	9	968	105.3	5.4	83.49	9	0	1.221	0.32983	0.926866	0.467918	90	110	15.46	18.73	High	High	High	High	High	High	1
FALSE	High	Master Protein	Q52LJ0	Protein FAM98B OS=Homo sapiens GN=FAM98B PE=1 SV=1	0	24.241	24	5	24	5	330	37.2	6.29	51.85	5	0	1.221	1.20022	0.758539	0.063064	90	110	12.18	9.47	High	High	High	High	High	High	1
FALSE	High	Master Protein	O60563	Cyclin-T1 OS=Homo sapiens GN=CCNT1 PE=1 SV=1	0	7.598	4	2	9	2	726	80.6	8.78	22.39	2	0	1.221	1.44766	0.71653	0.0356732	90	110	7.19	7.58	High	High	High	High	High	High	1
FALSE	High	Master Protein	F8WBJ6	RNA-binding protein PNO1 OS=Homo sapiens GN=PNO1 PE=1 SV=1	0	11.682	22	2	10	2	136	15.2	9.82	26.8	2	0	1.22	1.20022	0.758539	0.063064	90.1	109.9	13.74	22.85	High	High	High	High	High	High	1
FALSE	High	Master Protein	Q8TD16	Protein bicaudal D homolog 2 OS=Homo sapiens GN=BICD2 PE=1 SV=1	0	22.126	10	6	21	4	824	93.5	5.44	52.62	6	2	1.219	0.883469	0.81593	0.130777	90.1	109.9	27.23	8.88	High	High	High	High	Peak Found	High	1
FALSE	High	Master Protein	Q8TC07	TBC1 domain family member 15 OS=Homo sapiens GN=TBC1D15 PE=1 SV=2	0	38.197	16	8	38	8	691	79.4	5.67	97.76	8	0	1.218	0.723703	0.846505	0.188928	90.2	109.8	39.07	23.46	High	High	High	High	High	High	1
FALSE	High	Master Protein	Q6P1M0	Long-chain fatty acid transport protein 4 OS=Homo sapiens GN=SLC27A4 PE=1 SV=1	0	23.593	13	5	9	4	643	72	8.47	28.43	5	1	1.218	0.697419	0.851644	0.200716	90.2	109.8	46.54	12.4	High	Peak Found	Peak Found	High	High	High	1
FALSE	High	Master Protein	Q96EL2	28S ribosomal protein S24, mitochondrial OS=Homo sapiens GN=MRPS24 PE=1 SV=1	0	12.434	17	2	15	2	167	19	9.38	42.9	2	0	1.218	1.20022	0.758539	0.063064	90.2	109.8	12.69	2.03	High	High	High	High	High	High	1
FALSE	High	Master Protein	Q5JSZ5	Protein PRRC2B OS=Homo sapiens GN=PRRC2B PE=1 SV=2	0	9.014	2	2	9	2	2229	242.8	8.34	22.07	2	0	1.218	1.67698	0.679676	0.0210387	90.2	109.8	7.92	4.51	High	High	High	High	High	High	1
FALSE	High	Master Protein	Q71UM5	40S ribosomal protein S27-like OS=Homo sapiens GN=RPS27L PE=1 SV=3	0	57.658	42	5	196	2	84	9.5	9.45	513.18	5	0	1.217	0.21563	0.951562	0.608653	90.2	109.8	23.76	9.03	High	High	High	High	High	High	1
FALSE	High	Master Protein	O00562	Membrane-associated phosphatidylinositol transfer protein 1 OS=Homo sapiens GN=PITPNM1 PE=1 SV=4	0	23.2	6	5	8	5	1244	134.8	5.95	16.21	5	0	1.217	1.20022	0.758539	0.063064	90.2	109.8	3.46	10.02	High	High	Peak Found	Peak Found	High	High	1
FALSE	High	Master Protein	G3XAL9	Solute carrier family 12 (Sodium/potassium/chloride transporters), member 2, isoform CRA_a OS=Homo sapiens GN=SLC12A2 PE=1 SV=1	0	19.497	3	2	13	2	1150	124.5	6.09	46.55	2	0	1.217	0.440854	0.903472	0.362365	90.2	109.8	43.14	15.7	High	High	High	High	High	High	1
FALSE	High	Master Protein	Q16666	Gamma-interferon-inducible protein 16 OS=Homo sapiens GN=IFI16 PE=1 SV=3	0	29.098	9	6	31	6	785	88.2	9.28	61.31	6	0	1.216	1.04001	0.787043	0.0911981	90.3	109.7	31.61	5.21	High	High	High	High	High	High	1
FALSE	High	Master Protein	Q9HCM4	Band 4.1-like protein 5 OS=Homo sapiens GN=EPB41L5 PE=1 SV=3	0	23.374	8	4	19	4	733	81.8	6.58	39.42	4	0	1.216	1.78346	0.663214	0.016464	90.2	109.8	7.05	6.92	High	High	High	High	High	High	1
FALSE	High	Master Protein	O43482	Protein Mis18-beta OS=Homo sapiens GN=OIP5 PE=1 SV=2	0	18.742	14	2	21	2	229	24.7	7.37	51.09	2	0	1.216	1.20022	0.758539	0.063064	90.2	109.8	6.47	12.19	High	High	High	High	High	High	1
FALSE	High	Master Protein	Q8TD19	Serine/threonine-protein kinase Nek9 OS=Homo sapiens GN=NEK9 PE=1 SV=2	0	244.333	53	31	281	31	979	107.1	5.74	890.22	31	0	1.215	1.27209	0.74609	0.0534457	90.3	109.7	10.54	7.39	High	High	High	High	High	High	1	Met-loss+Acetyl [N-Term]
FALSE	High	Master Protein	Q658Y4	Protein FAM91A1 OS=Homo sapiens GN=FAM91A1 PE=1 SV=3	0	73.219	21	12	66	12	838	93.9	6.39	213.25	12	0	1.215	1.20022	0.758539	0.063064	90.3	109.7	7.37	12.49	High	High	High	High	High	High	1
FALSE	High	Master Protein	B4DLR8	NAD(P)H dehydrogenase [quinone] 1 OS=Homo sapiens GN=NQO1 PE=1 SV=1	0	24.601	27	5	23	5	202	22.8	8.5	55.95	5	0	1.215	1.09948	0.776339	0.0795273	90.3	109.7	20.13	17.06	High	High	High	High	High	High	1
FALSE	High	Master Protein	O15013	Rho guanine nucleotide exchange factor 10 OS=Homo sapiens GN=ARHGEF10 PE=1 SV=4	0	136.679	30	24	110	24	1369	151.5	5.68	331.19	24	0	1.214	1.20022	0.758539	0.063064	90.3	109.7	3.81	8.74	High	High	High	High	High	High	1
FALSE	High	Master Protein	Q9HAU0	Pleckstrin homology domain-containing family A member 5 OS=Homo sapiens GN=PLEKHA5 PE=1 SV=1	0	126.592	31	24	115	24	1116	127.4	7.53	307.8	24	0	1.214	0.883469	0.81593	0.130777	90.3	109.7	24.16	10.5	High	High	High	High	High	High	1	Met-loss+Acetyl [N-Term]
FALSE	High	Master Protein	P43304	Glycerol-3-phosphate dehydrogenase, mitochondrial OS=Homo sapiens GN=GPD2 PE=1 SV=3	0	55.933	17	9	40	9	727	80.8	7.69	127.44	9	0	1.214	1.40237	0.724041	0.0395941	90.3	109.7	4.11	9.87	High	High	High	High	High	High	1
FALSE	High	Master Protein	Q9Y676	28S ribosomal protein S18b, mitochondrial OS=Homo sapiens GN=MRPS18B PE=1 SV=1	0	41.41	43	6	39	6	258	29.4	9.38	110.79	6	0	1.214	0.208402	0.953147	0.618867	90.3	109.7	62.37	7.39	High	High	High	High	High	High	1
FALSE	High	Master Protein	Q9NVC6	Mediator of RNA polymerase II transcription subunit 17 OS=Homo sapiens GN=MED17 PE=1 SV=2	0	32.219	14	5	24	5	651	72.8	7.44	80.58	5	0	1.214	0.340321	0.92463	0.456751	90.3	109.7	27.24	16.48	High	High	High	High	High	High	1
FALSE	High	Master Protein	Q9Y371	Endophilin-B1 OS=Homo sapiens GN=SH3GLB1 PE=1 SV=1	0	9.298	7	2	4	2	365	40.8	6.04	4.7	2	0	1.214	0.54919	0.881213	0.282364	90.3	109.7	17.51	15.45	Peak Found	High	Peak Found	High	Peak Found	Peak Found	1
FALSE	High	Master Protein	Q9NXR7	BRCA1-A complex subunit BRE OS=Homo sapiens GN=BRE PE=1 SV=2	0	120.571	57	17	185	17	383	43.5	5.81	530.04	17	0	1.213	0.920559	0.808992	0.120072	90.4	109.6	11.41	11.37	High	High	High	High	High	High	1	Met-loss [N-Term]; Acetyl [N-Term]
FALSE	High	Master Protein	Q13131	5'-AMP-activated protein kinase catalytic subunit alpha-1 OS=Homo sapiens GN=PRKAA1 PE=1 SV=4	0	58.426	21	8	58	8	559	64	8.12	164.09	8	0	1.213	1.27209	0.74609	0.0534457	90.4	109.6	9.03	10.26	High	High	High	High	High	High	1
FALSE	High	Master Protein	Q9H089	Large subunit GTPase 1 homolog OS=Homo sapiens GN=LSG1 PE=1 SV=2	0	20.265	10	5	13	5	658	75.2	6.38	31.31	5	0	1.213	1.08783	0.778425	0.0816898	90.4	109.6	18.96	16.22	High	High	High	High	High	High	1
FALSE	High	Master Protein	P49773	Histidine triad nucleotide-binding protein 1 OS=Homo sapiens GN=HINT1 PE=1 SV=2	0	15.325	30	2	7	2	126	13.8	6.95	16.37	2	0	1.213	0.54991	0.881067	0.281897	90.4	109.6	8	19.93	Peak Found	High	High	High	High	High	1
FALSE	High	Master Protein	Q9UI26	Importin-11 OS=Homo sapiens GN=IPO11 PE=1 SV=1	0	9.214	3	2	7	2	975	112.5	5.25	11.46	2	0	1.213	0.405765	0.910801	0.392857	90.4	109.6	13.78	23.3	High	High	High	High	High	High	1
FALSE	High	Master Protein	Q14C86	GTPase-activating protein and VPS9 domain-containing protein 1 OS=Homo sapiens GN=GAPVD1 PE=1 SV=2	0	50.435	10	12	54	12	1478	164.9	5.22	124.96	12	0	1.212	1.40237	0.724041	0.0395941	90.4	109.6	6.92	5.46	High	High	High	High	High	High	1
FALSE	High	Master Protein	Q7L1Q6	Basic leucine zipper and W2 domain-containing protein 1 OS=Homo sapiens GN=BZW1 PE=1 SV=1	0	36.743	20	10	51	8	419	48	5.92	105.21	10	2	1.212	0.859193	0.820504	0.138295	90.4	109.6	19.98	15.65	High	High	High	High	High	High	1
FALSE	High	Master Protein	J3QL56	Protein SCO1 homolog, mitochondrial OS=Homo sapiens GN=SCO1 PE=1 SV=1	0	8.12	9	2	14	2	270	30.2	9.57	29.79	2	0	1.212	1.29484	0.742191	0.0507175	90.4	109.6	9.57	5.28	High	High	High	High	High	High	1
FALSE	High	Master Protein	Q16555	Dihydropyrimidinase-related protein 2 OS=Homo sapiens GN=DPYSL2 PE=1 SV=1	0	291.66	70	26	360	23	572	62.3	6.38	1218.04	26	0	1.211	1.09948	0.776339	0.0795273	90.5	109.5	10.41	7.57	High	High	High	High	High	High	1
FALSE	High	Master Protein	F5GZ97	WASH complex subunit CCDC53 OS=Homo sapiens GN=CCDC53 PE=1 SV=1	0	41.133	45	5	39	5	193	21	4.46	120.9	5	0	1.21	0.381996	0.9158	0.414958	90.5	109.5	8.59	18.62	High	High	High	High	High	High	1	Acetyl [N-Term]
FALSE	High	Master Protein	Q9BYN8	28S ribosomal protein S26, mitochondrial OS=Homo sapiens GN=MRPS26 PE=1 SV=1	0	22.209	19	4	16	4	205	24.2	10.39	40.35	4	0	1.21	0.318527	0.929281	0.480256	90.5	109.5	27.18	6.05	High	High	High	High	High	High	1
FALSE	High	Master Protein	Q9H9J2	39S ribosomal protein L44, mitochondrial OS=Homo sapiens GN=MRPL44 PE=1 SV=1	0	9.606	9	2	4	2	332	37.5	8.4	5.84	2	0	1.21	1.17333	0.763251	0.0670923	90.5	109.5	19.36	20.58	High	Peak Found	High	High	High	Peak Found	1
FALSE	High	Master Protein	Q9Y3A6	Transmembrane emp24 domain-containing protein 5 OS=Homo sapiens GN=TMED5 PE=1 SV=1	0	6.341	7	2	2	2	229	26	4.84	3.7	2	0	1.21	0.715342	0.848137	0.192601	90.5	109.5	76.61	6.27	Peak Found	Peak Found	High	Peak Found	High	Peak Found	1
FALSE	High	Master Protein	E9PKG1	Protein arginine N-methyltransferase 1 OS=Homo sapiens GN=PRMT1 PE=1 SV=1	0	102.791	48	11	112	11	325	37.7	6.15	375.05	11	0	1.209	2.44116	0.570012	0.00362111	90.5	109.5	5.1	5.17	High	High	High	High	High	High	1
FALSE	High	Master Protein	G5E9R5	Acid phosphatase 1, soluble, isoform CRA_d OS=Homo sapiens GN=ACP1 PE=1 SV=1	0	20.962	54	3	23	3	80	9	8.34	64.52	3	0	1.209	0.971304	0.799594	0.106831	90.5	109.5	14.38	6.22	High	High	High	High	High	High	1
FALSE	High	Master Protein	P49748	Very long-chain specific acyl-CoA dehydrogenase, mitochondrial OS=Homo sapiens GN=ACADVL PE=1 SV=1	0	16.31	6	3	13	3	655	70.3	8.75	35.59	3	0	1.209	1.20022	0.758539	0.063064	90.5	109.5	7.99	3.48	High	High	High	High	High	High	1
FALSE	High	Master Protein	D3YTB1	60S ribosomal protein L32 (Fragment) OS=Homo sapiens GN=RPL32 PE=1 SV=1	0	39.031	41	7	55	7	133	15.6	11.44	131.41	7	0	1.208	0.375007	0.917274	0.421689	90.6	109.4	33.21	26.89	High	High	High	High	High	High	1
FALSE	High	Master Protein	P20674	Cytochrome c oxidase subunit 5A, mitochondrial OS=Homo sapiens GN=COX5A PE=1 SV=2	0	30.612	57	7	31	7	150	16.8	6.79	87.59	7	0	1.208	0.585866	0.873803	0.259498	90.6	109.4	58.04	17.78	High	High	High	High	High	High	1
FALSE	High	Master Protein	P63172	Dynein light chain Tctex-type 1 OS=Homo sapiens GN=DYNLT1 PE=1 SV=1	0	46.01	64	4	47	4	113	12.4	5.08	173.81	4	0	1.207	0.741628	0.843019	0.181289	90.6	109.4	6.53	17.53	High	High	High	High	High	High	1	Acetyl [N-Term]
FALSE	High	Master Protein	Q15019	Septin-2 OS=Homo sapiens GN=SEPT2 PE=1 SV=1	0	403.87	83	28	713	27	361	41.5	6.6	2559.3	28	0	1.206	0.254139	0.943162	0.557007	90.7	109.3	10.58	27.11	High	High	High	High	High	High	1
FALSE	High	Master Protein	O14617	AP-3 complex subunit delta-1 OS=Homo sapiens GN=AP3D1 PE=1 SV=1	0	290.858	41	39	294	39	1153	130.1	8.48	924.16	39	0	1.206	1.17333	0.763251	0.0670923	90.7	109.3	16.78	8.2	High	High	High	High	High	High	1
FALSE	High	Master Protein	Q32Q12	Nucleoside diphosphate kinase OS=Homo sapiens GN=NME1-NME2 PE=1 SV=1	0	135.374	70	14	216	6	292	32.6	8.48	606.59	14	9	1.206	0.971304	0.799594	0.106831	90.7	109.3	15.36	11.74	High	High	High	High	High	High	1
FALSE	High	Master Protein	P54920	Alpha-soluble NSF attachment protein OS=Homo sapiens GN=NAPA PE=1 SV=3	0	78.162	67	13	55	13	295	33.2	5.36	196.14	13	0	1.206	0.864643	0.819475	0.136571	90.7	109.3	11.86	9.57	High	High	High	High	High	High	1
FALSE	High	Master Protein	P30530	Tyrosine-protein kinase receptor UFO OS=Homo sapiens GN=AXL PE=1 SV=3	0	42.306	12	8	40	8	894	98.3	5.43	104.43	8	0	1.206	0.883469	0.81593	0.130777	90.6	109.4	41.02	11.41	High	High	High	High	High	High	1
FALSE	High	Master Protein	Q04837	Single-stranded DNA-binding protein, mitochondrial OS=Homo sapiens GN=SSBP1 PE=1 SV=1	0	25.139	30	4	21	4	148	17.2	9.6	49.98	4	0	1.206	1.20022	0.758539	0.063064	90.7	109.3	11.79	8.19	High	High	High	High	High	High	1
FALSE	High	Master Protein	A2A376	Probable ATP-dependent RNA helicase DDX58 OS=Homo sapiens GN=DDX58 PE=1 SV=1	0	17.828	7	4	22	4	722	82.6	7.4	42.11	4	0	1.206	1.20022	0.758539	0.063064	90.7	109.3	10.69	6.93	High	High	High	High	High	High	1
FALSE	High	Master Protein	P33991	DNA replication licensing factor MCM4 OS=Homo sapiens GN=MCM4 PE=1 SV=5	0	62.729	21	13	49	13	863	96.5	6.74	138.83	13	0	1.205	1.78346	0.663214	0.016464	90.7	109.3	6.63	5.59	High	High	High	High	High	High	1
FALSE	High	Master Protein	Q8TF74	WAS/WASL-interacting protein family member 2 OS=Homo sapiens GN=WIPF2 PE=1 SV=1	0	24.973	15	5	29	5	440	46.3	10.93	65.64	5	0	1.205	2.80548	0.524146	0.00156504	90.7	109.3	3.55	2.68	High	High	High	High	High	High	1
FALSE	High	Master Protein	Q8IWV7	E3 ubiquitin-protein ligase UBR1 OS=Homo sapiens GN=UBR1 PE=1 SV=1	0	7.073	2	2	7	2	1749	200.1	6.01	17.94	2	0	1.205	0.822017	0.827558	0.150655	90.7	109.3	35.39	9.32	High	Peak Found	High	High	High	High	1
FALSE	High	Master Protein	Q9Y450	HBS1-like protein OS=Homo sapiens GN=HBS1L PE=1 SV=1	0	15.498	10	4	13	3	684	75.4	6.61	37.1	4	0	1.204	0.828946	0.826238	0.14827	90.8	109.2	57.59	11.97	High	High	High	High	High	High	1
FALSE	High	Master Protein	P63010	AP-2 complex subunit beta OS=Homo sapiens GN=AP2B1 PE=1 SV=1	0	281.972	43	35	324	22	937	104.5	5.38	1067.71	35	15	1.203	0.421172	0.907575	0.379164	90.8	109.2	76.76	23.11	High	High	High	High	High	High	1	Met-loss+Acetyl [N-Term]
FALSE	High	Master Protein	P37108	Signal recognition particle 14 kDa protein OS=Homo sapiens GN=SRP14 PE=1 SV=2	0	82.052	70	9	151	9	136	14.6	10.04	489.99	9	0	1.203	0.874997	0.817524	0.133353	90.8	109.2	14.99	6.83	High	High	High	High	High	High	1	Met-loss [N-Term]
FALSE	High	Master Protein	P82094	TATA element modulatory factor OS=Homo sapiens GN=TMF1 PE=1 SV=2	0	11.693	4	3	6	3	1093	122.8	4.92	11.66	3	0	1.203	0.697419	0.851644	0.200716	90.8	109.2	30.67	6.7	Peak Found	High	Peak Found	High	High	High	1
FALSE	High	Master Protein	Q9P0K7	Ankycorbin OS=Homo sapiens GN=RAI14 PE=1 SV=2	0	8.186	3	2	4	2	980	110	6.21	9.71	2	0	1.203	0.406329	0.910683	0.392348	90.8	109.2	28.64	14.37	Peak Found	High	Not Found	Peak Found	High	High	1
FALSE	High	Master Protein	Q0PNE2	Elongator complex protein 6 OS=Homo sapiens GN=ELP6 PE=1 SV=1	0	17.534	21	5	17	5	266	29.8	6.84	26.89	5	0	1.202	0.778598	0.835873	0.166495	90.8	109.2	22.22	38.27	High	High	High	High	High	High	1
FALSE	High	Master Protein	Q96BD8	Spindle and kinetochore-associated protein 1 OS=Homo sapiens GN=SKA1 PE=1 SV=1	0	15.606	15	3	16	3	255	29.5	7.12	49.65	3	0	1.202	1.17333	0.763251	0.0670923	90.8	109.2	19	9.07	High	High	High	High	High	High	1	Met-loss+Acetyl [N-Term]
FALSE	High	Master Protein	Q14457	Beclin-1 OS=Homo sapiens GN=BECN1 PE=1 SV=2	0	10.028	9	2	2	2	450	51.9	4.89	3.21	2	0	1.202	#VALUE!		#VALUE!	90.8	109.2		5.79	Not Found	Not Found	Peak Found	Not Found	Peak Found	High	1
FALSE	High	Master Protein	Q96TA1	Niban-like protein 1 OS=Homo sapiens GN=FAM129B PE=1 SV=3	0	75.377	23	11	39	11	746	84.1	6.19	125.24	11	0	1.201	0.83036	0.825969	0.147788	90.9	109.1	30.09	11.85	High	High	High	High	High	High	1
FALSE	High	Master Protein	O96019	Actin-like protein 6A OS=Homo sapiens GN=ACTL6A PE=1 SV=1	0	38.738	17	4	19	4	429	47.4	5.6	67.48	4	0	1.201	0.54919	0.881213	0.282364	90.8	109.2	10.32	21.24	High	High	High	High	High	High	1
FALSE	High	Master Protein	Q9P253	Vacuolar protein sorting-associated protein 18 homolog OS=Homo sapiens GN=VPS18 PE=1 SV=2	0	11.131	5	4	12	4	973	110.1	6.07	18.5	4	0	1.201	1.20022	0.758539	0.063064	90.9	109.1	5.28	16.82	High	High	Peak Found	High	High	High	1
FALSE	High	Master Protein	Q9H223	EH domain-containing protein 4 OS=Homo sapiens GN=EHD4 PE=1 SV=1	0	181.214	69	27	199	21	541	61.1	6.76	564.51	27	3	1.2	1.17333	0.763251	0.0670923	90.9	109.1	13.01	4.97	High	High	High	High	High	High	1
FALSE	High	Master Protein	P18669	Phosphoglycerate mutase 1 OS=Homo sapiens GN=PGAM1 PE=1 SV=2	0	40.759	38	6	46	6	254	28.8	7.18	111.65	6	0	1.2	1.08783	0.778425	0.0816898	90.9	109.1	30.59	24.57	High	High	High	High	High	High	1
FALSE	High	Master Protein	E9PGT6	COP9 signalosome complex subunit 8 OS=Homo sapiens GN=COPS8 PE=1 SV=1	0	33.528	66	5	23	5	173	19.3	5.53	81.2	5	0	1.2	0.741628	0.843019	0.181289	90.9	109.1	8.8	62.16	High	High	High	High	High	High	1
FALSE	High	Master Protein	Q8WUH2	Transforming growth factor-beta receptor-associated protein 1 OS=Homo sapiens GN=TGFBRAP1 PE=1 SV=1	0	8.621	4	2	7	2	860	97.1	6.55	10.58	2	0	1.2	0.822017	0.827558	0.150655	90.9	109.1	9.37	12.17	High	Peak Found	High	High	High	High	1
FALSE	High	Master Protein	Q6ULP2	Aftiphilin OS=Homo sapiens GN=AFTPH PE=1 SV=2	0	174.125	33	22	146	22	937	102.1	4.54	526.78	22	0	1.199	0.65707	0.859593	0.220257	91	109	28.1	14.55	High	High	High	High	High	High	1
FALSE	High	Master Protein	E9PCW1	Golgi SNAP receptor complex member 1 OS=Homo sapiens GN=GOSR1 PE=1 SV=1	0	30.793	25	6	43	6	248	28.3	9.32	120.44	6	0	1.199	0.971304	0.799594	0.106831	90.9	109.1	13.28	2.06	High	High	High	High	High	High	1	Met-loss+Acetyl [N-Term]
FALSE	High	Master Protein	Q92562	Polyphosphoinositide phosphatase OS=Homo sapiens GN=FIG4 PE=1 SV=1	0	27.381	10	7	21	7	907	103.6	6.92	42.36	7	0	1.199	0.75101	0.8412	0.177415	90.9	109.1	57.8	2.97	High	High	High	High	High	High	1
FALSE	High	Master Protein	Q9UN37	Vacuolar protein sorting-associated protein 4A OS=Homo sapiens GN=VPS4A PE=1 SV=1	0	26.8	18	7	23	7	437	48.9	7.8	40.78	7	0	1.199	1.20022	0.758539	0.063064	90.9	109.1	16.27	6.41	High	High	High	High	High	High	1
FALSE	High	Master Protein	Q9Y478	5'-AMP-activated protein kinase subunit beta-1 OS=Homo sapiens GN=PRKAB1 PE=1 SV=4	0	25.433	25	4	35	3	270	30.4	6.4	71.83	4	1	1.199	1.20022	0.758539	0.063064	91	109	8.46	5.12	High	High	High	High	High	High	1
FALSE	High	Master Protein	Q8TEQ6	Gem-associated protein 5 OS=Homo sapiens GN=GEMIN5 PE=1 SV=3	0	45.572	10	10	61	10	1508	168.5	6.62	135.89	10	0	1.198	0.0934986	0.978701	0.806309	91	109	21.05	12.84	High	High	High	High	High	High	1
FALSE	High	Master Protein	Q9NSK0	Kinesin light chain 4 OS=Homo sapiens GN=KLC4 PE=1 SV=3	0	30.368	13	7	38	3	619	68.6	6.18	97.01	7	0	1.198	1.17333	0.763251	0.0670923	91	109	17.8	6.43	High	High	High	High	High	High	1
FALSE	High	Master Protein	Q6NSJ5	Volume-regulated anion channel subunit LRRC8E OS=Homo sapiens GN=LRRC8E PE=1 SV=2	0	12.084	7	4	9	3	796	90.2	6.96	14.64	4	0	1.198	0.668191	0.857395	0.214688	91	109	16.65	18.9	High	High	Peak Found	High	High	Peak Found	1
FALSE	High	Master Protein	E9PNM1	Squalene synthase OS=Homo sapiens GN=FDFT1 PE=1 SV=1	0	10.018	7	2	11	2	410	47.3	6.54	26.07	2	0	1.198	0.208035	0.953227	0.619391	91	109	13.89	41.38	High	High	Peak Found	High	High	High	1
FALSE	High	Master Protein	F5H442	Tumor susceptibility gene 101 protein OS=Homo sapiens GN=TSG101 PE=1 SV=1	0	126.489	46	19	165	19	365	40.9	5.3	540.74	19	0	1.197	0.757988	0.839849	0.174587	91	109	14.37	5.08	High	High	High	High	High	High	1	Met-loss+Acetyl [N-Term]
FALSE	High	Master Protein	O43592	Exportin-T OS=Homo sapiens GN=XPOT PE=1 SV=2	0	65.458	19	14	62	14	962	109.9	5.39	153.14	14	0	1.197	1.09948	0.776339	0.0795273	91	109	16.72	7.61	High	High	High	High	High	High	1	Acetyl [N-Term]
FALSE	High	Master Protein	O14936	Peripheral plasma membrane protein CASK OS=Homo sapiens GN=CASK PE=1 SV=3	0	15.786	5	4	17	4	926	105.1	6.43	51.77	4	0	1.196	1.17333	0.763251	0.0670923	91.1	108.9	14.7	0.87	High	High	High	High	High	High	1
FALSE	High	Master Protein	P82650	28S ribosomal protein S22, mitochondrial OS=Homo sapiens GN=MRPS22 PE=1 SV=1	0	72.577	41	11	67	11	360	41.3	7.9	210.97	11	0	1.194	1.08298	0.779295	0.0826074	91.2	108.8	15.86	6.68	High	High	High	High	High	High	1
FALSE	High	Master Protein	Q9UHW9	Solute carrier family 12 member 6 OS=Homo sapiens GN=SLC12A6 PE=1 SV=2	0	32.244	8	8	37	4	1150	127.5	7.08	86.79	8	0	1.194	0.741628	0.843019	0.181289	91.1	108.9	10.91	11.77	High	High	High	High	High	High	1
FALSE	High	Master Protein	P05362	Intercellular adhesion molecule 1 OS=Homo sapiens GN=ICAM1 PE=1 SV=2	0	19.524	13	5	20	5	532	57.8	7.99	57.23	5	0	1.194	1.20022	0.758539	0.063064	91.1	108.9	6.92	14.29	High	High	High	High	High	High	1
FALSE	High	Master Protein	Q13188	Serine/threonine-protein kinase 3 OS=Homo sapiens GN=STK3 PE=1 SV=2	0	32.14	15	6	29	4	491	56.3	5.24	78.19	6	2	1.193	0.346556	0.923303	0.45024	91.2	108.8	20.27	24.81	High	High	High	High	High	High	1
FALSE	High	Master Protein	Q9UFG5	UPF0449 protein C19orf25 OS=Homo sapiens GN=C19orf25 PE=1 SV=2	0	25.472	69	5	18	5	118	12.9	5.07	60.12	5	0	1.193	0.179758	0.959454	0.661061	91.2	108.8	88.81	40.87	High	High	High	High	High	High	1
FALSE	High	Master Protein	Q96BY7	Autophagy-related protein 2 homolog B OS=Homo sapiens GN=ATG2B PE=1 SV=5	0	4.895	1	2	5	2	2078	232.6	5.76	10.74	2	0	1.193	1.09948	0.776339	0.0795273	91.2	108.8	26.36	5.54	High	Peak Found	Peak Found	High	High	High	1
FALSE	High	Master Protein	Q14161	ARF GTPase-activating protein GIT2 OS=Homo sapiens GN=GIT2 PE=1 SV=2	0	166.811	50	25	158	21	759	84.5	7.23	473.41	25	4	1.192	0.602507	0.870461	0.249743	91.2	108.8	6.57	17.99	High	High	High	High	High	High	1
FALSE	High	Master Protein	Q13177	Serine/threonine-protein kinase PAK 2 OS=Homo sapiens GN=PAK2 PE=1 SV=3	0	161.326	58	24	166	24	524	58	5.96	533.82	24	0	1.192	0.4853	0.894273	0.327115	91.3	108.7	25.8	17.62	High	High	High	High	High	High	1	Biotin [K52]; Met-loss+Acetyl [N-Term]
FALSE	High	Master Protein	P50542	Peroxisomal targeting signal 1 receptor OS=Homo sapiens GN=PEX5 PE=1 SV=3	0	115.709	41	15	76	15	639	70.8	4.54	246.04	15	0	1.192	1.40237	0.724041	0.0395941	91.2	108.8	3.4	6.11	High	High	High	High	High	High	1
FALSE	High	Master Protein	Q96I24	Far upstream element-binding protein 3 OS=Homo sapiens GN=FUBP3 PE=1 SV=2	0	33.343	16	5	22	5	572	61.6	8.38	63.24	5	0	1.192	0.864643	0.819475	0.136571	91.3	108.7	26	10.24	High	High	High	High	High	High	1	Met-loss+Acetyl [N-Term]
FALSE	High	Master Protein	Q8IVF7	Formin-like protein 3 OS=Homo sapiens GN=FMNL3 PE=1 SV=3	0	25.71	7	6	22	4	1028	117.1	6.65	41.58	6	1	1.192	1.08783	0.778425	0.0816898	91.3	108.7	15.78	7.19	Peak Found	High	High	High	High	High	1
FALSE	High	Master Protein	Q6UWE0	E3 ubiquitin-protein ligase LRSAM1 OS=Homo sapiens GN=LRSAM1 PE=1 SV=1	0	14.262	7	4	10	4	723	83.5	5.94	19.76	4	0	1.192	0.741628	0.843019	0.181289	91.3	108.7	15.09	6.9	High	High	Peak Found	High	High	High	1
FALSE	High	Master Protein	Q9GZM5	Protein YIPF3 OS=Homo sapiens GN=YIPF3 PE=1 SV=1	0	7.06	5	2	9	2	350	38.2	5.76	21.25	2	0	1.192	1.20022	0.758539	0.063064	91.2	108.8	11.37	14.61	High	High	High	High	High	High	1
FALSE	High	Master Protein	P78344	Eukaryotic translation initiation factor 4 gamma 2 OS=Homo sapiens GN=EIF4G2 PE=1 SV=1	0	75.43	19	15	89	11	907	102.3	7.14	196.16	15	4	1.191	1.09948	0.776339	0.0795273	91.3	108.7	21.23	7.14	High	High	High	High	High	High	1	Acetyl [N-Term]
FALSE	High	Master Protein	Q5VZE5	N-alpha-acetyltransferase 35, NatC auxiliary subunit OS=Homo sapiens GN=NAA35 PE=1 SV=1	0	20.785	10	5	15	5	725	83.6	7.05	19.04	5	0	1.191	0.369073	0.918529	0.427491	91.3	108.7	10.68	24.09	High	High	High	High	High	High	1
FALSE	High	Master Protein	Q9Y613	FH1/FH2 domain-containing protein 1 OS=Homo sapiens GN=FHOD1 PE=1 SV=3	0	16.116	5	3	16	3	1164	126.5	6.39	40.45	3	0	1.19	0.807884	0.830255	0.155638	91.3	108.7	14.69	19.94	High	High	High	High	High	High	1
FALSE	High	Master Protein	O95573	Long-chain-fatty-acid--CoA ligase 3 OS=Homo sapiens GN=ACSL3 PE=1 SV=3	0	84.716	33	15	98	13	720	80.4	8.38	297.39	15	2	1.189	1.21443	0.756062	0.061034	91.4	108.6	12.18	7.41	High	High	High	High	High	High	1
FALSE	High	Master Protein	Q9BQ70	Transcription factor 25 OS=Homo sapiens GN=TCF25 PE=1 SV=1	0	16.447	10	4	10	4	676	76.6	6.35	12.21	4	0	1.189	1.20022	0.758539	0.063064	91.4	108.6	11.22	5.15	High	Peak Found	High	High	High	High	1
FALSE	High	Master Protein	P54886	Delta-1-pyrroline-5-carboxylate synthase OS=Homo sapiens GN=ALDH18A1 PE=1 SV=2	0	6.532	3	2	3	2	795	87.2	7.12	7.55	2	0	1.189	0.721851	0.846866	0.189736	91.4	108.6	34.79	35.61	Peak Found	Peak Found	Peak Found	High	High	Peak Found	1
FALSE	High	Master Protein	Q9Y6D6	Brefeldin A-inhibited guanine nucleotide-exchange protein 1 OS=Homo sapiens GN=ARFGEF1 PE=1 SV=2	0	160.21	20	29	122	22	1849	208.6	5.85	323.29	29	7	1.188	0.520331	0.887088	0.301765	91.4	108.6	32.39	7.29	High	High	High	High	High	High	1
FALSE	High	Master Protein	O43865	Putative adenosylhomocysteinase 2 OS=Homo sapiens GN=AHCYL1 PE=1 SV=2	0	107.512	42	19	122	9	530	58.9	6.89	311.84	19	10	1.188	1.27209	0.74609	0.0534457	91.4	108.6	9.19	7.08	High	High	High	High	High	High	1	Met-loss+Acetyl [N-Term]
FALSE	High	Master Protein	Q00577	Transcriptional activator protein Pur-alpha OS=Homo sapiens GN=PURA PE=1 SV=2	0	28.547	20	4	32	4	322	34.9	6.44	109.1	4	0	1.188	0.668191	0.857395	0.214688	91.4	108.6	17.94	17.05	High	High	High	High	High	High	1
FALSE	High	Master Protein	F2Z2Y6	U6 snRNA-associated Sm-like protein LSm8 OS=Homo sapiens GN=LSM8 PE=1 SV=1	0	17.71	66	4	16	4	67	7.4	4.88	43.51	4	0	1.187	0.343877	0.923873	0.453026	91.4	108.6	23.56	4.12	High	High	High	High	High	High	1	Met-loss+Acetyl [N-Term]
FALSE	High	Master Protein	Q6QNY1	Biogenesis of lysosome-related organelles complex 1 subunit 2 OS=Homo sapiens GN=BLOC1S2 PE=1 SV=1	0	12.898	30	2	7	2	142	16	4.86	23.18	2	0	1.187	1.40237	0.724041	0.0395941	91.5	108.5	6.45	1.96	High	High	Peak Found	High	High	High	1	Met-loss+Acetyl [N-Term]
FALSE	High	Master Protein	J3QQJ5	Trafficking protein particle complex subunit 8 OS=Homo sapiens GN=TRAPPC8 PE=1 SV=1	0	73.125	17	14	44	14	1381	154.9	6.98	118.95	14	0	1.186	0.0357723	0.991797	0.920932	91.5	108.5	1.95	32.3	High	High	High	High	High	High	1
FALSE	High	Master Protein	P43355	Melanoma-associated antigen 1 OS=Homo sapiens GN=MAGEA1 PE=1 SV=1	0	29.153	21	7	38	5	309	34.3	4.86	85.63	7	0	1.186	0.228926	0.948653	0.590301	91.5	108.5	26.05	16.54	High	High	High	High	High	High	1
FALSE	High	Master Protein	Q8N511	Transmembrane protein 199 OS=Homo sapiens GN=TMEM199 PE=1 SV=1	0	16.806	22	4	20	4	208	23.1	9.01	38.25	4	0	1.186	1.16546	0.764635	0.0683193	91.5	108.5	14.07	9.08	High	High	High	High	High	High	1	Met-loss+Acetyl [N-Term]
FALSE	High	Master Protein	A0A087X0M4	Kanadaptin OS=Homo sapiens GN=SLC4A1AP PE=4 SV=1	0	10.343	5	3	6	3	742	82.8	5.1	12.65	3	0	1.186	0.741628	0.843019	0.181289	91.5	108.5	12.26	8.47	Peak Found	Peak Found	High	High	High	High	1
FALSE	High	Master Protein	P50991	T-complex protein 1 subunit delta OS=Homo sapiens GN=CCT4 PE=1 SV=4	0	658.149	76	41	2628	40	539	57.9	7.83	8396.21	41	0	1.185	1.20022	0.758539	0.063064	91.6	108.4	10.11	12.46	High	High	High	High	High	High	1	Biotin [K65]
FALSE	High	Master Protein	Q15042	Rab3 GTPase-activating protein catalytic subunit OS=Homo sapiens GN=RAB3GAP1 PE=1 SV=3	0	205.575	43	31	214	31	981	110.5	5.55	686.54	31	0	1.185	0.697419	0.851644	0.200716	91.5	108.5	45.23	20.51	High	High	High	High	High	High	1	Met-loss+Acetyl [N-Term]
FALSE	High	Master Protein	Q9NZI8	Insulin-like growth factor 2 mRNA-binding protein 1 OS=Homo sapiens GN=IGF2BP1 PE=1 SV=2	0	186.052	47	24	243	22	577	63.4	9.2	700.4	24	4	1.184	1.17333	0.763251	0.0670923	91.6	108.4	6.98	18.69	High	High	High	High	High	High	1
FALSE	High	Master Protein	Q9ULR0	Pre-mRNA-splicing factor ISY1 homolog OS=Homo sapiens GN=ISY1 PE=1 SV=3	0	117.872	49	16	132	16	285	33	5.17	424.38	16	0	1.184	1.09948	0.776339	0.0795273	91.6	108.4	12.44	10.57	High	High	High	High	High	High	1
FALSE	High	Master Protein	P50552	Vasodilator-stimulated phosphoprotein OS=Homo sapiens GN=VASP PE=1 SV=3	0	102.768	39	13	133	13	380	39.8	8.94	428.26	13	0	1.184	0.741628	0.843019	0.181289	91.6	108.4	11.66	7.92	High	High	High	High	High	High	1	Met-loss+Acetyl [N-Term]
FALSE	High	Master Protein	Q9Y4E6	WD repeat-containing protein 7 OS=Homo sapiens GN=WDR7 PE=1 SV=2	0	70.001	14	15	45	15	1490	163.7	6.92	95.01	15	0	1.184	0.741628	0.843019	0.181289	91.6	108.4	19.63	18.52	High	High	High	High	High	High	1
FALSE	High	Master Protein	Q9HCS7	Pre-mRNA-splicing factor SYF1 OS=Homo sapiens GN=XAB2 PE=1 SV=2	0	16.497	5	3	10	3	855	99.9	6.23	22.43	3	0	1.184	0.308337	0.931464	0.491658	91.6	108.4	47.5	2.4	High	High	Not Found	High	High	High	1
FALSE	High	Master Protein	Q9NXH8	Torsin-4A OS=Homo sapiens GN=TOR4A PE=1 SV=2	0	25.57	20	5	14	5	423	46.9	9.94	24.75	5	0	1.183	0.927408	0.807717	0.118193	91.6	108.4	13.33	9.8	High	High	Peak Found	High	High	High	1
FALSE	High	Master Protein	Q9H0A0	N-acetyltransferase 10 OS=Homo sapiens GN=NAT10 PE=1 SV=2	0	21.261	8	5	18	5	1025	115.7	8.27	57.42	5	0	1.183	0.17087	0.96142	0.67473	91.6	108.4	13.49	23	High	High	High	High	High	High	1
FALSE	High	Master Protein	E7EU96	Casein kinase II subunit alpha OS=Homo sapiens GN=CSNK2A1 PE=1 SV=1	0	102.582	49	13	114	13	385	45.3	7.94	368.26	13	0	1.182	0.83036	0.825969	0.147788	91.7	108.3	4.52	21.45	High	High	High	High	High	High	1
FALSE	High	Master Protein	O60826	Coiled-coil domain-containing protein 22 OS=Homo sapiens GN=CCDC22 PE=1 SV=1	0	36.089	19	8	26	8	627	70.7	6.74	71.6	8	0	1.182	0.380736	0.916065	0.416163	91.6	108.4	35.88	30.79	High	High	High	High	High	High	1
FALSE	High	Master Protein	O60488	Long-chain-fatty-acid--CoA ligase 4 OS=Homo sapiens GN=ACSL4 PE=1 SV=2	0	24.556	11	5	16	3	711	79.1	8.38	40.37	5	0	1.182	1.02901	0.78904	0.0935387	91.7	108.3	18.83	19.59	Peak Found	High	High	High	High	High	1
FALSE	High	Master Protein	P35268	60S ribosomal protein L22 OS=Homo sapiens GN=RPL22 PE=1 SV=2	0	50.534	63	7	95	7	128	14.8	9.19	275.34	7	0	1.181	1.17333	0.763251	0.0670923	91.7	108.3	8.13	9.21	High	High	High	High	High	High	1
FALSE	High	Master Protein	Q8TAE8	Growth arrest and DNA damage-inducible proteins-interacting protein 1 OS=Homo sapiens GN=GADD45GIP1 PE=1 SV=1	0	12.48	22	3	14	3	222	25.4	10.02	40.31	3	0	1.181	0.631947	0.86458	0.233374	91.7	108.3	9.43	14.71	High	High	High	High	High	High	1
FALSE	High	Master Protein	E7ENY0	Alpha-adducin OS=Homo sapiens GN=ADD1 PE=1 SV=1	0	60.818	22	10	67	9	663	73.4	6.55	239.44	10	1	1.18	0.173657	0.960803	0.670414	91.7	108.3	16.73	16.41	High	High	High	High	High	High	1
FALSE	High	Master Protein	P60903	Protein S100-A10 OS=Homo sapiens GN=S100A10 PE=1 SV=2	0	55.416	56	5	142	5	97	11.2	7.37	452.71	5	0	1.18	2.80548	0.524146	0.00156504	91.7	108.3	2.68	3.83	High	High	High	High	High	High	1	Met-loss [N-Term]
FALSE	High	Master Protein	Q6ZRQ5	Protein MMS22-like OS=Homo sapiens GN=MMS22L PE=1 SV=3	0	6.873	2	2	3	2	1243	142.2	7.12	5.98	2	0	1.18	0.708884	0.849399	0.195486	91.7	108.3	29.16	20.97	Peak Found	Peak Found	High	High	Peak Found	High	1
FALSE	High	Master Protein	Q9P0V9	Septin-10 OS=Homo sapiens GN=SEPT10 PE=1 SV=2	0	310.544	66	24	356	22	454	52.6	6.8	1252.56	24	0	1.178	0.480976	0.895164	0.330388	91.8	108.2	29.3	12.7	High	High	High	High	High	High	1
FALSE	High	Master Protein	O14980	Exportin-1 OS=Homo sapiens GN=XPO1 PE=1 SV=1	0	232.426	35	30	260	30	1071	123.3	6.06	854.47	30	0	1.178	0.284624	0.936564	0.51925	91.8	108.2	23.23	19.97	High	High	High	High	High	High	1
FALSE	High	Master Protein	O95373	Importin-7 OS=Homo sapiens GN=IPO7 PE=1 SV=1	0	84.661	19	16	69	16	1038	119.4	4.82	214.59	16	0	1.178	1.20022	0.758539	0.063064	91.8	108.2	2.22	8.08	High	High	High	High	High	High	1	Acetyl [N-Term]
FALSE	High	Master Protein	H7C4W1	Integrin beta (Fragment) OS=Homo sapiens GN=ITGB5 PE=3 SV=1	0	7.769	12	2	9	2	263	29.1	6.15	17.23	2	0	1.178	0.137317	0.968876	0.728926	91.8	108.2	36.21	18.29	High	High	High	High	High	High	1
FALSE	High	Master Protein	O00571	ATP-dependent RNA helicase DDX3X OS=Homo sapiens GN=DDX3X PE=1 SV=3	0	126.974	46	25	155	23	662	73.2	7.18	462.27	25	1	1.177	1.78346	0.663214	0.016464	91.9	108.1	4.79	6.13	High	High	High	High	High	High	1	Met-loss+Acetyl [N-Term]
FALSE	High	Master Protein	O43808	Peroxisomal membrane protein PMP34 OS=Homo sapiens GN=SLC25A17 PE=1 SV=1	0	4.701	7	2	2	2	307	34.5	10.08	0	2	0	1.177	0.600911	0.870781	0.250662	91.9	108.1	25.94	11.08	Peak Found	Peak Found	Peak Found	High	Peak Found	Peak Found	1
FALSE	High	Master Protein	P13489	Ribonuclease inhibitor OS=Homo sapiens GN=RNH1 PE=1 SV=2	0	21.643	20	5	10	5	461	49.9	4.82	25.38	5	0	1.176	0.697419	0.851644	0.200716	91.9	108.1	38.25	12.34	High	High	High	High	High	High	1
FALSE	High	Master Protein	P03886	NADH-ubiquinone oxidoreductase chain 1 OS=Homo sapiens GN=MT-ND1 PE=1 SV=1	0	8.458	6	2	11	2	318	35.6	6.55	12.79	2	0	1.176	0.616467	0.867668	0.241843	91.9	108.1	22.05	14.59	High	High	High	High	High	High	1
FALSE	High	Master Protein	P61160	Actin-related protein 2 OS=Homo sapiens GN=ACTR2 PE=1 SV=1	0	85.812	25	8	124	8	394	44.7	6.74	367.81	8	0	1.175	0.54919	0.881213	0.282364	92	108	12.67	14.18	High	High	High	High	High	High	1
FALSE	High	Master Protein	O95671	N-acetylserotonin O-methyltransferase-like protein OS=Homo sapiens GN=ASMTL PE=1 SV=3	0	15.799	6	3	14	3	621	68.8	6.07	33.14	3	0	1.175	0.0223967	0.994856	0.949737	91.9	108.1	44.75	6.38	High	High	High	High	High	High	1
FALSE	High	Master Protein	F8WCJ7	Translocation protein SEC62 OS=Homo sapiens GN=SEC62 PE=1 SV=1	0	9.066	27	3	10	3	101	11.6	9.1	7.91	3	0	1.175	1.20022	0.758539	0.063064	92	108	18.43	10.31	High	High	High	High	High	High	1
FALSE	High	Master Protein	O43823	A-kinase anchor protein 8 OS=Homo sapiens GN=AKAP8 PE=1 SV=1	0	8.448	11	4	7	4	692	76.1	5.15	6.04	4	0	1.175	1.08783	0.778425	0.0816898	92	108	14.78	4.57	Peak Found	High	High	High	High	High	1
FALSE	High	Master Protein	Q14185	Dedicator of cytokinesis protein 1 OS=Homo sapiens GN=DOCK1 PE=1 SV=2	0	51.917	7	13	44	13	1865	215.2	7.56	82.03	13	0	1.174	0.173657	0.960803	0.670414	92	108	69.5	17.16	High	High	High	High	High	High	1
FALSE	High	Master Protein	O43379	WD repeat-containing protein 62 OS=Homo sapiens GN=WDR62 PE=1 SV=4	0	41.97	8	9	34	9	1518	165.8	5.91	92.3	9	0	1.174	0.396399	0.912767	0.401422	92	108	10.29	23.37	High	High	High	High	High	High	1
FALSE	High	Master Protein	Q14997	Proteasome activator complex subunit 4 OS=Homo sapiens GN=PSME4 PE=1 SV=2	0	14.974	4	4	14	4	1843	211.2	6.9	16.84	4	0	1.174	1.09948	0.776339	0.0795273	92	108	7.23	17.92	High	High	High	High	High	High	1
FALSE	High	Master Protein	P09132	Signal recognition particle 19 kDa protein OS=Homo sapiens GN=SRP19 PE=1 SV=3	0	61.974	54	9	69	9	144	16.1	9.85	246	9	0	1.172	0.697419	0.851644	0.200716	92.1	107.9	31.08	22.17	High	High	High	High	High	High	1
FALSE	High	Master Protein	P09874	Poly [ADP-ribose] polymerase 1 OS=Homo sapiens GN=PARP1 PE=1 SV=4	0	21.706	7	5	7	5	1014	113	8.88	18.91	5	0	1.172	0.568662	0.877271	0.269984	92.1	107.9	46.36	56.41	Peak Found	Peak Found	Peak Found	High	High	High	1
FALSE	High	Master Protein	P82914	28S ribosomal protein S15, mitochondrial OS=Homo sapiens GN=MRPS15 PE=1 SV=1	0	12.289	14	4	17	4	257	29.8	10.48	30.06	4	0	1.172	1.08298	0.779295	0.0826074	92.1	107.9	14.84	19.48	High	High	High	High	High	High	1
FALSE	High	Master Protein	Q9NX14	NADH dehydrogenase [ubiquinone] 1 beta subcomplex subunit 11, mitochondrial OS=Homo sapiens GN=NDUFB11 PE=1 SV=1	0	9.333	22	2	7	2	153	17.3	5.22	16.8	2	0	1.172	0.280946	0.937358	0.523665	92.1	107.9	42.66	14.91	High	High	High	High	High	High	1
FALSE	High	Master Protein	Q8WXD5	Gem-associated protein 6 OS=Homo sapiens GN=GEMIN6 PE=1 SV=1	0	7.744	15	2	8	2	167	18.8	5.12	18.3	2	0	1.172	1.08783	0.778425	0.0816898	92.1	107.9	12.98	16.73	High	Peak Found	High	High	High	High	1
FALSE	High	Master Protein	O14672	Disintegrin and metalloproteinase domain-containing protein 10 OS=Homo sapiens GN=ADAM10 PE=1 SV=1	0.005	2.982	4	2	3	2	748	84.1	7.77	0	2	0	1.172	0.0118246	0.997281	0.97314	92.1	107.9	32.56	37.12	Peak Found	High	Peak Found	Peak Found	High	High	1
FALSE	High	Master Protein	O14964	Hepatocyte growth factor-regulated tyrosine kinase substrate OS=Homo sapiens GN=HGS PE=1 SV=1	0	194.935	32	30	347	30	777	86.1	6.16	1000.33	30	0	1.171	1.44766	0.71653	0.0356732	92.1	107.9	4.62	0.24	High	High	High	High	High	High	1
FALSE	High	Master Protein	Q14527	Helicase-like transcription factor OS=Homo sapiens GN=HLTF PE=1 SV=2	0	8.111	2	2	9	2	1009	113.9	8.6	18.22	2	0	1.171	1.20022	0.758539	0.063064	92.1	107.9	8.78	4.96	High	High	High	High	High	High	1
FALSE	High	Master Protein	P07900	Heat shock protein HSP 90-alpha OS=Homo sapiens GN=HSP90AA1 PE=1 SV=5	0	812.277	67	74	2369	50	732	84.6	5.02	7717.02	74	27	1.17	1.40237	0.724041	0.0395941	92.1	107.9	3.23	8.51	High	High	High	High	High	High	1
FALSE	High	Master Protein	Q99567	Nuclear pore complex protein Nup88 OS=Homo sapiens GN=NUP88 PE=1 SV=2	0	109.073	36	15	106	15	741	83.5	5.69	414.62	15	0	1.17	0.75101	0.8412	0.177415	92.2	107.8	22.11	0.94	High	High	High	High	High	High	1	Met-loss+Acetyl [N-Term]
FALSE	High	Master Protein	Q96DV4	39S ribosomal protein L38, mitochondrial OS=Homo sapiens GN=MRPL38 PE=1 SV=2	0	7.14	4	2	12	2	380	44.6	7.53	23.28	2	0	1.17	1.05183	0.784905	0.0887505	92.2	107.8	9.98	9.17	High	High	High	High	High	High	1
FALSE	High	Master Protein	P49458	Signal recognition particle 9 kDa protein OS=Homo sapiens GN=SRP9 PE=1 SV=2	0	24.711	51	6	31	6	86	10.1	7.97	82.23	6	0	1.168	1.20022	0.758539	0.063064	92.2	107.8	8.41	6.15	High	High	High	High	High	High	1	Met-loss [N-Term]
FALSE	High	Master Protein	Q13557-8	Isoform Delta 6 of Calcium/calmodulin-dependent protein kinase type II subunit delta OS=Homo sapiens GN=CAMK2D	0	76.881	42	15	84	14	478	54.1	7.25	252.06	15	1	1.167	0.75101	0.8412	0.177415	92.3	107.7	11.33	19.55	High	High	High	High	High	High	1
FALSE	High	Master Protein	Q9P0W2	SWI/SNF-related matrix-associated actin-dependent regulator of chromatin subfamily E member 1-related OS=Homo sapiens GN=HMG20B PE=1 SV=1	0	4.774	7	2	4	2	317	35.8	9.35	7.21	2	0	1.167	1.10072	0.776118	0.0793007	92.3	107.7	10.08	10.29	Peak Found	High	High	High	Peak Found	Peak Found	1
FALSE	High	Master Protein	Q9NR31	GTP-binding protein SAR1a OS=Homo sapiens GN=SAR1A PE=1 SV=1	0	25.787	19	3	16	2	198	22.4	6.68	54.55	3	1	1.166	1.20022	0.758539	0.063064	92.3	107.7	2.75	15.6	High	High	High	High	High	High	1
FALSE	High	Master Protein	O00186	Syntaxin-binding protein 3 OS=Homo sapiens GN=STXBP3 PE=1 SV=2	0	12.418	4	2	15	2	592	67.7	7.8	46.18	2	0	1.166	1.07558	0.780624	0.0840268	92.3	107.7	13.24	9.27	High	High	High	High	High	High	1
FALSE	High	Master Protein	Q9BZF1	Oxysterol-binding protein-related protein 8 OS=Homo sapiens GN=OSBPL8 PE=1 SV=3	0	216.722	46	31	211	31	889	101.1	6.96	739.32	31	0	1.165	1.11169	0.774161	0.0773233	92.4	107.6	1.54	13.83	High	High	High	High	High	High	1
FALSE	High	Master Protein	P62937	Peptidyl-prolyl cis-trans isomerase A [Cyclophilin A] 17,947 Recombinant E. coli	0	96.107	71	11	155	11	164	17.9	7.81	419.64	11	0	1.165	0.741628	0.843019	0.181289	92.4	107.6	5.44	35.61	High	High	High	High	High	High	1
FALSE	High	Master Protein	P48960	CD97 antigen OS=Homo sapiens GN=CD97 PE=1 SV=4	0	35.166	10	5	23	5	835	91.8	6.87	105.21	5	0	1.165	1.17333	0.763251	0.0670923	92.4	107.6	11.82	4.73	High	High	High	High	High	High	1
FALSE	High	Master Protein	Q16204	Coiled-coil domain-containing protein 6 OS=Homo sapiens GN=CCDC6 PE=1 SV=2	0	17.232	9	3	20	3	474	53.3	7.34	53.09	3	0	1.165	1.20022	0.758539	0.063064	92.4	107.6	14.02	11.95	High	High	High	High	High	High	1
FALSE	High	Master Protein	P40222	Alpha-taxilin OS=Homo sapiens GN=TXLNA PE=1 SV=3	0	13.087	9	3	14	3	546	61.9	6.52	34.85	3	0	1.165	1.17333	0.763251	0.0670923	92.4	107.6	20.42	20.12	High	High	High	High	High	High	1
FALSE	High	Master Protein	P20073	Annexin A7 OS=Homo sapiens GN=ANXA7 PE=1 SV=3	0	7.028	7	2	5	2	488	52.7	5.68	9.08	2	0	1.165	0.518169	0.88753	0.303271	92.4	107.6	3.65	25.8	High	Peak Found	High	High	High	Peak Found	1
FALSE	High	Master Protein	G5EA31	Protein transport protein Sec24C OS=Homo sapiens GN=SEC24C PE=1 SV=1	0	6.869	3	2	7	2	1042	111.9	6.37	13.23	2	0	1.165	0.337767	0.925174	0.459445	92.4	107.6	22.78	21.38	High	High	High	High	High	High	1
FALSE	High	Master Protein	Q15542	Transcription initiation factor TFIID subunit 5 OS=Homo sapiens GN=TAF5 PE=1 SV=3	0	6.278	3	2	2	2	800	86.8	5.64	2.03	2	0	1.165	0.399625	0.91209	0.398451	92.4	107.6	8.35	17.93	Peak Found	Peak Found	Peak Found	Peak Found	High	High	1
FALSE	High	Master Protein	O75643	U5 small nuclear ribonucleoprotein 200 kDa helicase OS=Homo sapiens GN=SNRNP200 PE=1 SV=2	0	603.226	50	81	552	81	2136	244.4	6.06	1802.44	81	0	1.164	0.83036	0.825969	0.147788	92.4	107.6	18.73	19.21	High	High	High	High	High	High	1
FALSE	High	Master Protein	Q9Y5S2	Serine/threonine-protein kinase MRCK beta OS=Homo sapiens GN=CDC42BPB PE=1 SV=2	0	152.388	24	26	122	13	1711	194.2	6.37	357.84	26	13	1.164	2.44116	0.570012	0.00362111	92.4	107.6	2.53	3.81	High	High	High	High	High	High	1
FALSE	High	Master Protein	Q9NX00	Transmembrane protein 160 OS=Homo sapiens GN=TMEM160 PE=1 SV=1	0	76.669	28	8	146	8	188	19.6	8.03	425.36	8	0	1.164	1.44766	0.71653	0.0356732	92.4	107.6	7.7	5.66	High	High	High	High	High	High	1
FALSE	High	Master Protein	Q9NQ48	Leucine zipper transcription factor-like protein 1 OS=Homo sapiens GN=LZTFL1 PE=1 SV=1	0	21.041	19	4	21	4	299	34.6	5.36	56.58	4	0	1.164	1.17333	0.763251	0.0670923	92.4	107.6	5.8	9.36	High	High	High	High	High	High	1	Met-loss+Acetyl [N-Term]
FALSE	High	Master Protein	O95295	SNARE-associated protein Snapin OS=Homo sapiens GN=SNAPIN PE=1 SV=1	0	13	29	2	9	2	136	14.9	9.31	20.11	2	0	1.164	0.147966	0.966504	0.71127	92.4	107.6	74.11	54.57	High	High	High	High	High	High	1
FALSE	High	Master Protein	P08559	Pyruvate dehydrogenase E1 component subunit alpha, somatic form, mitochondrial OS=Homo sapiens GN=PDHA1 PE=1 SV=3	0	9.105	6	2	10	2	390	43.3	8.06	24.04	2	0	1.164	1.20022	0.758539	0.063064	92.4	107.6	10.1	8.5	High	High	High	High	High	High	1
FALSE	High	Master Protein	Q8NHQ8	Ras association domain-containing protein 8 OS=Homo sapiens GN=RASSF8 PE=1 SV=2	0	8.997	5	2	4	2	419	48.3	6.49	9.1	2	0	1.164	0.572319	0.876533	0.26772	92.4	107.6	57.65	5.42	High	Peak Found	Peak Found	High	Peak Found	High	1
FALSE	High	Master Protein	H0Y7Z9	Receptor-type tyrosine-protein phosphatase F (Fragment) OS=Homo sapiens GN=PTPRF PE=1 SV=1	0	5.542	2	2	4	2	1332	150.4	6.62	6.51	2	0	1.164	0.741628	0.843019	0.181289	92.4	107.6	7.42	25.83	Peak Found	High	Peak Found	High	Peak Found	High	1
FALSE	High	Master Protein	P31948	Stress-induced-phosphoprotein 1 OS=Homo sapiens GN=STIP1 PE=1 SV=1	0	69.769	36	17	70	17	543	62.6	6.8	182.36	17	0	1.163	0.855409	0.821219	0.139505	92.5	107.5	14.03	35.16	High	High	High	High	High	High	1	Acetyl [N-Term]
FALSE	High	Master Protein	P61006	Ras-related protein Rab-8A OS=Homo sapiens GN=RAB8A PE=1 SV=1	0	44.351	36	9	106	2	207	23.7	9.07	250.64	9	3	1.163	1.20022	0.758539	0.063064	92.5	107.5	7.04	1.87	High	High	High	High	High	High	1
FALSE	High	Master Protein	P19525	Interferon-induced, double-stranded RNA-activated protein kinase OS=Homo sapiens GN=EIF2AK2 PE=1 SV=2	0	9.886	9	3	7	3	551	62.1	8.4	8.48	3	0	1.163	0.305955	0.931976	0.494362	92.5	107.5	17.54	35.33	High	Peak Found	High	Peak Found	High	High	1
FALSE	High	Master Protein	O75410	Transforming acidic coiled-coil-containing protein 1 OS=Homo sapiens GN=TACC1 PE=1 SV=2	0	6.287	2	2	2	2	805	87.7	4.88	3.83	2	0	1.163	0.952108	0.803136	0.111658	92.5	107.5	22.92	14.12	Peak Found	High	Peak Found	Peak Found	Peak Found	High	1
FALSE	High	Master Protein	P82673	28S ribosomal protein S35, mitochondrial OS=Homo sapiens GN=MRPS35 PE=1 SV=1	0	45.882	37	8	39	8	323	36.8	8.24	114.59	8	0	1.162	1.19371	0.759677	0.064016	92.5	107.5	12.29	10.14	High	High	High	High	High	High	1
FALSE	High	Master Protein	O15031	Plexin-B2 OS=Homo sapiens GN=PLXNB2 PE=1 SV=3	0	14.813	3	4	7	4	1838	205	6.24	14.95	4	0	1.162	0.369073	0.918529	0.427491	92.5	107.5	27.55	23.95	Peak Found	High	High	High	High	High	1
FALSE	High	Master Protein	Q9BYE7	Polycomb group RING finger protein 6 OS=Homo sapiens GN=PCGF6 PE=1 SV=2	0	11.82	13	3	8	3	350	39	4.97	11.59	3	0	1.162	0.179758	0.959454	0.661061	92.5	107.5	37.34	24.64	Peak Found	Peak Found	High	High	High	High	1
FALSE	High	Master Protein	Q14195-2	Isoform LCRMP-4 of Dihydropyrimidinase-related protein 3 OS=Homo sapiens GN=DPYSL3	0	250.681	68	29	276	26	684	73.9	6.35	888.38	29	6	1.161	0.741628	0.843019	0.181289	92.5	107.5	16.02	14.89	High	High	High	High	High	High	1
FALSE	High	Master Protein	P50281	Matrix metalloproteinase-14 OS=Homo sapiens GN=MMP14 PE=1 SV=3	0	10.442	8	3	6	3	582	65.9	7.77	4.35	3	0	1.161	0.668191	0.857395	0.214688	92.6	107.4	12.79	7.94	High	High	High	High	Peak Found	High	1
FALSE	High	Master Protein	Q9Y678	Coatomer subunit gamma-1 OS=Homo sapiens GN=COPG1 PE=1 SV=1	0	483.656	79	53	504	49	874	97.7	5.47	1714.69	53	4	1.16	0.741628	0.843019	0.181289	92.6	107.4	24.33	11.64	High	High	High	High	High	High	1
FALSE	High	Master Protein	Q00839	Heterogeneous nuclear ribonucleoprotein U OS=Homo sapiens GN=HNRNPU PE=1 SV=6	0	333.896	50	38	465	38	825	90.5	6	1558.6	38	0	1.16	0.398201	0.912389	0.399759	92.6	107.4	6.44	23.1	High	High	High	High	High	High	1	Met-loss+Acetyl [N-Term]
FALSE	High	Master Protein	Q8N3C0	Activating signal cointegrator 1 complex subunit 3 OS=Homo sapiens GN=ASCC3 PE=1 SV=3	0	325.991	37	58	290	58	2202	251.3	7.09	823.88	58	0	1.16	0.749721	0.841449	0.177942	92.6	107.4	17.14	7.94	High	High	High	High	High	High	1
FALSE	High	Master Protein	I1E4Y6	PERQ amino acid-rich with GYF domain-containing protein 2 OS=Homo sapiens GN=GIGYF2 PE=1 SV=1	0	126.711	23	21	89	21	1321	152.4	5.6	282.44	21	0	1.16	1.1791	0.762237	0.0662065	92.6	107.4	17.43	3.95	High	High	High	High	High	High	1	Met-loss+Acetyl [N-Term]
FALSE	High	Master Protein	P47985	Cytochrome b-c1 complex subunit Rieske, mitochondrial OS=Homo sapiens GN=UQCRFS1 PE=1 SV=2	0	25.58	24	6	25	6	274	29.6	8.32	81.68	6	0	1.16	0.692017	0.852704	0.203228	92.6	107.4	13.96	20.26	High	High	High	High	High	High	1
FALSE	High	Master Protein	Q9Y4K1	Absent in melanoma 1 protein OS=Homo sapiens GN=AIM1 PE=1 SV=3	0	170.627	27	28	142	28	1723	188.6	5.86	405.25	28	0	1.159	1.20022	0.758539	0.063064	92.6	107.4	3.97	7.41	High	High	High	High	High	High	1
FALSE	High	Master Protein	P78316	Nucleolar protein 14 OS=Homo sapiens GN=NOP14 PE=1 SV=3	0	15.848	3	2	7	2	857	97.6	7.58	17.12	2	0	1.159	1.17333	0.763251	0.0670923	92.6	107.4	7.16	18.28	Peak Found	High	High	High	High	High	1
FALSE	High	Master Protein	P49736	DNA replication licensing factor MCM2 OS=Homo sapiens GN=MCM2 PE=1 SV=4	0	9.933	5	3	5	3	904	101.8	5.52	8.21	3	0	1.159	0.369073	0.918529	0.427491	92.6	107.4	17.34	30.93	Peak Found	High	Peak Found	High	High	High	1
FALSE	High	Master Protein	Q68CZ6	HAUS augmin-like complex subunit 3 OS=Homo sapiens GN=HAUS3 PE=1 SV=1	0	131.64	46	19	156	19	603	69.6	5.55	506.8	19	0	1.158	0.668191	0.857395	0.214688	92.7	107.3	14.54	16.48	High	High	High	High	High	High	1	Met-loss+Acetyl [N-Term]
FALSE	High	Master Protein	Q9Y6Y8	SEC23-interacting protein OS=Homo sapiens GN=SEC23IP PE=1 SV=1	0	97.406	24	15	117	15	1000	111	5.54	359.66	15	0	1.158	0.700783	0.850985	0.199167	92.7	107.3	31.66	33.48	High	High	High	High	High	High	1
FALSE	High	Master Protein	Q8WU40	CAMK2G protein (Fragment) OS=Homo sapiens GN=CAMK2G PE=1 SV=2	0	50.052	36	10	34	9	453	50.9	6.68	92.05	10	0	1.158	0.452843	0.900981	0.352499	92.7	107.3	12.75	16.73	High	High	High	High	High	High	1
FALSE	High	Master Protein	P52294	Importin subunit alpha-5 OS=Homo sapiens GN=KPNA1 PE=1 SV=3	0	30.97	14	4	27	3	538	60.2	5.01	72.12	4	1	1.158	1.20022	0.758539	0.063064	92.7	107.3	10.1	1.09	High	High	High	High	High	High	1
FALSE	High	Master Protein	Q9H2G9	Golgin-45 OS=Homo sapiens GN=BLZF1 PE=1 SV=2	0	14.014	13	4	12	4	400	44.9	8.54	23.23	4	0	1.158	0.304261	0.932339	0.496294	92.7	107.3	16.67	8.25	High	High	High	High	High	High	1
FALSE	High	Master Protein	Q01082	Spectrin beta chain, non-erythrocytic 1 OS=Homo sapiens GN=SPTBN1 PE=1 SV=2	0	683.881	50	94	609	94	2364	274.4	5.57	1886.58	94	0	1.157	1.20022	0.758539	0.063064	92.7	107.3	8.29	5.54	High	High	High	High	High	High	1
FALSE	High	Master Protein	P23381	Tryptophan--tRNA ligase, cytoplasmic OS=Homo sapiens GN=WARS PE=1 SV=2	0	48.875	22	7	35	7	471	53.1	6.23	100.26	7	0	1.157	1.1791	0.762237	0.0662065	92.7	107.3	14.61	15.7	High	High	High	High	High	High	1
FALSE	High	Master Protein	P42892	Endothelin-converting enzyme 1 OS=Homo sapiens GN=ECE1 PE=1 SV=2	0	38.037	16	7	25	7	770	87.1	5.88	64.24	7	0	1.157	0.208035	0.953227	0.619391	92.7	107.3	63.98	23.03	High	High	High	High	High	High	1
FALSE	High	Master Protein	Q13363	C-terminal-binding protein 1 OS=Homo sapiens GN=CTBP1 PE=1 SV=2	0	26.13	14	5	22	5	440	47.5	6.77	67.36	5	0	1.157	1.17333	0.763251	0.0670923	92.7	107.3	9.15	1.78	High	High	High	High	High	High	1
FALSE	High	Master Protein	P51970	NADH dehydrogenase [ubiquinone] 1 alpha subcomplex subunit 8 OS=Homo sapiens GN=NDUFA8 PE=1 SV=3	0	23.776	27	5	26	5	172	20.1	7.65	78.94	5	0	1.157	0.300296	0.933191	0.500846	92.7	107.3	9.78	11.9	High	High	High	High	High	High	1	Met-loss [N-Term]
FALSE	High	Master Protein	A0A087X075	Pyrroline-5-carboxylate reductase 3 OS=Homo sapiens GN=PYCRL PE=4 SV=1	0	18.044	17	4	11	4	286	29.9	8.1	11.79	4	0	1.157	0.383127	0.915561	0.413879	92.7	107.3	44.02	39.5	High	High	High	High	High	High	1
FALSE	High	Master Protein	Q8NFH3	Nucleoporin Nup43 OS=Homo sapiens GN=NUP43 PE=1 SV=1	0	7.834	8	2	7	2	380	42.1	5.63	5.41	2	0	1.157	1.50815	0.706618	0.0310347	92.7	107.3	5.38	8.3	High	High	High	High	High	High	1
FALSE	High	Master Protein	Q8N766	ER membrane protein complex subunit 1 OS=Homo sapiens GN=EMC1 PE=1 SV=1	0	415.649	59	49	578	49	993	111.7	7.66	1857.14	49	0	1.156	1.20022	0.758539	0.063064	92.8	107.2	9.71	7.9	High	High	High	High	High	High	1
FALSE	High	Master Protein	Q12768	WASH complex subunit strumpellin OS=Homo sapiens GN=KIAA0196 PE=1 SV=1	0	379.024	54	56	403	56	1159	134.2	6.98	1236.97	56	0	1.156	1.68352	0.678654	0.0207245	92.8	107.2	5.08	3.79	High	High	High	High	High	High	1
FALSE	High	Master Protein	Q969M3	Protein YIPF5 OS=Homo sapiens GN=YIPF5 PE=1 SV=1	0	8.285	18	2	15	2	257	28	4.36	37.72	2	0	1.156	0.54919	0.881213	0.282364	92.8	107.2	39.45	32.55	High	High	High	High	High	High	1	Met-loss+Acetyl [N-Term]
FALSE	High	Master Protein	Q9UHD2	Serine/threonine-protein kinase TBK1 OS=Homo sapiens GN=TBK1 PE=1 SV=1	0	208.348	52	29	241	29	729	83.6	6.79	712.5	29	0	1.155	1.20022	0.758539	0.063064	92.8	107.2	7.38	4.03	High	High	High	High	High	High	1	Acetyl [N-Term]
FALSE	High	Master Protein	Q9NZN4	EH domain-containing protein 2 OS=Homo sapiens GN=EHD2 PE=1 SV=2	0	68.875	39	14	55	12	543	61.1	6.46	128.18	14	0	1.155	0.73642	0.84403	0.183476	92.8	107.2	24.76	23.23	High	High	High	High	High	High	1
FALSE	High	Master Protein	Q9NP97	Dynein light chain roadblock-type 1 OS=Homo sapiens GN=DYNLRB1 PE=1 SV=3	0	45.184	89	6	37	6	96	10.9	7.25	135.82	6	0	1.155	0.34495	0.923645	0.451908	92.8	107.2	69.44	19.74	High	High	High	High	High	High	1	Met-loss+Acetyl [N-Term]
FALSE	High	Master Protein	Q9NRL3	Striatin-4 OS=Homo sapiens GN=STRN4 PE=1 SV=2	0	32.201	20	7	33	4	753	80.5	5.4	71.25	7	0	1.155	0.83036	0.825969	0.147788	92.8	107.2	16.34	28.99	High	High	Peak Found	High	High	Peak Found	1
FALSE	High	Master Protein	O14976	Cyclin-G-associated kinase OS=Homo sapiens GN=GAK PE=1 SV=2	0	11.932	3	2	8	2	1311	143.1	5.73	27.53	2	0	1.155	0.399625	0.91209	0.398451	92.8	107.2	39.57	27.36	High	High	High	High	High	Peak Found	1
FALSE	High	Master Protein	Q9Y4E8	Ubiquitin carboxyl-terminal hydrolase 15 OS=Homo sapiens GN=USP15 PE=1 SV=3	0	11.515	3	2	13	2	981	112.3	5.22	34.78	2	0	1.155	0.520331	0.887088	0.301765	92.8	107.2	36.47	40.94	High	High	High	High	High	High	1	Met-loss+Acetyl [N-Term]
FALSE	High	Master Protein	P61163	Alpha-centractin OS=Homo sapiens GN=ACTR1A PE=1 SV=1	0	212.665	69	21	281	13	376	42.6	6.64	989.29	21	10	1.154	0.743134	0.842726	0.180662	92.9	107.1	4.94	12.44	High	High	High	High	High	High	1	Acetyl [N-Term]
FALSE	High	Master Protein	P50502	Hsc70-interacting protein OS=Homo sapiens GN=ST13 PE=1 SV=2	0	75.453	30	11	88	11	369	41.3	5.27	245.93	11	0	1.154	1.20022	0.758539	0.063064	92.9	107.1	2.91	7.7	High	High	High	High	High	High	1
FALSE	High	Master Protein	Q8TCJ2	Dolichyl-diphosphooligosaccharide--protein glycosyltransferase subunit STT3B OS=Homo sapiens GN=STT3B PE=1 SV=1	0	14.555	6	4	11	4	826	93.6	8.91	20.62	4	0	1.154	0.822017	0.827558	0.150655	92.9	107.1	9.02	15.98	High	High	High	High	High	High	1
FALSE	High	Master Protein	Q9BYD2	39S ribosomal protein L9, mitochondrial OS=Homo sapiens GN=MRPL9 PE=1 SV=2	0	13.189	16	4	15	4	267	30.2	10.08	20.92	4	0	1.154	0.741628	0.843019	0.181289	92.9	107.1	23.97	12.33	High	High	High	High	High	High	1
FALSE	High	Master Protein	Q9UL63	Muskelin OS=Homo sapiens GN=MKLN1 PE=1 SV=2	0	8.683	4	2	8	2	735	84.7	6.34	25.83	2	0	1.154	1.17333	0.763251	0.0670923	92.9	107.1	12.19	7.76	High	High	High	High	High	High	1	Met-loss+Acetyl [N-Term]
FALSE	High	Master Protein	Q13049	E3 ubiquitin-protein ligase TRIM32 OS=Homo sapiens GN=TRIM32 PE=1 SV=2	0	43.194	13	6	20	6	653	71.9	6.98	64.93	6	0	1.153	1.17333	0.763251	0.0670923	92.9	107.1	35.63	29.67	High	High	High	High	High	High	1	Met-loss+Acetyl [N-Term]
FALSE	High	Master Protein	F2Z328	Dynein light chain Tctex-type 3 OS=Homo sapiens GN=DYNLT3 PE=4 SV=1	0	22.178	56	3	19	3	122	13.4	6.49	61.08	3	0	1.153	0.697419	0.851644	0.200716	92.9	107.1	20.68	20.27	High	High	High	High	High	High	1
FALSE	High	Master Protein	O95197-3	Isoform 3 of Reticulon-3 OS=Homo sapiens GN=RTN3	0	50.155	32	5	73	5	236	25.6	8.51	227.3	5	0	1.152	0.625106	0.865943	0.23708	93	107	16.98	3.25	High	High	High	High	High	High	1	Met-loss+Acetyl [N-Term]
FALSE	High	Master Protein	O00483	Cytochrome c oxidase subunit NDUFA4 OS=Homo sapiens GN=NDUFA4 PE=1 SV=1	0	21.335	56	7	40	7	81	9.4	9.38	69.23	7	0	1.152	0.883469	0.81593	0.130777	93	107	24.39	6.38	High	High	High	High	High	High	1
FALSE	High	Master Protein	P61962	DDB1- and CUL4-associated factor 7 OS=Homo sapiens GN=DCAF7 PE=1 SV=1	0	51.382	39	10	52	10	342	38.9	5.52	122.53	10	0	1.151	0.69771	0.851587	0.200581	93	107	6.4	15.73	High	High	High	High	High	High	1
FALSE	High	Master Protein	Q9H1Z4	WD repeat-containing protein 13 OS=Homo sapiens GN=WDR13 PE=1 SV=2	0	24.487	10	4	18	4	485	53.7	9.14	49.57	4	0	1.151	0.855409	0.821219	0.139505	93	107	13.75	18.13	High	High	High	High	High	High	1	Met-loss+Acetyl [N-Term]
FALSE	High	Master Protein	P04150	Glucocorticoid receptor OS=Homo sapiens GN=NR3C1 PE=1 SV=1	0	10.679	5	2	10	2	777	85.6	6.38	28.09	2	0	1.151	0.0010339	0.999762	0.997622	93	107	35.09	46.62	High	High	Not Found	High	High	High	1
FALSE	High	Master Protein	A0A087X295	WD repeat-containing protein 6 OS=Homo sapiens GN=WDR6 PE=4 SV=1	0	10.491	4	4	11	4	1151	124.9	6.92	20.18	4	0	1.151	0.822017	0.827558	0.150655	93	107	12.82	5.71	High	High	High	High	High	High	1
FALSE	High	Master Protein	Q9Y2L9	Leucine-rich repeat and calponin homology domain-containing protein 1 OS=Homo sapiens GN=LRCH1 PE=1 SV=3	0	33.677	11	6	26	4	728	80.8	5.94	81.08	6	0	1.15	1.20022	0.758539	0.063064	93	107	16.96	10.46	High	High	High	High	High	High	1
FALSE	High	Master Protein	O43615	Mitochondrial import inner membrane translocase subunit TIM44 OS=Homo sapiens GN=TIMM44 PE=1 SV=2	0	32.248	21	7	33	7	452	51.3	8.32	69.99	7	0	1.149	0.405765	0.910801	0.392857	93.1	106.9	25.09	16.74	High	High	High	High	High	High	1
FALSE	High	Master Protein	A2AB90	Tapasin OS=Homo sapiens GN=TAPBP PE=1 SV=1	0	22.719	15	5	26	5	466	49.5	6.8	63.29	5	0	1.149	1.20022	0.758539	0.063064	93.1	106.9	7.76	3.53	High	High	High	High	High	High	1
FALSE	High	Master Protein	E9PQX9	Dr1-associated corepressor OS=Homo sapiens GN=DRAP1 PE=1 SV=1	0	9.613	12	2	6	2	185	20	4.65	17.4	2	0	1.149	1.20022	0.758539	0.063064	93.1	106.9	7.44	4.35	High	High	Peak Found	High	High	High	1
FALSE	High	Master Protein	P27824	Calnexin OS=Homo sapiens GN=CANX PE=1 SV=2	0	124.868	32	15	128	15	592	67.5	4.6	417.41	15	0	1.148	0.697419	0.851644	0.200716	93.1	106.9	15.75	6.03	High	High	High	High	High	High	1
FALSE	High	Master Protein	Q9Y2X7	ARF GTPase-activating protein GIT1 OS=Homo sapiens GN=GIT1 PE=1 SV=2	0	109.859	39	21	143	17	761	84.3	6.8	372.26	21	0	1.148	1.09948	0.776339	0.0795273	93.1	106.9	14.52	12.84	High	High	High	High	High	High	1
FALSE	High	Master Protein	Q96CW5	Gamma-tubulin complex component 3 OS=Homo sapiens GN=TUBGCP3 PE=1 SV=2	0	16.309	6	3	13	3	907	103.5	8.12	25.99	3	0	1.148	1.20022	0.758539	0.063064	93.1	106.9	8.39	4.17	High	High	High	High	High	High	1
FALSE	High	Master Protein	Q2M389	WASH complex subunit 7 OS=Homo sapiens GN=KIAA1033 PE=1 SV=2	0	295.123	48	42	318	42	1173	136.3	7.44	1041.87	42	0	1.147	0.612634	0.868433	0.243986	93.2	106.8	16.48	1.7	High	High	High	High	High	High	1	Met-loss+Acetyl [N-Term]
FALSE	High	Master Protein	E9PCY7	Heterogeneous nuclear ribonucleoprotein H OS=Homo sapiens GN=HNRNPH1 PE=1 SV=1	0	186.243	45	15	196	9	429	47.1	6.34	652.48	15	7	1.147	1.17333	0.763251	0.0670923	93.2	106.8	2.8	7.94	High	High	High	High	High	High	1	Met-loss+Acetyl [N-Term]; Acetyl [N-Term]
FALSE	High	Master Protein	P25398	40S ribosomal protein S12 OS=Homo sapiens GN=RPS12 PE=1 SV=3	0	116.27	83	10	114	10	132	14.5	7.21	424.04	10	0	1.147	0.419614	0.907901	0.380528	93.1	106.9	12.12	25.23	High	High	High	High	High	High	1	Met-loss+Acetyl [N-Term]
FALSE	High	Master Protein	F8VZJ2	Nascent polypeptide-associated complex subunit alpha, muscle-specific form OS=Homo sapiens GN=NACA PE=1 SV=1	0	28.844	31	3	24	3	136	15	4.91	76.44	3	0	1.147	0.890358	0.814637	0.128719	93.2	106.8	14.29	12.48	High	High	High	High	High	High	1
FALSE	High	Master Protein	Q99471	Prefoldin subunit 5 OS=Homo sapiens GN=PFDN5 PE=1 SV=2	0	21.212	42	5	21	5	154	17.3	6.33	50.56	5	0	1.147	0.21563	0.951562	0.608653	93.2	106.8	44.43	23.94	High	High	High	High	High	High	1	Met-loss+Acetyl [N-Term]
FALSE	High	Master Protein	O14777	Kinetochore protein NDC80 homolog OS=Homo sapiens GN=NDC80 PE=1 SV=1	0	17.561	10	5	21	5	642	73.9	5.6	42.31	5	0	1.147	0.75101	0.8412	0.177415	93.1	106.9	7.52	11.39	High	High	High	High	High	High	1
FALSE	High	Master Protein	C9JRJ5	LIM domain-containing protein 1 OS=Homo sapiens GN=LIMD1 PE=1 SV=1	0	16.008	7	3	6	3	620	65.5	7.46	28.28	3	0	1.147	0.75101	0.8412	0.177415	93.2	106.8	14.07	23.55	High	High	High	High	High	High	1
FALSE	High	Master Protein	Q9GZQ3	COMM domain-containing protein 5 OS=Homo sapiens GN=COMMD5 PE=1 SV=1	0	8.977	11	2	8	2	224	24.7	7.02	20.81	2	0	1.147	0.628683	0.86523	0.235135	93.2	106.8	14.85	7.11	High	High	High	High	High	High	1
FALSE	High	Master Protein	Q8TAF3	WD repeat-containing protein 48 OS=Homo sapiens GN=WDR48 PE=1 SV=1	0	116.921	46	21	158	21	677	76.2	7.03	404.37	21	0	1.146	1.20022	0.758539	0.063064	93.2	106.8	7.55	4.42	High	High	High	High	High	High	1
FALSE	High	Master Protein	Q96AE7	Tetratricopeptide repeat protein 17 OS=Homo sapiens GN=TTC17 PE=1 SV=1	0	34.974	11	8	22	8	1141	129.5	6.58	36.67	8	0	1.146	0.0673671	0.984608	0.856314	93.2	106.8	12.71	13.42	High	High	High	High	High	High	1
FALSE	High	Master Protein	Q9Y3D3	28S ribosomal protein S16, mitochondrial OS=Homo sapiens GN=MRPS16 PE=1 SV=1	0	27.506	43	4	38	4	137	15.3	9.5	106.88	4	0	1.146	2.80548	0.524146	0.00156504	93.2	106.8	2.7	2.83	High	High	High	High	High	High	1
FALSE	High	Master Protein	P63151	Serine/threonine-protein phosphatase 2A 55 kDa regulatory subunit B alpha isoform OS=Homo sapiens GN=PPP2R2A PE=1 SV=1	0	26.946	14	4	23	4	447	51.7	6.2	53.02	4	0	1.146	0.65707	0.859593	0.220257	93.2	106.8	17.18	17.98	High	High	High	High	High	High	1
FALSE	High	Master Protein	P41091	Eukaryotic translation initiation factor 2 subunit 3 OS=Homo sapiens GN=EIF2S3 PE=1 SV=3	0	87.054	38	13	113	13	472	51.1	8.4	310.85	13	0	1.145	1.40237	0.724041	0.0395941	93.2	106.8	9.14	6.61	High	High	High	High	High	High	1	Met-loss+Acetyl [N-Term]
FALSE	High	Master Protein	Q8IZD4	mRNA-decapping enzyme 1B OS=Homo sapiens GN=DCP1B PE=1 SV=2	0	29.319	22	6	33	6	617	67.7	8.56	103.29	6	0	1.145	0.369073	0.918529	0.427491	93.2	106.8	32.49	22.07	High	High	High	High	High	High	1	Met-loss+Acetyl [N-Term]
FALSE	High	Master Protein	P60604	Ubiquitin-conjugating enzyme E2 G2 OS=Homo sapiens GN=UBE2G2 PE=1 SV=1	0	21.154	42	4	15	4	165	18.6	4.7	50.2	4	0	1.145	0.54919	0.881213	0.282364	93.3	106.7	21.12	16.21	High	High	High	High	High	High	1
FALSE	High	Master Protein	P48643	T-complex protein 1 subunit epsilon OS=Homo sapiens GN=CCT5 PE=1 SV=1	0	832.933	89	65	2178	64	541	59.6	5.66	7278.37	65	1	1.144	1.20022	0.758539	0.063064	93.3	106.7	1.2	6.88	High	High	High	High	High	High	1	Met-loss+Acetyl [N-Term]
FALSE	High	Master Protein	Q01433	AMP deaminase 2 OS=Homo sapiens GN=AMPD2 PE=1 SV=2	0	90.111	28	17	78	17	879	100.6	6.93	211.62	17	0	1.144	1.20022	0.758539	0.063064	93.3	106.7	6.66	3.56	High	High	High	High	High	High	1
FALSE	High	Master Protein	O15554	Intermediate conductance calcium-activated potassium channel protein 4 OS=Homo sapiens GN=KCNN4 PE=1 SV=1	0	35.077	16	6	25	6	427	47.7	9.83	77.75	6	0	1.144	0.822017	0.827558	0.150655	93.3	106.7	13.3	1.86	High	High	High	High	High	High	1	Met-loss [N-Term]
FALSE	High	Master Protein	P50990	T-complex protein 1 subunit theta OS=Homo sapiens GN=CCT8 PE=1 SV=4	0	618.962	85	51	1453	51	548	59.6	5.6	4543.87	51	0	1.143	0.855409	0.821219	0.139505	93.3	106.7	13.89	6.09	High	High	High	High	High	High	1	Biotin [K260]; Met-loss+Acetyl [N-Term]
FALSE	High	Master Protein	Q9Y266	Nuclear migration protein nudC OS=Homo sapiens GN=NUDC PE=1 SV=1	0	169.632	60	23	284	23	331	38.2	5.38	866	23	0	1.143	0.471504	0.897118	0.337672	93.3	106.7	17.62	9.75	High	High	High	High	High	High	1
FALSE	High	Master Protein	Q9H2M9	Rab3 GTPase-activating protein non-catalytic subunit OS=Homo sapiens GN=RAB3GAP2 PE=1 SV=1	0	162.709	27	31	177	31	1393	155.9	5.62	393.56	31	0	1.143	0.326931	0.927485	0.471052	93.3	106.7	15.07	8.15	High	High	High	High	High	High	1
FALSE	High	Master Protein	P19338	Nucleolin OS=Homo sapiens GN=NCL PE=1 SV=3	0	347.415	45	41	428	41	710	76.6	4.7	1502	41	0	1.142	0.322782	0.928372	0.475574	93.4	106.6	40.63	24.17	High	High	High	High	High	High	1
FALSE	High	Master Protein	A0A087WVP4	Smoothelin OS=Homo sapiens GN=SMTN PE=4 SV=1	0.004	3.476	2	2	10	2	971	104.8	8.73	15.75	2	0	1.142	0.304261	0.932339	0.496294	93.4	106.6	56.98	14.86	High	High	Peak Found	High	High	High	1
FALSE	High	Master Protein	Q12792	Twinfilin-1 OS=Homo sapiens GN=TWF1 PE=1 SV=3	0	49.524	35	10	39	8	350	40.3	6.96	117.33	10	2	1.141	0.83036	0.825969	0.147788	93.4	106.6	11.44	21.35	High	High	High	High	High	High	1	Met-loss+Acetyl [N-Term]
FALSE	High	Master Protein	P19022	Cadherin-2 OS=Homo sapiens GN=CDH2 PE=1 SV=4	0	27.008	7	4	13	4	906	99.7	4.81	63.97	4	0	1.141	0.0471447	0.989203	0.89713	93.4	106.6	20.8	5.89	High	High	High	High	High	High	1
FALSE	High	Master Protein	Q4ZIN3	Membralin OS=Homo sapiens GN=TMEM259 PE=1 SV=1	0	12.147	7	3	6	3	620	67.8	5.3	14.82	3	0	1.141	0.870351	0.818399	0.134787	93.4	106.6	23.32	9.72	Peak Found	Peak Found	Peak Found	High	High	High	1	Met-loss+Acetyl [N-Term]
FALSE	High	Master Protein	B4DLC8	Signal transducer and activator of transcription 2 OS=Homo sapiens GN=STAT2 PE=1 SV=1	0	16.725	8	2	8	2	460	53	7.5	25.68	2	0	1.14	0.0673671	0.984608	0.856314	93.5	106.5	34.97	38.44	High	High	High	High	High	High	1
FALSE	High	Master Protein	H3BQZ7	HCG2044799 OS=Homo sapiens GN=HNRNPUL2-BSCL2 PE=4 SV=1	0	10.525	5	3	9	3	746	84.6	4.93	12.46	3	0	1.14	0.467529	0.89794	0.340777	93.4	106.6	17.07	11.08	Peak Found	High	High	High	High	High	1
FALSE	High	Master Protein	Q14258	E3 ubiquitin/ISG15 ligase TRIM25 OS=Homo sapiens GN=TRIM25 PE=1 SV=2	0	271.905	56	30	373	30	630	70.9	8.09	1158.99	30	0	1.139	0.818096	0.828305	0.152021	93.5	106.5	9.71	4.78	High	High	High	High	High	High	1
FALSE	High	Master Protein	O43822	Protein C21orf2 OS=Homo sapiens GN=C21orf2 PE=1 SV=1	0	32.611	26	6	35	6	256	28.3	7.34	97.68	6	0	1.139	0.822017	0.827558	0.150655	93.5	106.5	10.58	5.8	High	High	High	High	High	High	1
FALSE	High	Master Protein	P52943	Cysteine-rich protein 2 OS=Homo sapiens GN=CRIP2 PE=1 SV=1	0	29.832	49	5	47	5	208	22.5	8.72	133.94	5	0	1.139	0.133302	0.969772	0.735695	93.5	106.5	47.44	14.65	High	High	High	High	High	High	1
FALSE	High	Master Protein	F6Y5H0	RNA-binding motif, single-stranded-interacting protein 1 OS=Homo sapiens GN=RBMS1 PE=4 SV=1	0	16.178	8	2	20	2	386	41.9	8.62	68.33	2	0	1.139	1.44766	0.71653	0.0356732	93.5	106.5	3.91	4.81	High	High	High	High	High	High	1
FALSE	High	Master Protein	P00367	Glutamate dehydrogenase 1, mitochondrial OS=Homo sapiens GN=GLUD1 PE=1 SV=2	0	36.543	19	6	24	6	558	61.4	7.8	70.94	6	0	1.138	1.17333	0.763251	0.0670923	93.5	106.5	4.91	16.18	High	High	High	High	High	High	1
FALSE	High	Master Protein	Q4TT38	39S ribosomal protein L28, mitochondrial OS=Homo sapiens GN=MRPL28 PE=1 SV=1	0	19.001	17	3	17	3	256	30	7.94	37.28	3	0	1.138	1.17333	0.763251	0.0670923	93.5	106.5	8.35	10.53	High	High	High	High	High	High	1
FALSE	High	Master Protein	O75348	V-type proton ATPase subunit G 1 OS=Homo sapiens GN=ATP6V1G1 PE=1 SV=3	0	4.767	36	2	4	2	118	13.7	8.79	9.6	2	0	1.138	0.000962923	0.999778	0.997785	93.6	106.4	23.26	29.18	Peak Found	Peak Found	High	High	High	High	1	Met-loss+Acetyl [N-Term]
FALSE	High	Master Protein	P26599	Polypyrimidine tract-binding protein 1 OS=Homo sapiens GN=PTBP1 PE=1 SV=1	0	131.536	54	17	111	17	531	57.2	9.17	391.45	17	0	1.137	1.0129	0.791972	0.0970726	93.6	106.4	14.97	3.21	High	High	High	High	High	High	1	Acetyl [N-Term]
FALSE	High	Master Protein	P98170	E3 ubiquitin-protein ligase XIAP OS=Homo sapiens GN=XIAP PE=1 SV=2	0	30.037	16	6	15	6	497	56.6	6.65	41.53	6	0	1.137	0.697419	0.851644	0.200716	93.6	106.4	15.38	6.87	High	High	High	High	High	High	1
FALSE	High	Master Protein	O15162	Phospholipid scramblase 1 OS=Homo sapiens GN=PLSCR1 PE=1 SV=1	0	20.323	16	4	18	4	318	35	4.94	53.91	4	0	1.137	1.20022	0.758539	0.063064	93.6	106.4	6.59	8.26	High	High	High	High	High	High	1
FALSE	High	Master Protein	Q8N4V1	Membrane magnesium transporter 1 OS=Homo sapiens GN=MMGT1 PE=1 SV=1	0	54.42	55	5	55	5	131	14.7	9.16	219.92	5	0	1.136	0.890358	0.814637	0.128719	93.6	106.4	8.15	11.24	High	High	High	High	High	High	1
FALSE	High	Master Protein	P62314	Small nuclear ribonucleoprotein Sm D1 OS=Homo sapiens GN=SNRPD1 PE=1 SV=1	0	52.129	38	3	80	3	119	13.3	11.56	336.46	3	0	1.136	0.668191	0.857395	0.214688	93.6	106.4	7.06	9.79	High	High	High	High	High	High	1
FALSE	High	Master Protein	Q15645	Pachytene checkpoint protein 2 homolog OS=Homo sapiens GN=TRIP13 PE=1 SV=2	0	48.279	26	10	47	10	432	48.5	6.09	137.23	10	0	1.136	1.07739	0.780299	0.0836775	93.6	106.4	17.83	3.51	High	High	High	High	High	High	1
FALSE	High	Master Protein	P09543	2',3'-cyclic-nucleotide 3'-phosphodiesterase OS=Homo sapiens GN=CNP PE=1 SV=2	0	39.582	19	7	37	7	421	47.5	9.07	99.11	7	0	1.136	0.0143571	0.9967	0.967482	93.6	106.4	12.44	23.89	High	High	High	High	High	High	1
FALSE	High	Master Protein	Q9NZB2	Constitutive coactivator of PPAR-gamma-like protein 1 OS=Homo sapiens GN=FAM120A PE=1 SV=2	0	34.608	11	7	31	7	1118	121.8	8.88	83.29	7	0	1.136	0.741628	0.843019	0.181289	93.6	106.4	24.29	10.26	High	High	High	High	High	High	1
FALSE	High	Master Protein	P49915	GMP synthase [glutamine-hydrolyzing] OS=Homo sapiens GN=GMPS PE=1 SV=1	0	16.377	11	5	21	5	693	76.7	6.87	33.73	5	0	1.136	0.864643	0.819475	0.136571	93.7	106.3	0.63	9.07	High	High	High	High	High	High	1
FALSE	High	Master Protein	C9J813	Caldesmon (Fragment) OS=Homo sapiens GN=CALD1 PE=1 SV=1	0	7.893	4	2	6	2	459	54.1	5.72	14.24	2	0	1.136	0.971304	0.799594	0.106831	93.6	106.4	29.99	1.78	Peak Found	High	High	High	High	High	1
FALSE	High	Master Protein	Q16850	Lanosterol 14-alpha demethylase OS=Homo sapiens GN=CYP51A1 PE=1 SV=3	0	7.84	5	2	6	2	503	56.8	8.53	8.06	2	0	1.136	0.573058	0.876384	0.267265	93.6	106.4	9.37	30.37	High	High	Peak Found	High	Peak Found	High	1
FALSE	High	Master Protein	H7BZK6	Ubiquitin carboxyl-terminal hydrolase 46 OS=Homo sapiens GN=USP46 PE=4 SV=1	0	33.255	22	7	39	4	339	39.5	7.36	110.49	7	3	1.135	0.723703	0.846505	0.188928	93.7	106.3	4.94	14.58	High	High	High	High	High	High	1
FALSE	High	Master Protein	O43747	AP-1 complex subunit gamma-1 OS=Homo sapiens GN=AP1G1 PE=1 SV=5	0	30.625	11	7	31	7	822	91.3	6.8	83.41	7	0	1.135	0.32983	0.926866	0.467918	93.7	106.3	36.46	45.31	High	High	High	High	High	High	1
FALSE	High	Master Protein	Q9UFC0	Leucine-rich repeat and WD repeat-containing protein 1 OS=Homo sapiens GN=LRWD1 PE=1 SV=2	0	23.223	11	4	14	4	647	70.8	7.21	42.47	4	0	1.135	0.108388	0.975352	0.779133	93.7	106.3	28.69	36.36	High	High	High	High	High	High	1
FALSE	High	Master Protein	A0A087WW70	WAS/WASL-interacting protein family member 1 OS=Homo sapiens GN=WIPF1 PE=4 SV=1	0	18.842	14	4	12	4	492	50.4	11.25	30.3	4	0	1.135	0.741628	0.843019	0.181289	93.7	106.3	4.27	15.48	High	High	High	High	High	High	1	Met-loss [N-Term]
FALSE	High	Master Protein	F5H2U4	Ubiquitin-associated protein 2 OS=Homo sapiens GN=UBAP2 PE=1 SV=2	0	12.97	5	2	11	2	581	60.3	7.15	33.53	2	0	1.135	1.07558	0.780624	0.0840268	93.7	106.3	15.27	3.91	High	High	High	High	High	High	1
FALSE	High	Master Protein	Q13126	S-methyl-5'-thioadenosine phosphorylase OS=Homo sapiens GN=MTAP PE=1 SV=2	0	8.045	12	2	6	2	283	31.2	7.18	6.7	2	0	1.135	1.08783	0.778425	0.0816898	93.7	106.3	17.79	17.08	High	Peak Found	Peak Found	High	High	High	1
FALSE	High	Master Protein	Q92734	Protein TFG OS=Homo sapiens GN=TFG PE=1 SV=2	0	135.33	44	16	207	16	400	43.4	5.1	639.16	16	0	1.134	0.479616	0.895444	0.331424	93.7	106.3	128.93	12.56	High	High	High	High	High	High	1	Acetyl [N-Term]
FALSE	High	Master Protein	Q5JPE7	Nodal modulator 2 OS=Homo sapiens GN=NOMO2 PE=1 SV=1	0	42.018	8	9	38	9	1267	139.4	5.76	58.68	9	0	1.134	0.156023	0.964712	0.698195	93.7	106.3	6.87	31.64	High	High	High	High	High	High	1
FALSE	High	Master Protein	Q8IYS2	Uncharacterized protein KIAA2013 OS=Homo sapiens GN=KIAA2013 PE=2 SV=1	0	35.789	13	7	33	7	634	69.1	8.19	65.82	7	0	1.134	1.20022	0.758539	0.063064	93.7	106.3	8.61	6.89	High	High	High	High	High	High	1
FALSE	High	Master Protein	O43678	NADH dehydrogenase [ubiquinone] 1 alpha subcomplex subunit 2 OS=Homo sapiens GN=NDUFA2 PE=1 SV=3	0	25.215	42	4	15	4	99	10.9	9.57	53.63	4	0	1.134	0.75101	0.8412	0.177415	93.7	106.3	37.31	10.96	High	High	High	High	High	High	1
FALSE	High	Master Protein	P10606	Cytochrome c oxidase subunit 5B, mitochondrial OS=Homo sapiens GN=COX5B PE=1 SV=2	0	17.312	30	4	15	4	129	13.7	8.81	39.33	4	0	1.134	0.226282	0.949231	0.593906	93.7	106.3	74.75	31.89	High	High	High	High	Peak Found	High	1
FALSE	High	Master Protein	Q8IWX8	Calcium homeostasis endoplasmic reticulum protein OS=Homo sapiens GN=CHERP PE=1 SV=3	0	36.669	11	7	30	7	916	103.6	9.04	49.55	7	0	1.133	1.08783	0.778425	0.0816898	93.7	106.3	11.27	10.69	High	High	High	High	High	High	1
FALSE	High	Master Protein	Q14008	Cytoskeleton-associated protein 5 OS=Homo sapiens GN=CKAP5 PE=1 SV=3	0	99.626	15	21	70	21	2032	225.4	7.8	136.72	21	0	1.132	0.822017	0.827558	0.150655	93.8	106.2	11.48	9.82	High	High	High	High	High	High	1
FALSE	High	Master Protein	P62304	Small nuclear ribonucleoprotein E OS=Homo sapiens GN=SNRPE PE=1 SV=1	0	32.413	70	5	41	5	92	10.8	9.44	139.9	5	0	1.132	0.500322	0.891185	0.315993	93.8	106.2	15.88	8.44	High	High	High	High	High	High	1
FALSE	High	Master Protein	P11172	Uridine 5'-monophosphate synthase OS=Homo sapiens GN=UMPS PE=1 SV=1	0	20.268	9	3	13	3	480	52.2	7.24	31.47	3	0	1.132	1.07558	0.780624	0.0840268	93.8	106.2	4.71	7.79	High	High	High	High	High	High	1
FALSE	High	Master Protein	Q15633	RISC-loading complex subunit TARBP2 OS=Homo sapiens GN=TARBP2 PE=1 SV=3	0	18.031	14	4	11	4	366	39	6.54	27.27	4	0	1.132	0.21563	0.951562	0.608653	93.8	106.2	21.44	4.33	High	High	High	High	High	High	1
FALSE	High	Master Protein	Q9UJZ1	Stomatin-like protein 2, mitochondrial OS=Homo sapiens GN=STOML2 PE=1 SV=1	0	147.246	53	15	138	15	356	38.5	7.39	494.28	15	0	1.131	1.03855	0.787309	0.091507	93.9	106.1	13.51	11.9	High	High	High	High	High	High	1
FALSE	High	Master Protein	Q7RTP6	Protein-methionine sulfoxide oxidase MICAL3 OS=Homo sapiens GN=MICAL3 PE=1 SV=2	0	12.499	2	3	11	3	2002	224.2	5.55	22.91	3	0	1.131	1.17333	0.763251	0.0670923	93.9	106.1	8.94	1.89	High	High	High	High	High	High	1
FALSE	High	Master Protein	A2ACR1	Proteasome subunit beta type OS=Homo sapiens GN=PSMB9 PE=1 SV=1	0	12.164	11	2	5	2	196	20.9	4.89	14.99	2	0	1.131	0.101364	0.97693	0.791838	93.8	106.2	19.64	14.65	Peak Found	Peak Found	High	High	High	High	1
FALSE	High	Master Protein	Q9NWT1	p21-activated protein kinase-interacting protein 1 OS=Homo sapiens GN=PAK1IP1 PE=1 SV=2	0	11.927	8	3	13	3	392	43.9	8.91	21.37	3	0	1.131	0.0010339	0.999762	0.997622	93.9	106.1	9.4	33.14	High	High	High	High	High	High	1
FALSE	High	Master Protein	A6ND36	Protein FAM83G OS=Homo sapiens GN=FAM83G PE=1 SV=2	0	11.848	3	2	6	2	823	90.8	6.39	14.45	2	0	1.131	0.883469	0.81593	0.130777	93.9	106.1	17.89	21.5	High	Peak Found	High	High	High	High	1
FALSE	High	Master Protein	O75340	Programmed cell death protein 6 OS=Homo sapiens GN=PDCD6 PE=1 SV=1	0	11.211	29	3	12	3	191	21.9	5.4	30.99	3	0	1.131	0.802642	0.831258	0.157528	93.8	106.2	1.53	15.85	High	High	High	High	High	High	1	Met-loss+Acetyl [N-Term]
FALSE	High	Master Protein	Q7Z4G1	COMM domain-containing protein 6 OS=Homo sapiens GN=COMMD6 PE=1 SV=1	0	7.473	28	2	12	2	85	9.6	6	27.65	2	0	1.131	0.18691	0.957875	0.650264	93.8	106.2	61.19	1.99	High	High	High	High	High	High	1
FALSE	High	Master Protein	Q13435	Splicing factor 3B subunit 2 OS=Homo sapiens GN=SF3B2 PE=1 SV=2	0	138.25	38	22	163	22	895	100.2	5.67	450.44	22	0	1.13	0.300296	0.933191	0.500846	93.9	106.1	21.99	30.19	High	High	High	High	High	High	1	Met-loss+Acetyl [N-Term]
FALSE	High	Master Protein	P19013	Keratin, type II cytoskeletal 4 OS=Homo sapiens GN=KRT4 PE=1 SV=4	0	68.279	22	12	236	7	534	57.3	6.61	685.2	12	1	1.13	1.40237	0.724041	0.0395941	93.9	106.1	6.73	3.94	High	High	High	High	High	High	1
FALSE	High	Master Protein	H7BXH2	Serine/threonine-protein phosphatase 6 regulatory subunit 3 OS=Homo sapiens GN=PPP6R3 PE=1 SV=1	0	50.274	20	10	35	10	827	92.4	4.63	89.61	10	0	1.13	0.741628	0.843019	0.181289	93.9	106.1	17.62	32.07	High	High	High	High	High	High	1
FALSE	High	Master Protein	Q9Y2Z0	Suppressor of G2 allele of SKP1 homolog OS=Homo sapiens GN=SUGT1 PE=1 SV=3	0	47.465	30	6	47	6	365	41	5.16	155.4	6	0	1.13	1.05183	0.784905	0.0887505	93.9	106.1	10.07	0.41	High	High	High	High	High	High	1	Met-loss+Acetyl [N-Term]
FALSE	High	Master Protein	Q66K74	Microtubule-associated protein 1S OS=Homo sapiens GN=MAP1S PE=1 SV=2	0	15.484	4	3	7	3	1059	112.1	7.3	16.09	3	0	1.13	0.883469	0.81593	0.130777	93.9	106.1	27.05	8.92	High	High	Peak Found	High	High	Peak Found	1
FALSE	High	Master Protein	P62829	60S ribosomal protein L23 OS=Homo sapiens GN=RPL23 PE=1 SV=1	0	83.863	46	7	112	7	140	14.9	10.51	334.39	7	0	1.129	0.11629	0.973578	0.765085	93.9	106.1	12.17	24.67	High	High	High	High	High	High	1
FALSE	High	Master Protein	G5E9W8	Glycogenin 1, isoform CRA_e OS=Homo sapiens GN=GYG1 PE=1 SV=1	0	16.572	19	4	12	4	193	21.5	5.55	33.77	4	0	1.129	0.741628	0.843019	0.181289	93.9	106.1	12.3	43.08	High	High	Peak Found	High	High	High	1
FALSE	High	Master Protein	M0R3D4	Prenylated Rab acceptor protein 1 OS=Homo sapiens GN=RABAC1 PE=1 SV=1	0	10.292	22	2	3	2	151	17	7.24	10.07	2	0	1.129	1.20022	0.758539	0.063064	93.9	106.1	6.33	3.4	High	High	Peak Found	Peak Found	Peak Found	High	1
FALSE	High	Master Protein	Q9BZE9	Tether containing UBX domain for GLUT4 OS=Homo sapiens GN=ASPSCR1 PE=1 SV=1	0	8.022	9	3	12	3	553	60.1	6.64	10.17	3	0	1.129	0.83036	0.825969	0.147788	93.9	106.1	11.03	25.24	High	High	High	High	High	High	1
FALSE	High	Master Protein	P49005	DNA polymerase delta subunit 2 OS=Homo sapiens GN=POLD2 PE=1 SV=1	0.001	4.425	9	2	2	2	469	51.3	5.58	4.33	2	0	1.129	#VALUE!		#VALUE!	93.9	106.1	32.39		Peak Found	Peak Found	Not Found	Not Found	High	High	1
FALSE	High	Master Protein	Q8NHV4	Protein NEDD1 OS=Homo sapiens GN=NEDD1 PE=1 SV=1	0	27.357	8	3	22	3	660	71.9	7.97	70.79	3	0	1.128	0.865381	0.819336	0.136339	94	106	16.54	13.84	High	High	High	High	High	High	1
FALSE	High	Master Protein	P0CG08	Golgi pH regulator B OS=Homo sapiens GN=GPR89B PE=1 SV=1	0	19.629	15	4	14	4	455	52.9	9.28	39.42	4	0	1.128	1.08783	0.778425	0.0816898	94	106	20.65	11.95	High	High	High	High	High	High	1
FALSE	High	Master Protein	Q15018	BRISC complex subunit Abro1 OS=Homo sapiens GN=FAM175B PE=1 SV=2	0	149.695	70	20	233	20	415	46.9	6.21	675.79	20	0	1.127	0.690197	0.853061	0.204081	94	106	7.64	16.6	High	High	High	High	High	High	1	Met-loss+Acetyl [N-Term]
FALSE	High	Master Protein	A0A087X1Z3	Proteasome activator complex subunit 2 OS=Homo sapiens GN=PSME2 PE=4 SV=1	0	38.635	42	8	29	8	254	29.1	6.71	84.89	8	0	1.127	0.457733	0.899967	0.348552	94	106	22.82	21.17	High	High	High	High	High	High	1
FALSE	High	Master Protein	Q8TE02	Elongator complex protein 5 OS=Homo sapiens GN=ELP5 PE=1 SV=2	0	23.791	36	6	34	6	316	34.8	4.97	81.53	6	0	1.127	0.493365	0.892614	0.321096	94	106	6.97	11.09	High	High	High	High	High	High	1
FALSE	High	Master Protein	P45954	Short/branched chain specific acyl-CoA dehydrogenase, mitochondrial OS=Homo sapiens GN=ACADSB PE=1 SV=1	0	7.249	8	2	3	2	432	47.5	6.99	8.45	2	0	1.127	0.208035	0.953227	0.619391	94	106	45.52	63.25	Peak Found	Peak Found	High	High	Peak Found	Peak Found	1
FALSE	High	Master Protein	P17301	Integrin alpha-2 OS=Homo sapiens GN=ITGA2 PE=1 SV=1	0	260.909	38	34	284	7	1181	129.2	5.31	854.47	34	28	1.126	1.78346	0.663214	0.016464	94.1	105.9	3.44	3.74	High	High	High	High	High	High	1
FALSE	High	Master Protein	Q9Y291	28S ribosomal protein S33, mitochondrial OS=Homo sapiens GN=MRPS33 PE=1 SV=1	0	9.262	21	2	13	2	106	12.6	10.11	34.25	2	0	1.126	0.697419	0.851644	0.200716	94.1	105.9	23.93	14.82	High	High	High	High	High	High	1	Met-loss+Acetyl [N-Term]
FALSE	High	Master Protein	Q9Y5F6	Protocadherin gamma-C5 OS=Homo sapiens GN=PCDHGC5 PE=2 SV=1	0	5.681	2	2	8	2	944	101.9	5.03	7.11	2	0	1.126	0.883469	0.81593	0.130777	94.1	105.9	25.91	10.86	Peak Found	High	High	High	High	High	1
FALSE	High	Master Protein	Q5VSL9	Striatin-interacting protein 1 OS=Homo sapiens GN=STRIP1 PE=1 SV=1	0	36.846	9	6	27	6	837	95.5	6.29	74.04	6	0	1.125	0.741628	0.843019	0.181289	94.1	105.9	15.03	6.48	High	High	High	High	High	High	1
FALSE	High	Master Protein	P35249	Replication factor C subunit 4 OS=Homo sapiens GN=RFC4 PE=1 SV=2	0	26.585	19	6	25	6	363	39.7	8.02	55.72	6	0	1.125	0.389942	0.914125	0.407434	94.1	105.9	29.39	5.89	High	High	High	High	High	High	1
FALSE	High	Master Protein	P35612	Beta-adducin OS=Homo sapiens GN=ADD2 PE=1 SV=3	0	16.384	6	4	27	3	726	80.8	5.92	60.13	4	0	1.125	0.380736	0.916065	0.416163	94.1	105.9	25.79	24.76	High	High	High	High	High	High	1
FALSE	High	Master Protein	C9JHK9	ATP-binding cassette sub-family F member 2 (Fragment) OS=Homo sapiens GN=ABCF2 PE=1 SV=1	0	6.11	8	2	9	2	240	26.9	6.81	17.81	2	0	1.125	0.883469	0.81593	0.130777	94.1	105.9	10.59	8.16	High	High	High	High	High	High	1
FALSE	High	Master Protein	P19784	Casein kinase II subunit alpha' OS=Homo sapiens GN=CSNK2A2 PE=1 SV=1	0	36.05	25	6	31	6	350	41.2	8.56	91.52	6	0	1.124	1.09948	0.776339	0.0795273	94.2	105.8	20.1	10.72	High	High	High	High	High	High	1
FALSE	High	Master Protein	Q9P2I0	Cleavage and polyadenylation specificity factor subunit 2 OS=Homo sapiens GN=CPSF2 PE=1 SV=2	0	19.725	9	5	17	5	782	88.4	5.11	41.37	5	0	1.124	1.10243	0.775812	0.0789889	94.2	105.8	7.87	6.21	High	High	High	High	High	High	1
FALSE	High	Master Protein	H7C4X9	Protein kinase C-binding protein 1 (Fragment) OS=Homo sapiens GN=ZMYND8 PE=1 SV=2	0	10.69	4	3	12	3	1095	121.1	6.38	7.82	3	0	1.124	0.668191	0.857395	0.214688	94.1	105.9	32.67	8.82	Peak Found	High	Peak Found	High	High	High	1
FALSE	High	Master Protein	Q14978	Nucleolar and coiled-body phosphoprotein 1 OS=Homo sapiens GN=NOLC1 PE=1 SV=2	0	7.673	4	3	13	3	699	73.6	9.47	24.19	3	0	1.124	0.741628	0.843019	0.181289	94.2	105.8	16.93	10.61	High	High	High	High	High	High	1
FALSE	High	Master Protein	Q13501	Sequestosome-1 OS=Homo sapiens GN=SQSTM1 PE=1 SV=1	0	413.04	81	25	896	25	440	47.7	5.22	3715.13	25	0	1.123	0.218482	0.950937	0.604669	94.2	105.8	8.16	30.32	High	High	High	High	High	High	1
FALSE	High	Master Protein	P62263	40S ribosomal protein S14 OS=Homo sapiens GN=RPS14 PE=1 SV=3	0	130.154	70	13	161	13	151	16.3	10.05	609.14	13	0	1.123	0.855409	0.821219	0.139505	94.2	105.8	3.69	11.51	High	High	High	High	High	High	1
FALSE	High	Master Protein	M0R2P6	SH3KBP1 binding protein 1, isoform CRA_c OS=Homo sapiens GN=SHKBP1 PE=1 SV=1	0	90.897	29	11	80	11	682	73.7	8.4	247.81	11	0	1.123	0.21563	0.951562	0.608653	94.2	105.8	13.34	28.94	High	High	High	High	High	High	1	Met-loss+Acetyl [N-Term]
FALSE	High	Master Protein	Q92600	Cell differentiation protein RCD1 homolog OS=Homo sapiens GN=RQCD1 PE=1 SV=1	0	68.855	45	11	84	11	299	33.6	8.03	208.31	11	0	1.123	0.833364	0.825398	0.14677	94.2	105.8	27.77	8.83	High	High	High	High	High	High	1
FALSE	High	Master Protein	P21912	Succinate dehydrogenase [ubiquinone] iron-sulfur subunit, mitochondrial OS=Homo sapiens GN=SDHB PE=1 SV=3	0	14.576	18	4	15	4	280	31.6	8.76	33.54	4	0	1.123	1.20022	0.758539	0.063064	94.2	105.8	5.88	5.54	High	High	High	High	High	High	1
FALSE	High	Master Protein	P69905	Hemoglobin subunit alpha OS=Homo sapiens GN=HBA1 PE=1 SV=2	0	11.422	15	2	7	2	142	15.2	8.68	13.86	2	0	1.122	0.280946	0.937358	0.523665	94.2	105.8	34.49	6.4	Peak Found	Peak Found	High	High	High	High	1
FALSE	High	Master Protein	P17987	T-complex protein 1 subunit alpha OS=Homo sapiens GN=TCP1 PE=1 SV=1	0	715.875	87	50	2287	50	556	60.3	6.11	7586.62	50	0	1.121	2.60966	0.54832	0.00245662	94.3	105.7	2.52	2.82	High	High	High	High	High	High	1	Acetyl [N-Term]
FALSE	High	Master Protein	P48444	Coatomer subunit delta OS=Homo sapiens GN=ARCN1 PE=1 SV=1	0	188.693	58	30	249	30	511	57.2	6.21	701.32	30	0	1.121	0.345845	0.923455	0.450978	94.3	105.7	10.94	6.69	High	High	High	High	High	High	1	Met-loss [N-Term]
FALSE	High	Master Protein	Q16186	Proteasomal ubiquitin receptor ADRM1 OS=Homo sapiens GN=ADRM1 PE=1 SV=2	0	86.371	27	12	119	12	407	42.1	5.07	378.76	12	0	1.121	1.05199	0.784877	0.0887184	94.3	105.7	7.91	12.67	High	High	High	High	High	High	1	Met-loss+Acetyl [N-Term]
FALSE	High	Master Protein	P82933	28S ribosomal protein S9, mitochondrial OS=Homo sapiens GN=MRPS9 PE=1 SV=2	0	68.044	31	10	77	10	396	45.8	9.51	251.58	10	0	1.121	0.942452	0.804924	0.114169	94.3	105.7	11.65	11.15	High	High	High	High	High	High	1
FALSE	High	Master Protein	Q6IA86	Elongator complex protein 2 OS=Homo sapiens GN=ELP2 PE=1 SV=2	0	54.826	22	14	45	14	826	92.4	5.96	99.38	14	0	1.121	0.883469	0.81593	0.130777	94.3	105.7	11.19	11.54	High	High	High	High	High	High	1
FALSE	High	Master Protein	Q969Q6	Serine/threonine-protein phosphatase 2A regulatory subunit B'' subunit gamma OS=Homo sapiens GN=PPP2R3C PE=1 SV=1	0	26.44	17	6	25	6	453	53.3	5.19	71.66	6	0	1.121	1.09948	0.776339	0.0795273	94.3	105.7	12.66	11.56	High	High	High	High	High	High	1
FALSE	High	Master Protein	P33176	Kinesin-1 heavy chain OS=Homo sapiens GN=KIF5B PE=1 SV=1	0	526.312	69	61	667	61	963	109.6	6.51	2217.97	61	0	1.12	1.08783	0.778425	0.0816898	94.3	105.7	17.11	7.37	High	High	High	High	High	High	1	Met-loss+Acetyl [N-Term]
FALSE	High	Master Protein	P51991	Heterogeneous nuclear ribonucleoprotein A3 OS=Homo sapiens GN=HNRNPA3 PE=1 SV=2	0	70.262	38	13	84	13	378	39.6	9.01	255.55	13	0	1.12	0.369073	0.918529	0.427491	94.3	105.7	18.63	15.12	High	High	High	High	High	High	1	Acetyl [N-Term]
FALSE	High	Master Protein	O15446	DNA-directed RNA polymerase I subunit RPA34 OS=Homo sapiens GN=CD3EAP PE=1 SV=1	0	19.21	11	3	14	3	510	55	8.51	45.82	3	0	1.12	1.04001	0.787043	0.0911981	94.3	105.7	5.52	8.92	High	High	High	High	High	High	1
FALSE	High	Master Protein	B3KWE1	Histidine--tRNA ligase, cytoplasmic OS=Homo sapiens GN=HARS PE=1 SV=1	0	9.706	11	2	10	2	440	49.6	5.41	34.11	2	0	1.12	0.188157	0.9576	0.648399	94.3	105.7	36.56	22.79	High	High	High	High	High	High	1
FALSE	High	Master Protein	O60763	General vesicular transport factor p115 OS=Homo sapiens GN=USO1 PE=1 SV=2	0	203.118	34	23	217	23	962	107.8	4.91	677.3	23	0	1.119	0.757545	0.839935	0.174765	94.4	105.6	17.09	8.48	High	High	High	High	High	High	1
FALSE	High	Master Protein	Q9BT78	COP9 signalosome complex subunit 4 OS=Homo sapiens GN=COPS4 PE=1 SV=1	0	103.587	61	19	98	19	406	46.2	5.83	280.03	19	0	1.119	1.20022	0.758539	0.063064	94.4	105.6	7.1	3.19	High	High	High	High	High	High	1
FALSE	High	Master Protein	Q96FJ2	Dynein light chain 2, cytoplasmic OS=Homo sapiens GN=DYNLL2 PE=1 SV=1	0	57.721	65	7	120	4	89	10.3	7.37	342.88	7	0	1.119	0.116296	0.973577	0.765075	94.4	105.6	11.05	20.43	High	High	High	High	High	High	1
FALSE	High	Master Protein	Q99575	Ribonucleases P/MRP protein subunit POP1 OS=Homo sapiens GN=POP1 PE=1 SV=2	0	47.567	13	9	36	9	1024	114.6	9.22	93.83	9	0	1.119	0.31377	0.9303	0.485546	94.4	105.6	7.09	24.79	High	High	High	High	High	High	1
FALSE	High	Master Protein	Q08379	Golgin subfamily A member 2 OS=Homo sapiens GN=GOLGA2 PE=1 SV=3	0	24.818	8	5	12	5	1002	113	5.02	32.29	5	0	1.119	0.204033	0.954106	0.625125	94.4	105.6	54.77	14.97	High	High	Peak Found	High	High	High	1
FALSE	High	Master Protein	O14880	Microsomal glutathione S-transferase 3 OS=Homo sapiens GN=MGST3 PE=1 SV=1	0	23.513	34	3	20	3	152	16.5	9.38	72.24	3	0	1.119	0.405765	0.910801	0.392857	94.4	105.6	8.73	21.19	High	High	High	High	High	High	1
FALSE	High	Master Protein	Q16698	2,4-dienoyl-CoA reductase, mitochondrial OS=Homo sapiens GN=DECR1 PE=1 SV=1	0	11.229	11	2	13	2	335	36	9.28	52.27	2	0	1.119	1.20022	0.758539	0.063064	94.4	105.6	12.59	13.49	High	High	High	High	High	High	1
FALSE	High	Master Protein	P62879	Guanine nucleotide-binding protein G(I)/G(S)/G(T) subunit beta-2 OS=Homo sapiens GN=GNB2 PE=1 SV=3	0	66.4	49	11	57	7	340	37.3	6	166.48	11	5	1.118	0.741628	0.843019	0.181289	94.4	105.6	55.41	3.86	High	High	High	High	High	High	1	Met-loss+Acetyl [N-Term]
FALSE	High	Master Protein	Q3KQU3	MAP7 domain-containing protein 1 OS=Homo sapiens GN=MAP7D1 PE=1 SV=1	0	26.097	13	7	32	7	841	92.8	10.11	81.32	7	0	1.118	0.697419	0.851644	0.200716	94.4	105.6	10.24	23.84	High	High	High	High	High	High	1
FALSE	High	Master Protein	K7EKM4	Spermidine synthase OS=Homo sapiens GN=SRM PE=1 SV=1	0	7.798	27	2	4	2	93	10.5	10.4	9.8	2	0	1.118	1.03666	0.787651	0.0919048	94.4	105.6	5.41	16.7	Peak Found	Peak Found	High	High	High	Peak Found	1	Acetyl [N-Term]
FALSE	High	Master Protein	Q96HS1	Serine/threonine-protein phosphatase PGAM5, mitochondrial OS=Homo sapiens GN=PGAM5 PE=1 SV=2	0	143.313	68	20	263	20	289	32	8.68	738.41	20	0	1.117	0.041618	0.990463	0.908619	94.5	105.5	14.91	7.11	High	High	High	High	High	High	1
FALSE	High	Master Protein	P11586	C-1-tetrahydrofolate synthase, cytoplasmic OS=Homo sapiens GN=MTHFD1 PE=1 SV=3	0	107.721	31	22	110	22	935	101.5	7.3	308.73	22	0	1.117	0.398201	0.912389	0.399759	94.5	105.5	13.38	5.4	High	High	High	High	High	High	1	Met-loss [N-Term]
FALSE	High	Master Protein	Q71UI9	Histone H2A.V OS=Homo sapiens GN=H2AFV PE=1 SV=3	0	20.379	26	3	45	2	128	13.5	10.58	80.74	3	0	1.117	0.477126	0.895957	0.33333	94.5	105.5	34.47	75.24	Peak Found	Peak Found	High	High	High	Peak Found	1
FALSE	High	Master Protein	P34896	Serine hydroxymethyltransferase, cytosolic OS=Homo sapiens GN=SHMT1 PE=1 SV=1	0	11.99	9	3	3	3	483	53	7.71	8.08	3	0	1.117	0.741628	0.843019	0.181289	94.5	105.5	64.69	19.07	Peak Found	Peak Found	Peak Found	Peak Found	High	High	1
FALSE	High	Master Protein	Q32MZ4	Leucine-rich repeat flightless-interacting protein 1 OS=Homo sapiens GN=LRRFIP1 PE=1 SV=2	0	58.279	22	11	55	10	808	89.2	4.65	169.87	11	1	1.116	0.534921	0.884113	0.291796	94.5	105.5	5.21	28.09	High	High	High	High	High	High	1
FALSE	High	Master Protein	Q05639	Elongation factor 1-alpha 2 OS=Homo sapiens GN=EEF1A2 PE=1 SV=1	0	173.096	59	18	681	6	463	50.4	9.03	2145.38	18	0	1.115	0.668191	0.857395	0.214688	94.6	105.4	28.96	10.33	High	High	High	High	High	High	1
FALSE	High	Master Protein	Q9NWV8	BRISC and BRCA1-A complex member 1 OS=Homo sapiens GN=BABAM1 PE=1 SV=1	0	111.938	55	14	182	14	329	36.5	4.64	537.86	14	0	1.115	1.20022	0.758539	0.063064	94.5	105.5	16.76	19.1	High	High	High	High	High	High	1	Acetyl [N-Term]
FALSE	High	Master Protein	Q5VIR6-4	Isoform 4 of Vacuolar protein sorting-associated protein 53 homolog OS=Homo sapiens GN=VPS53	0	59.138	18	11	49	11	832	94.3	6.7	147.29	11	0	1.115	1.04001	0.787043	0.0911981	94.6	105.4	9.73	5.5	High	High	High	High	High	High	1
FALSE	High	Master Protein	P36507	Dual specificity mitogen-activated protein kinase kinase 2 OS=Homo sapiens GN=MAP2K2 PE=1 SV=1	0	20.096	19	4	9	4	400	44.4	6.55	23.72	4	0	1.115	0.18691	0.957875	0.650264	94.6	105.4	11.62	25.23	High	High	High	High	High	High	1
FALSE	High	Master Protein	Q9Y3D9	28S ribosomal protein S23, mitochondrial OS=Homo sapiens GN=MRPS23 PE=1 SV=2	0	50.848	65	8	49	8	190	21.8	8.9	155.46	8	0	1.114	0.883469	0.81593	0.130777	94.6	105.4	3.08	25.35	High	High	High	High	High	High	1	Met-loss+Acetyl [N-Term]
FALSE	High	Master Protein	P56378	6.8 kDa mitochondrial proteolipid OS=Homo sapiens GN=MP68 PE=1 SV=1	0	16.433	33	2	33	2	58	6.7	10.08	62.13	2	0	1.114	0.822017	0.827558	0.150655	94.6	105.4	38.97	5	High	High	High	High	High	High	1
FALSE	High	Master Protein	Q8IWE2	Protein NOXP20 OS=Homo sapiens GN=FAM114A1 PE=1 SV=2	0	8.201	6	2	3	2	563	60.7	4.68	2.87	2	0	1.114	0.234715	0.947389	0.582486	94.6	105.4	39	16.16	Peak Found	Peak Found	Peak Found	Peak Found	High	High	1
FALSE	High	Master Protein	Q9UNF1	Melanoma-associated antigen D2 OS=Homo sapiens GN=MAGED2 PE=1 SV=2	0	129.181	45	22	144	21	606	64.9	9.32	397.42	22	1	1.113	0.741628	0.843019	0.181289	94.7	105.3	14.84	11.39	High	High	High	High	High	High	1	Met-loss+Acetyl [N-Term]
FALSE	High	Master Protein	P22234	Multifunctional protein ADE2 OS=Homo sapiens GN=PAICS PE=1 SV=3	0	327.763	78	35	581	35	425	47	7.23	1912.27	35	0	1.112	1.14456	0.768324	0.0716871	94.7	105.3	2.2	8.51	High	High	High	High	High	High	1	Met-loss+Acetyl [N-Term]
FALSE	High	Master Protein	Q5SW79	Centrosomal protein of 170 kDa OS=Homo sapiens GN=CEP170 PE=1 SV=1	0	85.833	17	15	90	15	1584	175.2	7.11	220.74	15	0	1.112	0.21184	0.952393	0.613988	94.7	105.3	13.53	35.02	High	High	High	High	High	High	1
FALSE	High	Master Protein	Q9UKL0	REST corepressor 1 OS=Homo sapiens GN=RCOR1 PE=1 SV=1	0	18.886	11	4	21	4	482	53	7.03	47.76	4	0	1.112	1.09948	0.776339	0.0795273	94.7	105.3	3.59	8.8	High	High	High	High	High	High	1
FALSE	High	Master Protein	S4R3W9	39S ribosomal protein L19, mitochondrial (Fragment) OS=Homo sapiens GN=MRPL19 PE=1 SV=1	0	10.521	15	2	14	2	143	16.6	9.51	31.89	2	0	1.112	1.03666	0.787651	0.0919048	94.7	105.3	16.56	0.92	High	High	High	High	High	High	1
FALSE	High	Master Protein	P50336	Protoporphyrinogen oxidase OS=Homo sapiens GN=PPOX PE=1 SV=1	0	7.741	9	2	4	2	477	50.7	8.16	8.87	2	0	1.112	0.255321	0.942905	0.555493	94.7	105.3	47.5	54.55	High	High	Peak Found	High	Peak Found	Peak Found	1
FALSE	High	Master Protein	Q15436	Protein transport protein Sec23A OS=Homo sapiens GN=SEC23A PE=1 SV=2	0	359.95	61	34	462	32	765	86.1	7.08	1710.68	34	3	1.111	1.08783	0.778425	0.0816898	94.8	105.2	7.84	5.14	High	High	High	High	High	High	1	Met-loss+Acetyl [N-Term]
FALSE	High	Master Protein	Q9Y5X2	Sorting nexin-8 OS=Homo sapiens GN=SNX8 PE=1 SV=1	0	23.71	17	6	22	6	465	52.5	7.39	56	6	0	1.11	1.1267	0.77149	0.0746973	94.8	105.2	11.46	7	High	High	High	High	High	High	1
FALSE	High	Master Protein	A6NHR9	Structural maintenance of chromosomes flexible hinge domain-containing protein 1 OS=Homo sapiens GN=SMCHD1 PE=1 SV=2	0	22.245	4	5	10	5	2005	226.2	7.3	24.48	5	0	1.11	1.03666	0.787651	0.0919048	94.8	105.2	6.07	3.15	High	High	Peak Found	High	Peak Found	High	1	Met-loss+Acetyl [N-Term]
FALSE	High	Master Protein	Q92797	Symplekin OS=Homo sapiens GN=SYMPK PE=1 SV=2	0	16.489	7	5	15	5	1274	141.1	6.13	26.63	5	0	1.11	1.20022	0.758539	0.063064	94.8	105.2	5.1	6.56	High	High	High	High	High	High	1
FALSE	High	Master Protein	Q9BTD8	RNA-binding protein 42 OS=Homo sapiens GN=RBM42 PE=1 SV=1	0	35.515	15	6	40	6	480	50.4	9.63	87.94	6	0	1.109	1.17333	0.763251	0.0670923	94.8	105.2	9.53	4.27	High	High	High	High	High	High	1
FALSE	High	Master Protein	Q3MHD2	Protein LSM12 homolog OS=Homo sapiens GN=LSM12 PE=1 SV=2	0	30.337	43	5	60	5	195	21.7	7.74	176.68	5	0	1.109	0.369073	0.918529	0.427491	94.8	105.2	16.56	12.88	High	High	High	High	High	High	1	Met-loss+Acetyl [N-Term]
FALSE	High	Master Protein	Q8N0U8	Vitamin K epoxide reductase complex subunit 1-like protein 1 OS=Homo sapiens GN=VKORC1L1 PE=1 SV=2	0	12.481	17	3	17	3	176	19.8	9.13	30.67	3	0	1.109	0.883469	0.81593	0.130777	94.8	105.2	17.09	9.57	High	High	High	High	High	High	1
FALSE	High	Master Protein	Q7L014	Probable ATP-dependent RNA helicase DDX46 OS=Homo sapiens GN=DDX46 PE=1 SV=2	0	9.728	2	3	8	3	1031	117.3	9.29	13.62	3	0	1.109	0.284397	0.936613	0.519521	94.8	105.2	12.83	17.08	High	High	High	High	High	High	1
FALSE	High	Master Protein	O00217	NADH dehydrogenase [ubiquinone] iron-sulfur protein 8, mitochondrial OS=Homo sapiens GN=NDUFS8 PE=1 SV=1	0	38.822	32	6	41	6	210	23.7	6.34	96.83	6	0	1.108	0.0589566	0.986516	0.873059	94.9	105.1	16.23	12.2	High	High	High	High	High	High	1
FALSE	High	Master Protein	Q9H2D6	TRIO and F-actin-binding protein OS=Homo sapiens GN=TRIOBP PE=1 SV=3	0	17.662	2	4	26	3	2365	261.2	8.48	78.54	4	0	1.108	0.609569	0.869047	0.245715	94.9	105.1	15.99	7.24	High	High	High	High	High	High	1
FALSE	High	Master Protein	P31689	DnaJ homolog subfamily A member 1 OS=Homo sapiens GN=DNAJA1 PE=1 SV=2	0	199.651	58	20	282	20	397	44.8	7.08	979.04	20	0	1.107	1.20022	0.758539	0.063064	94.9	105.1	7.9	5.39	High	High	High	High	High	High	1	Met-loss [N-Term]
FALSE	High	Master Protein	O14974	Protein phosphatase 1 regulatory subunit 12A OS=Homo sapiens GN=PPP1R12A PE=1 SV=1	0	152.03	36	30	179	30	1030	115.2	5.4	524.6	30	0	1.107	1.17333	0.763251	0.0670923	94.9	105.1	9.86	5	High	High	High	High	High	High	1
FALSE	High	Master Protein	P05023	Sodium/potassium-transporting ATPase subunit alpha-1 OS=Homo sapiens GN=ATP1A1 PE=1 SV=1	0	119.023	21	17	112	17	1023	112.8	5.49	359.8	17	0	1.107	1.20022	0.758539	0.063064	94.9	105.1	8.38	0.99	High	High	High	High	High	High	1
FALSE	High	Master Protein	E7EX73	Eukaryotic translation initiation factor 4 gamma 1 OS=Homo sapiens GN=EIF4G1 PE=1 SV=1	0	112.148	20	20	108	17	1436	158.5	5.21	251.66	20	3	1.106	0.670488	0.856942	0.213556	95	105	20.91	6.83	High	High	High	High	High	High	1
FALSE	High	Master Protein	P49257	Protein ERGIC-53 OS=Homo sapiens GN=LMAN1 PE=1 SV=2	0	80.087	32	10	90	10	510	57.5	6.77	270.59	10	0	1.106	0.741628	0.843019	0.181289	95	105	5.05	23.04	High	High	High	High	High	High	1
FALSE	High	Master Protein	K7EQG9	Tyrosine-protein phosphatase non-receptor type OS=Homo sapiens GN=PTPN2 PE=1 SV=1	0	7.16	9	2	13	2	386	44.5	7.66	33.33	2	0	1.106	0.697419	0.851644	0.200716	95	105	65.04	7.71	High	High	High	High	High	High	1
FALSE	High	Master Protein	Q9NQT5	Exosome complex component RRP40 OS=Homo sapiens GN=EXOSC3 PE=1 SV=3	0	82.392	70	14	106	14	275	29.6	8.1	342.05	14	0	1.105	0.33014	0.9268	0.467585	95	105	26.96	27.61	High	High	High	High	High	High	1	Met-loss+Acetyl [N-Term]
FALSE	High	Master Protein	A8MXP9	Matrin-3 OS=Homo sapiens GN=MATR3 PE=1 SV=1	0	54.242	21	9	40	9	895	99.9	6.04	135.76	9	0	1.105	0.289251	0.935567	0.513746	95	105	23.58	4.42	High	High	High	High	High	High	1
FALSE	High	Master Protein	O14828	Secretory carrier-associated membrane protein 3 OS=Homo sapiens GN=SCAMP3 PE=1 SV=3	0	34.78	24	4	26	4	347	38.3	7.64	118.09	4	0	1.105	0.480976	0.895164	0.330388	95	105	15.45	12.84	High	High	High	High	High	High	1
FALSE	High	Master Protein	P18031	Tyrosine-protein phosphatase non-receptor type 1 OS=Homo sapiens GN=PTPN1 PE=1 SV=1	0	27.19	14	4	17	4	435	49.9	6.27	44.02	4	0	1.105	0.954765	0.802645	0.110977	95	105	16	0.88	High	High	High	High	High	High	1
FALSE	High	Master Protein	P00492	Hypoxanthine-guanine phosphoribosyltransferase OS=Homo sapiens GN=HPRT1 PE=1 SV=2	0	13.275	17	3	4	3	218	24.6	6.68	9.25	3	0	1.105	2.36604	0.579958	0.00430491	95	105	1.23	2.47	Peak Found	Peak Found	Peak Found	High	High	High	1
FALSE	High	Master Protein	P40925	Malate dehydrogenase, cytoplasmic OS=Homo sapiens GN=MDH1 PE=1 SV=4	0	10.842	8	2	7	2	334	36.4	7.36	18.18	2	0	1.105	0.452189	0.901117	0.353029	95	105	27.64	42.23	High	High	High	High	High	High	1
FALSE	High	Master Protein	Q14966	Zinc finger protein 638 OS=Homo sapiens GN=ZNF638 PE=1 SV=2	0	5.301	1	2	5	2	1978	220.5	6.38	11.72	2	0	1.105	0.369073	0.918529	0.427491	95	105	25.05	3.39	High	Peak Found	High	Not Found	High	High	1
FALSE	High	Master Protein	O94927	HAUS augmin-like complex subunit 5 OS=Homo sapiens GN=HAUS5 PE=1 SV=2	0	160.985	55	26	172	26	633	71.6	8.51	478.43	26	0	1.104	0.971304	0.799594	0.106831	95	105	10.23	5.27	High	High	High	High	High	High	1
FALSE	High	Master Protein	P55327-5	Isoform 5 of Tumor protein D52 OS=Homo sapiens GN=TPD52	0	67.632	59	10	93	10	238	25.9	4.96	306.54	10	0	1.104	0.396399	0.912767	0.401422	95	105	0.52	32.6	High	High	High	High	High	High	1
FALSE	High	Master Protein	P35250	Replication factor C subunit 2 OS=Homo sapiens GN=RFC2 PE=1 SV=3	0	42.949	21	5	33	5	354	39.1	6.44	89.06	5	0	1.104	0.802642	0.831258	0.157528	95.1	104.9	26.94	7.05	High	High	High	High	High	High	1
FALSE	High	Master Protein	O60906	Sphingomyelin phosphodiesterase 2 OS=Homo sapiens GN=SMPD2 PE=1 SV=2	0	17.388	12	4	11	4	423	47.6	6.98	17.86	4	0	1.104	0.697419	0.851644	0.200716	95.1	104.9	5.71	18.71	High	High	High	High	High	High	1
FALSE	High	Master Protein	Q9UH62	Armadillo repeat-containing X-linked protein 3 OS=Homo sapiens GN=ARMCX3 PE=1 SV=1	0	15.169	13	3	9	3	379	42.5	8.37	24.34	3	0	1.104	1.05183	0.784905	0.0887505	95.1	104.9	19.3	8.98	Peak Found	High	High	High	High	High	1
FALSE	High	Master Protein	Q14739	Lamin-B receptor OS=Homo sapiens GN=LBR PE=1 SV=2	0	100.449	19	12	155	12	615	70.7	9.36	439.7	12	0	1.103	0.627835	0.865399	0.235595	95.1	104.9	16.64	17.86	High	High	High	High	High	High	1	Biotin [K123]
FALSE	High	Master Protein	Q92665	28S ribosomal protein S31, mitochondrial OS=Homo sapiens GN=MRPS31 PE=1 SV=3	0	40.309	26	7	30	7	395	45.3	9.29	97.41	7	0	1.103	1.20022	0.758539	0.063064	95.1	104.9	2.19	10.61	High	High	High	High	High	High	1
FALSE	High	Master Protein	Q9NWU2	Glucose-induced degradation protein 8 homolog OS=Homo sapiens GN=GID8 PE=1 SV=1	0	32.021	47	6	6	6	228	26.7	4.97	19.53	6	0	1.103	0.633715	0.864228	0.232426	95.1	104.9	94.4	23.85	Peak Found	Peak Found	High	Peak Found	Peak Found	Peak Found	1	Met-loss+Acetyl [N-Term]
FALSE	High	Master Protein	Q86TV6	Tetratricopeptide repeat protein 7B OS=Homo sapiens GN=TTC7B PE=1 SV=3	0	30.466	12	7	15	7	843	94.1	6.89	33.8	7	0	1.103	0.0673671	0.984608	0.856314	95.1	104.9	3.53	16.19	High	High	High	High	High	High	1
FALSE	High	Master Protein	Q9ULK4	Mediator of RNA polymerase II transcription subunit 23 OS=Homo sapiens GN=MED23 PE=1 SV=2	0	25.543	5	5	22	5	1368	156.4	7.4	53.28	5	0	1.103	1.17333	0.763251	0.0670923	95.1	104.9	6.71	8.51	High	High	High	High	High	High	1
FALSE	High	Master Protein	P45880	Voltage-dependent anion-selective channel protein 2 OS=Homo sapiens GN=VDAC2 PE=1 SV=2	0	131.361	62	15	272	15	294	31.5	7.56	957.84	15	0	1.102	0.883469	0.81593	0.130777	95.2	104.8	12.93	7.26	High	High	High	High	High	High	1
FALSE	High	Master Protein	A0A087WYU1	Sorting nexin-9 OS=Homo sapiens GN=SNX9 PE=4 SV=1	0	130.275	55	20	130	20	594	66.4	5.58	386.16	20	0	1.102	1.20022	0.758539	0.063064	95.2	104.8	9.02	10.64	High	High	High	High	High	High	1
FALSE	High	Master Protein	Q9H0S4	Probable ATP-dependent RNA helicase DDX47 OS=Homo sapiens GN=DDX47 PE=1 SV=1	0	22.78	14	4	19	4	455	50.6	9.1	55.01	4	0	1.102	0.83036	0.825969	0.147788	95.1	104.9	17.16	9.76	High	High	High	High	High	High	1
FALSE	High	Master Protein	Q9UNF0	Protein kinase C and casein kinase substrate in neurons protein 2 OS=Homo sapiens GN=PACSIN2 PE=1 SV=2	0	13.053	8	3	19	3	486	55.7	5.2	33.73	3	0	1.102	1.01454	0.791674	0.0967079	95.2	104.8	11.69	6.74	High	High	High	High	High	High	1
FALSE	High	Master Protein	Q9NVN8	Guanine nucleotide-binding protein-like 3-like protein OS=Homo sapiens GN=GNL3L PE=1 SV=1	0	8.216	6	2	9	2	582	65.5	8.44	10.05	2	0	1.102	0.262352	0.94138	0.546573	95.2	104.8	15.03	13.64	High	High	High	High	High	High	1
FALSE	High	Master Protein	Q9Y3I0	tRNA-splicing ligase RtcB homolog OS=Homo sapiens GN=RTCB PE=1 SV=1	0	114.576	44	15	99	15	505	55.2	7.23	318.8	15	0	1.101	0.571108	0.876777	0.268467	95.2	104.8	21.44	1.47	High	High	High	High	High	High	1
FALSE	High	Master Protein	H0YIV5	LETM1 domain-containing protein 1 (Fragment) OS=Homo sapiens GN=LETMD1 PE=4 SV=1	0	13.875	24	3	13	3	144	16.4	9.69	40.98	3	0	1.101	0.859193	0.820504	0.138295	95.2	104.8	6.24	4.7	High	High	High	High	High	High	1
FALSE	High	Master Protein	O94830	Phospholipase DDHD2 OS=Homo sapiens GN=DDHD2 PE=1 SV=2	0	8.463	5	2	8	2	711	81	5.39	2.72	2	0	1.101	0.697419	0.851644	0.200716	95.2	104.8	11.53	18.02	High	High	Peak Found	High	High	High	1
FALSE	High	Master Protein	Q99541	Perilipin-2 OS=Homo sapiens GN=PLIN2 PE=1 SV=2	0	5.064	6	2	5	2	437	48	6.8	11.95	2	0	1.101	0.711272	0.848932	0.194414	95.2	104.8	16.12	10.74	Peak Found	High	Peak Found	High	Peak Found	High	1	Met-loss+Acetyl [N-Term]
FALSE	High	Master Protein	Q6IAN0	Dehydrogenase/reductase SDR family member 7B OS=Homo sapiens GN=DHRS7B PE=1 SV=2	0	32.585	15	4	27	4	325	35.1	9.55	67.41	4	0	1.1	0.54919	0.881213	0.282364	95.2	104.8	20.5	52.52	High	High	High	High	High	High	1
FALSE	High	Master Protein	P07384	Calpain-1 catalytic subunit OS=Homo sapiens GN=CAPN1 PE=1 SV=1	0	25.419	11	6	19	6	714	81.8	5.67	46.92	6	0	1.1	0.648953	0.861201	0.224412	95.2	104.8	7.87	20.16	High	High	High	High	High	High	1
FALSE	High	Master Protein	B7ZL12	FNBP1 protein OS=Homo sapiens GN=FNBP1 PE=1 SV=1	0	21.598	10	6	20	6	612	70.7	5.66	34.27	6	0	1.1	0.668191	0.857395	0.214688	95.2	104.8	7.71	12.18	High	High	High	High	High	High	1
FALSE	High	Master Protein	Q8NEL9	Phospholipase DDHD1 OS=Homo sapiens GN=DDHD1 PE=1 SV=2	0	16.626	7	4	14	4	900	100.4	5.67	30.65	4	0	1.1	0.149097	0.966252	0.709419	95.2	104.8	10.84	28.02	High	High	High	High	High	High	1
FALSE	High	Master Protein	E9PC15	Acylglycerol kinase, mitochondrial OS=Homo sapiens GN=AGK PE=1 SV=1	0	10.786	18	3	5	3	394	43.8	6.34	11.69	3	0	1.1	0.0156479	0.996403	0.964611	95.2	104.8	20.77	14.2	High	Peak Found	High	Peak Found	Peak Found	Peak Found	1
FALSE	High	Master Protein	P07814	Bifunctional glutamate/proline--tRNA ligase OS=Homo sapiens GN=EPRS PE=1 SV=5	0	375.301	53	58	394	58	1512	170.5	7.33	1187.42	58	0	1.099	0.890358	0.814637	0.128719	95.3	104.7	16.63	6.05	High	High	High	High	High	High	1
FALSE	High	Master Protein	P26640	Valine--tRNA ligase OS=Homo sapiens GN=VARS PE=1 SV=4	0	98.725	24	22	94	22	1264	140.4	7.59	203.53	22	0	1.099	0.559204	0.879184	0.275928	95.3	104.7	2.78	15.55	High	High	High	High	High	High	1	Met-loss+Acetyl [N-Term]
FALSE	High	Master Protein	Q9ULX6	A-kinase anchor protein 8-like OS=Homo sapiens GN=AKAP8L PE=1 SV=3	0	50.497	20	9	46	9	646	71.6	5.07	130.6	9	0	1.099	2.46789	0.566514	0.00340494	95.3	104.7	0.89	2.27	High	High	High	High	High	High	1
FALSE	High	Master Protein	O95400	CD2 antigen cytoplasmic tail-binding protein 2 OS=Homo sapiens GN=CD2BP2 PE=1 SV=1	0	46.136	30	8	57	8	341	37.6	4.61	158.97	8	0	1.099	1.20022	0.758539	0.063064	95.3	104.7	5.03	6.45	High	High	High	High	High	High	1
FALSE	High	Master Protein	E7EX17	Eukaryotic translation initiation factor 4B OS=Homo sapiens GN=EIF4B PE=1 SV=1	0	26.178	11	5	26	5	616	69.7	5.67	69.59	5	0	1.099	0.700783	0.850985	0.199167	95.3	104.7	32.28	21.21	High	High	High	High	High	High	1
FALSE	High	Master Protein	F5H6I7	Atlastin-3 OS=Homo sapiens GN=ATL3 PE=1 SV=1	0	26.06	13	5	29	5	523	58.7	5.64	65.21	5	0	1.099	0.13933	0.968427	0.725555	95.3	104.7	17.24	3.14	High	High	High	High	High	High	1
FALSE	High	Master Protein	Q7Z7C8	Transcription initiation factor TFIID subunit 8 OS=Homo sapiens GN=TAF8 PE=1 SV=1	0	8.332	10	2	3	2	310	34.2	6.46	6.76	2	0	1.099	0.877587	0.817036	0.13256	95.3	104.7	13.45	5.05	Peak Found	Peak Found	High	High	High	Peak Found	1	Met-loss+Acetyl [N-Term]
FALSE	High	Master Protein	P63218	Guanine nucleotide-binding protein G(I)/G(S)/G(O) subunit gamma-5 OS=Homo sapiens GN=GNG5 PE=1 SV=3	0	7.802	29	2	7	2	68	7.3	9.85	19.25	2	0	1.099	0.0010339	0.999762	0.997622	95.3	104.7	20.54	8.34	High	High	High	High	High	High	1	Met-loss+Acetyl [N-Term]
FALSE	High	Master Protein	P26196	Probable ATP-dependent RNA helicase DDX6 OS=Homo sapiens GN=DDX6 PE=1 SV=2	0	183.451	64	22	198	22	483	54.4	8.66	680.2	22	0	1.098	0.69523	0.852073	0.20173	95.3	104.7	16	3.95	High	High	High	High	High	High	1
FALSE	High	Master Protein	Q9Y6M1	Insulin-like growth factor 2 mRNA-binding protein 2 OS=Homo sapiens GN=IGF2BP2 PE=1 SV=2	0	137.569	41	19	191	17	599	66.1	8.46	556.48	19	1	1.098	0.802642	0.831258	0.157528	95.3	104.7	11.36	13.14	High	High	High	High	High	High	1
FALSE	High	Master Protein	Q9Y277	Voltage-dependent anion-selective channel protein 3 OS=Homo sapiens GN=VDAC3 PE=1 SV=1	0	83.875	53	13	83	12	283	30.6	8.66	262.83	13	0	1.098	0.520331	0.887088	0.301765	95.3	104.7	8.1	6.62	High	High	High	High	High	High	1	Met-loss+Acetyl [N-Term]
FALSE	High	Master Protein	P00387	NADH-cytochrome b5 reductase 3 OS=Homo sapiens GN=CYB5R3 PE=1 SV=3	0	82.52	54	10	67	10	301	34.2	7.59	242.53	10	0	1.098	0.276321	0.938357	0.529272	95.3	104.7	29.46	10.02	High	High	High	High	High	High	1
FALSE	High	Master Protein	Q9BRP4	Proteasomal ATPase-associated factor 1 OS=Homo sapiens GN=PAAF1 PE=1 SV=2	0	22.027	12	4	20	4	392	42.2	6.32	48.69	4	0	1.098	0.883469	0.81593	0.130777	95.3	104.7	8.71	12.85	High	High	High	High	High	High	1
FALSE	High	Master Protein	Q9UBE0	SUMO-activating enzyme subunit 1 OS=Homo sapiens GN=SAE1 PE=1 SV=1	0	10.791	12	3	6	3	346	38.4	5.3	9.49	3	0	1.098	0.741628	0.843019	0.181289	95.3	104.7	10.24	14.92	Peak Found	High	High	High	High	Peak Found	1
FALSE	High	Master Protein	Q9Y3B7	39S ribosomal protein L11, mitochondrial OS=Homo sapiens GN=MRPL11 PE=1 SV=1	0	27.433	44	7	26	7	192	20.7	9.91	58.11	7	0	1.097	0.757545	0.839935	0.174765	95.4	104.6	32.82	7.96	High	High	High	High	High	High	1
FALSE	High	Master Protein	Q9Y3Q8	TSC22 domain family protein 4 OS=Homo sapiens GN=TSC22D4 PE=1 SV=2	0	13.933	10	3	15	3	395	41	7.21	37.65	3	0	1.097	0.436901	0.904295	0.365678	95.4	104.6	10.16	3.93	High	High	High	High	High	High	1
FALSE	High	Master Protein	Q15006	ER membrane protein complex subunit 2 OS=Homo sapiens GN=EMC2 PE=1 SV=1	0	151.331	68	17	168	17	297	34.8	6.57	566.74	17	0	1.096	0.534921	0.884113	0.291796	95.4	104.6	15.49	5.17	High	High	High	High	High	High	1
FALSE	High	Master Protein	P16144	Integrin beta-4 OS=Homo sapiens GN=ITGB4 PE=1 SV=5	0	12.989	3	3	8	3	1822	202	6.09	18.13	3	0	1.096	0.37287	0.917726	0.42377	95.4	104.6	49.58	8.98	High	Peak Found	High	High	High	High	1
FALSE	High	Master Protein	Q15811-8	Isoform 8 of Intersectin-1 OS=Homo sapiens GN=ITSN1	0	230.361	31	46	248	43	1716	194.7	7.77	747.1	46	3	1.095	0.75101	0.8412	0.177415	95.5	104.5	12.41	16.08	High	High	High	High	High	High	1
FALSE	High	Master Protein	P46459	Vesicle-fusing ATPase OS=Homo sapiens GN=NSF PE=1 SV=3	0	206.656	52	38	254	38	744	82.5	6.95	721.11	38	0	1.095	0.518004	0.887564	0.303386	95.5	104.5	13.65	5.77	High	High	High	High	High	High	1
FALSE	High	Master Protein	Q96MX6	WD repeat-containing protein 92 OS=Homo sapiens GN=WDR92 PE=1 SV=1	0	143.049	61	18	173	18	357	39.7	8.09	560.15	18	0	1.095	0.398201	0.912389	0.399759	95.5	104.5	11.19	12.15	High	High	High	High	High	High	1	Met-loss+Acetyl [N-Term]
FALSE	High	Master Protein	Q8IX12	Cell division cycle and apoptosis regulator protein 1 OS=Homo sapiens GN=CCAR1 PE=1 SV=2	0	23.77	6	5	28	5	1150	132.7	5.76	65.07	5	0	1.095	1.20022	0.758539	0.063064	95.5	104.5	7.2	14.3	High	High	High	High	High	High	1
FALSE	High	Master Protein	V9GY93	Transmembrane protein 165 (Fragment) OS=Homo sapiens GN=TMEM165 PE=1 SV=1	0	15.194	24	2	10	2	158	17.3	6.54	38.58	2	0	1.095	0.723703	0.846505	0.188928	95.5	104.5	5.57	11.7	High	High	High	High	High	High	1
FALSE	High	Master Protein	Q92544	Transmembrane 9 superfamily member 4 OS=Homo sapiens GN=TM9SF4 PE=1 SV=2	0	15.18	5	2	15	2	642	74.5	6.54	50.49	2	0	1.095	0.700783	0.850985	0.199167	95.5	104.5	14.53	9.54	High	High	High	High	High	High	1
FALSE	High	Master Protein	J9JIE6	Transmembrane and coiled-coil domain-containing protein 1 OS=Homo sapiens GN=TMCO1 PE=1 SV=1	0	13.515	10	2	14	2	239	27.1	10.26	50.72	2	0	1.095	0.520083	0.887139	0.301938	95.5	104.5	4.63	20.38	High	High	High	High	High	High	1
FALSE	High	Master Protein	P50897	Palmitoyl-protein thioesterase 1 OS=Homo sapiens GN=PPT1 PE=1 SV=1	0	10.136	11	2	13	2	306	34.2	6.52	34.3	2	0	1.095	0.883469	0.81593	0.130777	95.5	104.5	3.56	11.23	High	High	High	High	High	High	1
FALSE	High	Master Protein	M0QZN1	Histone H2AX (Fragment) OS=Homo sapiens GN=H2AFX PE=4 SV=1	0	6.651	15	2	4	2	150	16.3	9.7	4.89	2	0	1.095	0.520083	0.887139	0.301938	95.5	104.5	23.79	13.06	Peak Found	Peak Found	High	High	High	Peak Found	1
FALSE	High	Master Protein	Q13596	Sorting nexin-1 OS=Homo sapiens GN=SNX1 PE=1 SV=3	0	59.817	21	9	63	7	522	59	5.15	186.65	9	0	1.094	1.20022	0.758539	0.063064	95.5	104.5	5.89	4.28	High	High	High	High	High	High	1
FALSE	High	Master Protein	Q5BKT4	Dol-P-Glc:Glc(2)Man(9)GlcNAc(2)-PP-Dol alpha-1,2-glucosyltransferase OS=Homo sapiens GN=ALG10 PE=2 SV=1	0	13.186	9	4	9	4	473	55.6	9.29	6.95	4	0	1.094	1.08783	0.778425	0.0816898	95.5	104.5	3.22	9.82	High	High	High	High	High	High	1
FALSE	High	Master Protein	Q14566	DNA replication licensing factor MCM6 OS=Homo sapiens GN=MCM6 PE=1 SV=1	0	12.059	8	4	7	4	821	92.8	5.41	6.38	4	0	1.094	1.20022	0.758539	0.063064	95.5	104.5	2.92	5.12	Peak Found	Peak Found	High	High	High	Peak Found	1
FALSE	High	Master Protein	Q96EC8	Protein YIPF6 OS=Homo sapiens GN=YIPF6 PE=1 SV=2	0	8.158	24	2	4	2	236	26.2	5.64	16.07	2	0	1.094	0.167402	0.962188	0.68014	95.5	104.5	19.69	2.62	High	Peak Found	High	High	Peak Found	High	1	Met-loss+Acetyl [N-Term]
FALSE	High	Master Protein	Q96A33	Coiled-coil domain-containing protein 47 OS=Homo sapiens GN=CCDC47 PE=1 SV=1	0	37.084	18	6	37	6	483	55.8	4.87	115.22	6	0	1.093	0.889379	0.814821	0.129009	95.5	104.5	9.27	6.6	High	High	High	High	High	High	1
FALSE	High	Master Protein	O15145	Actin-related protein 2/3 complex subunit 3 OS=Homo sapiens GN=ARPC3 PE=1 SV=3	0	30.793	33	6	28	6	178	20.5	8.59	81.91	6	0	1.093	0.572319	0.876533	0.26772	95.6	104.4	8.07	6.2	High	High	High	High	High	High	1	Met-loss [N-Term]
FALSE	High	Master Protein	V9GY86	Ataxin-2 OS=Homo sapiens GN=ATXN2 PE=1 SV=1	0	21.32	6	4	21	4	1153	124.3	9.1	62.36	4	0	1.093	0.741628	0.843019	0.181289	95.6	104.4	63.61	12.92	High	High	High	High	High	High	1
FALSE	High	Master Protein	K7EKE6	Lon protease homolog, mitochondrial OS=Homo sapiens GN=LONP1 PE=1 SV=1	0	9.584	3	2	3	2	845	95.1	6.27	7.31	2	0	1.093	0.383127	0.915561	0.413879	95.6	104.4	22.6	30.86	High	Peak Found	High	High	Peak Found	Peak Found	1
FALSE	High	Master Protein	J3KTA4	Probable ATP-dependent RNA helicase DDX5 OS=Homo sapiens GN=DDX5 PE=1 SV=1	0	154.907	45	25	205	19	614	69	8.85	564.77	25	6	1.092	0.668191	0.857395	0.214688	95.6	104.4	8.13	5.55	High	High	High	High	High	High	1
FALSE	High	Master Protein	P43358	Melanoma-associated antigen 4 OS=Homo sapiens GN=MAGEA4 PE=1 SV=2	0	81.094	32	9	94	5	317	34.9	4.69	312.25	9	4	1.092	1.08783	0.778425	0.0816898	95.6	104.4	14.76	7.35	High	High	High	High	High	High	1
FALSE	High	Master Protein	Q9UGP8	Translocation protein SEC63 homolog OS=Homo sapiens GN=SEC63 PE=1 SV=2	0	46.72	18	10	50	10	760	87.9	5.31	126.12	10	0	1.092	1.20022	0.758539	0.063064	95.6	104.4	8.02	4.79	High	High	High	High	High	High	1
FALSE	High	Master Protein	Q9BQA1	Methylosome protein 50 OS=Homo sapiens GN=WDR77 PE=1 SV=1	0	19.492	22	4	16	4	342	36.7	5.17	36.9	4	0	1.092	1.20022	0.758539	0.063064	95.6	104.4	3.94	3.68	High	High	High	High	High	High	1
FALSE	High	Master Protein	Q96GM8	Target of EGR1 protein 1 OS=Homo sapiens GN=TOE1 PE=1 SV=1	0	13.373	12	4	14	4	510	56.5	7.18	29.92	4	0	1.092	0.692017	0.852704	0.203228	95.6	104.4	48.05	25.9	High	High	High	High	High	High	1	Met-loss [N-Term]
FALSE	High	Master Protein	Q5T760	Serine/arginine-rich-splicing factor 11 (Fragment) OS=Homo sapiens GN=SRSF11 PE=1 SV=1	0	9.352	6	2	7	2	389	42.3	11.65	19.64	2	0	1.092	0.609569	0.869047	0.245715	95.6	104.4	20.73	27.08	High	High	Peak Found	High	High	High	1
FALSE	High	Master Protein	P26006	Integrin alpha-3 OS=Homo sapiens GN=ITGA3 PE=1 SV=5	0	363.459	29	30	1383	30	1051	116.5	6.77	4093.33	30	0	1.091	0.234228	0.947495	0.583138	95.7	104.3	22.76	6.1	High	High	High	High	High	High	1
FALSE	High	Master Protein	Q9H6D7	HAUS augmin-like complex subunit 4 OS=Homo sapiens GN=HAUS4 PE=1 SV=1	0	87.74	44	14	100	14	363	42.4	5.68	280.98	14	0	1.091	0.523071	0.886529	0.299867	95.6	104.4	21.16	4.54	High	High	High	High	High	High	1
FALSE	High	Master Protein	Q9BWM7	Sideroflexin-3 OS=Homo sapiens GN=SFXN3 PE=1 SV=2	0	68.971	44	12	82	11	325	36	9.09	227.64	12	1	1.091	0.422319	0.907336	0.378164	95.7	104.3	28.84	8.2	High	High	High	High	High	High	1
FALSE	High	Master Protein	O00767	Acyl-CoA desaturase OS=Homo sapiens GN=SCD PE=1 SV=2	0	63.083	41	7	59	7	359	41.5	9	248.71	7	0	1.091	0.0264076	0.993938	0.941006	95.7	104.3	32.27	32.86	High	High	High	High	High	High	1	Met-loss [N-Term]
FALSE	High	Master Protein	Q14247	Src substrate cortactin OS=Homo sapiens GN=CTTN PE=1 SV=2	0	58.333	31	13	33	13	550	61.5	5.4	107.05	13	0	1.091	0.65707	0.859593	0.220257	95.6	104.4	89.02	27.26	High	High	High	High	High	High	1
FALSE	High	Master Protein	Q8TC12	Retinol dehydrogenase 11 OS=Homo sapiens GN=RDH11 PE=1 SV=2	0	36.668	20	4	25	4	318	35.4	8.82	77.13	4	0	1.091	0.864643	0.819475	0.136571	95.6	104.4	11.23	17.62	High	High	High	High	High	High	1
FALSE	High	Master Protein	Q9UIQ6	Leucyl-cystinyl aminopeptidase OS=Homo sapiens GN=LNPEP PE=1 SV=3	0	29.368	6	4	16	4	1025	117.3	5.73	49.59	4	0	1.091	0.178227	0.959792	0.663396	95.7	104.3	28.99	54.42	High	High	High	High	High	High	1
FALSE	High	Master Protein	Q16537	Serine/threonine-protein phosphatase 2A 56 kDa regulatory subunit epsilon isoform OS=Homo sapiens GN=PPP2R5E PE=1 SV=1	0	21.884	15	5	31	4	467	54.7	6.95	86.56	5	1	1.091	0.117487	0.97331	0.762979	95.6	104.4	11.31	22.21	High	High	High	High	High	High	1	Met-loss+Acetyl [N-Term]
FALSE	High	Master Protein	O75746	Calcium-binding mitochondrial carrier protein Aralar1 OS=Homo sapiens GN=SLC25A12 PE=1 SV=2	0	158.356	51	25	210	18	678	74.7	8.38	609.91	25	0	1.09	0.0673671	0.984608	0.856314	95.7	104.3	45.78	1.35	High	High	High	High	High	High	1
FALSE	High	Master Protein	P23528	Cofilin-1 OS=Homo sapiens GN=CFL1 PE=1 SV=3	0	98.08	74	11	115	10	166	18.5	8.09	411.25	11	1	1.09	0.173657	0.960803	0.670414	95.7	104.3	13.23	2.92	High	High	High	High	High	High	1	Met-loss+Acetyl [N-Term]
FALSE	High	Master Protein	Q9NVV0	Trimeric intracellular cation channel type B OS=Homo sapiens GN=TMEM38B PE=1 SV=1	0	27.53	20	4	42	4	291	32.5	9.06	115.43	4	0	1.09	0.553581	0.880323	0.279524	95.7	104.3	12.12	11.08	High	High	High	High	High	High	1
FALSE	High	Master Protein	O15127	Secretory carrier-associated membrane protein 2 OS=Homo sapiens GN=SCAMP2 PE=1 SV=2	0	13.036	10	2	6	2	329	36.6	6.1	22.99	2	0	1.09	0.00390157	0.999102	0.991057	95.7	104.3	8.12	13.87	High	High	Peak Found	High	Peak Found	High	1
FALSE	High	Master Protein	Q9Y3F4	Serine-threonine kinase receptor-associated protein OS=Homo sapiens GN=STRAP PE=1 SV=1	0	148.874	68	19	170	19	350	38.4	5.12	531.89	19	0	1.089	0.741628	0.843019	0.181289	95.8	104.2	12.51	17.07	High	High	High	High	High	High	1
FALSE	High	Master Protein	Q09028	Histone-binding protein RBBP4 OS=Homo sapiens GN=RBBP4 PE=1 SV=3	0	75.079	57	11	87	7	425	47.6	4.89	302.94	11	0	1.089	0.520331	0.887088	0.301765	95.8	104.2	8.54	9.53	High	High	High	High	High	High	1	Met-loss+Acetyl [N-Term]
FALSE	High	Master Protein	P62873	Guanine nucleotide-binding protein G(I)/G(S)/G(T) subunit beta-1 OS=Homo sapiens GN=GNB1 PE=1 SV=3	0	67.054	50	10	51	6	340	37.4	6	191.34	10	0	1.089	1.1267	0.77149	0.0746973	95.7	104.3	9.62	8.64	High	High	High	High	High	High	1	Met-loss+Acetyl [N-Term]
FALSE	High	Master Protein	Q53EU6	Glycerol-3-phosphate acyltransferase 3 OS=Homo sapiens GN=AGPAT9 PE=1 SV=2	0	43.713	29	9	27	9	434	48.7	8.87	82.27	9	0	1.089	0.670488	0.856942	0.213556	95.7	104.3	16.19	2.03	High	High	High	High	High	High	1
FALSE	High	Master Protein	J3KR97	Tubulin-specific chaperone D OS=Homo sapiens GN=TBCD PE=1 SV=1	0.001	4.581	3	2	3	2	1230	136.5	6.34	0	2	0	1.089	0.410643	0.909779	0.38847	95.7	104.3	13.11	13.25	High	High	Peak Found	Peak Found	High	Peak Found	1
FALSE	High	Master Protein	Q9BUQ8	Probable ATP-dependent RNA helicase DDX23 OS=Homo sapiens GN=DDX23 PE=1 SV=3	0	128.774	34	25	127	25	820	95.5	9.55	308.48	25	0	1.088	1.17333	0.763251	0.0670923	95.8	104.2	8.48	2.94	High	High	High	High	High	High	1
FALSE	High	Master Protein	P12236	ADP/ATP translocase 3 OS=Homo sapiens GN=SLC25A6 PE=1 SV=4	0	178.984	62	22	671	3	298	32.8	9.74	1679.26	22	6	1.087	0.0278706	0.993603	0.937841	95.8	104.2	15.32	3.37	High	High	High	High	High	High	1	Met-loss+Acetyl [N-Term]
FALSE	High	Master Protein	P48729	Casein kinase I isoform alpha OS=Homo sapiens GN=CSNK1A1 PE=1 SV=2	0	34.415	21	7	32	7	337	38.9	9.57	82.6	7	0	1.087	0.226282	0.949231	0.593906	95.8	104.2	18.97	11.53	High	High	High	High	High	High	1	Met-loss+Acetyl [N-Term]
FALSE	High	Master Protein	P05387	60S acidic ribosomal protein P2 OS=Homo sapiens GN=RPLP2 PE=1 SV=1	0	130.793	81	11	195	11	115	11.7	4.54	726.49	11	0	1.086	0.22999	0.948421	0.588858	95.9	104.1	43.48	10.9	High	High	High	High	High	High	1
FALSE	High	Master Protein	E9PEB9	Dystonin OS=Homo sapiens GN=DST PE=1 SV=3	0	70.984	4	15	39	14	5675	649.1	5.99	90.57	15	0	1.086	0.697419	0.851644	0.200716	95.9	104.1	13.73	8.45	High	High	High	High	High	High	1
FALSE	High	Master Protein	O43318	Mitogen-activated protein kinase kinase kinase 7 OS=Homo sapiens GN=MAP3K7 PE=1 SV=1	0	60.57	24	10	53	10	606	67.2	7.11	142.97	10	0	1.086	0.741628	0.843019	0.181289	95.9	104.1	12.08	26.04	High	High	High	High	High	High	1
FALSE	High	Master Protein	P56199	Integrin alpha-1 OS=Homo sapiens GN=ITGA1 PE=1 SV=2	0	28.728	8	7	24	7	1179	130.8	6.29	52.14	7	0	1.086	0.399625	0.91209	0.398451	95.9	104.1	26.67	2.58	High	High	High	High	High	High	1
FALSE	High	Master Protein	P56556	NADH dehydrogenase [ubiquinone] 1 alpha subcomplex subunit 6 OS=Homo sapiens GN=NDUFA6 PE=1 SV=3	0	27.909	33	4	31	4	154	17.9	10.14	87.15	4	0	1.086	0.670488	0.856942	0.213556	95.9	104.1	8.2	11.44	High	High	High	High	High	High	1
FALSE	High	Master Protein	Q8NEU8	DCC-interacting protein 13-beta OS=Homo sapiens GN=APPL2 PE=1 SV=3	0	8.727	8	3	5	3	664	74.4	4.94	8.92	3	0	1.086	1.20022	0.758539	0.063064	95.9	104.1	7.22	8.09	High	High	High	High	Peak Found	High	1
FALSE	High	Master Protein	P62854	40S ribosomal protein S26 OS=Homo sapiens GN=RPS26 PE=1 SV=3	0	47.145	37	3	135	3	115	13	11	240.97	3	0	1.085	0.195656	0.955948	0.637301	95.9	104.1	17.97	11.15	High	High	High	High	High	High	1
FALSE	High	Master Protein	Q00535	Cyclin-dependent-like kinase 5 OS=Homo sapiens GN=CDK5 PE=1 SV=3	0	20.22	21	5	27	4	292	33.3	7.66	61.77	5	0	1.085	0.305955	0.931976	0.494362	95.9	104.1	6.47	15.73	High	High	High	High	High	High	1
FALSE	High	Master Protein	Q9H1Y0	Autophagy protein 5 OS=Homo sapiens GN=ATG5 PE=1 SV=2	0	12.104	17	3	8	3	275	32.4	5.77	28.95	3	0	1.085	0.337628	0.925203	0.459592	95.9	104.1	17.64	9.83	High	High	High	High	High	High	1
FALSE	High	Master Protein	Q6ZN55	Zinc finger protein 574 OS=Homo sapiens GN=ZNF574 PE=1 SV=2	0	9.637	5	3	5	3	896	98.8	8.07	8.38	3	0	1.085	0.252697	0.943475	0.55886	95.9	104.1	28.9	29.8	Peak Found	Peak Found	High	High	High	High	1	Met-loss+Acetyl [N-Term]
FALSE	High	Master Protein	Q9Y6C9	Mitochondrial carrier homolog 2 OS=Homo sapiens GN=MTCH2 PE=1 SV=1	0	72.494	50	10	70	2	303	33.3	7.97	193.98	10	9	1.084	0.218459	0.950942	0.604701	96	104	32.93	13.46	High	High	High	High	High	High	1	Met-loss+Acetyl [N-Term]
FALSE	High	Master Protein	P29401	Transketolase OS=Homo sapiens GN=TKT PE=1 SV=3	0	55.426	28	10	50	10	623	67.8	7.66	130.91	10	0	1.084	0.114414	0.973999	0.768398	96	104	13.92	14.67	High	High	High	High	High	High	1
FALSE	High	Master Protein	P46940	Ras GTPase-activating-like protein IQGAP1 OS=Homo sapiens GN=IQGAP1 PE=1 SV=1	0	36.91	7	8	25	8	1657	189.1	6.48	68.52	8	0	1.084	1.07018	0.781595	0.0850784	96	104	5.23	9.71	High	High	High	High	High	High	1
FALSE	High	Master Protein	Q9H9B4	Sideroflexin-1 OS=Homo sapiens GN=SFXN1 PE=1 SV=4	0	33.127	23	6	39	5	322	35.6	9.07	89.71	6	0	1.084	0.668191	0.857395	0.214688	96	104	6.5	28.22	High	High	High	High	High	High	1
FALSE	High	Master Protein	Q92890-1	Isoform Long of Ubiquitin fusion degradation protein 1 homolog OS=Homo sapiens GN=UFD1L	0	17.457	16	4	13	4	343	38.7	6.34	36.01	4	0	1.084	1.17333	0.763251	0.0670923	96	104	12.55	11.51	High	High	High	High	High	High	1
FALSE	High	Master Protein	P20042	Eukaryotic translation initiation factor 2 subunit 2 OS=Homo sapiens GN=EIF2S2 PE=1 SV=2	0	7.18	6	2	8	2	333	38.4	5.8	16.7	2	0	1.084	0.833364	0.825398	0.14677	96	104	10.46	20.43	High	High	High	High	High	High	1
FALSE	High	Master Protein	Q8NCK8	Serine/threonine-protein kinase D2 OS=Homo sapiens GN=PRKD2 PE=1 SV=1	0	6.449	3	2	4	2	721	80.1	7.3	6.97	2	0	1.084	1.08783	0.778425	0.0816898	96	104	9.3	17.57	Peak Found	Peak Found	Peak Found	High	High	Peak Found	1
FALSE	High	Master Protein	P12268	Inosine-5'-monophosphate dehydrogenase 2 OS=Homo sapiens GN=IMPDH2 PE=1 SV=2	0	167.434	49	22	143	22	514	55.8	6.9	514.57	22	0	1.083	0.700783	0.850985	0.199167	96	104	4.06	10.53	High	High	High	High	High	High	1
FALSE	High	Master Protein	Q8ND04	Protein SMG8 OS=Homo sapiens GN=SMG8 PE=1 SV=1	0	107.843	26	20	103	20	991	109.6	7.68	329.66	20	0	1.083	0.75101	0.8412	0.177415	96	104	9.19	2.9	High	High	High	High	High	High	1
FALSE	High	Master Protein	Q9H0U3	Magnesium transporter protein 1 OS=Homo sapiens GN=MAGT1 PE=1 SV=1	0	40.334	23	8	64	8	335	38	9.63	167.42	8	0	1.083	0.741628	0.843019	0.181289	96	104	11.75	20.77	High	High	High	High	High	High	1
FALSE	High	Master Protein	K7EL81	Protein phosphatase 1 regulatory subunit 12C (Fragment) OS=Homo sapiens GN=PPP1R12C PE=1 SV=1	0	13.318	5	3	11	3	737	80.3	5.45	27.88	3	0	1.083	0.294071	0.934529	0.508076	96	104	15.2	29.64	High	High	High	High	High	High	1
FALSE	High	Master Protein	Q587J7	Putative ATP-dependent RNA helicase TDRD12 OS=Homo sapiens GN=TDRD12 PE=2 SV=2	0	100.295	19	17	76	17	1177	132.5	6.74	181.28	17	0	1.082	0.664298	0.858164	0.216622	96.1	103.9	13.26	8.46	High	High	High	High	High	High	1
FALSE	High	Master Protein	B4DY08	Heterogeneous nuclear ribonucleoproteins C1/C2 OS=Homo sapiens GN=HNRNPC PE=1 SV=1	0	71.513	38	12	49	6	288	32	8.72	147.6	12	6	1.082	0.741628	0.843019	0.181289	96.1	103.9	10.65	49.04	High	High	High	High	High	High	1
FALSE	High	Master Protein	J3KN16	Proteasome-associated protein ECM29 homolog OS=Homo sapiens GN=KIAA0368 PE=1 SV=1	0	38.957	6	8	23	8	2017	223.6	8.75	57.33	8	0	1.082	0.741628	0.843019	0.181289	96	104	14.3	33	High	High	High	High	High	High	1
FALSE	High	Master Protein	G5E975	SWI/SNF related, matrix associated, actin dependent regulator of chromatin, subfamily b, member 1, isoform CRA_c OS=Homo sapiens GN=SMARCB1 PE=1 SV=1	0	37.582	23	5	35	5	394	45	5.76	115.67	5	0	1.082	0.410643	0.909779	0.38847	96.1	103.9	19.01	7.31	High	High	High	High	High	High	1
FALSE	High	Master Protein	A0A087WZH7	Myristoylated alanine-rich C-kinase substrate OS=Homo sapiens GN=MARCKS PE=4 SV=1	0	15.442	17	3	9	3	330	31.6	4.72	32.44	3	0	1.082	0.741628	0.843019	0.181289	96.1	103.9	42.7	34.36	Peak Found	High	High	High	High	High	1
FALSE	High	Master Protein	Q9UBP9	PTB domain-containing engulfment adapter protein 1 OS=Homo sapiens GN=GULP1 PE=1 SV=1	0	9.816	13	3	11	3	304	34.5	7.9	23.65	3	0	1.082	0.741628	0.843019	0.181289	96.1	103.9	18.35	14.72	High	High	High	High	High	High	1
FALSE	High	Master Protein	Q8N2K0	Monoacylglycerol lipase ABHD12 OS=Homo sapiens GN=ABHD12 PE=1 SV=2	0	9.139	7	2	7	2	398	45.1	8.65	6.64	2	0	1.082	0.551304	0.880784	0.280994	96.1	103.9	14.66	18.13	High	Peak Found	High	High	High	High	1
FALSE	High	Master Protein	P78371	T-complex protein 1 subunit beta OS=Homo sapiens GN=CCT2 PE=1 SV=4	0	758.275	86	48	1854	48	535	57.5	6.46	6385.52	48	0	1.081	0.83036	0.825969	0.147788	96.1	103.9	17.12	8.57	High	High	High	High	High	High	1	Met-loss+Acetyl [N-Term]
FALSE	High	Master Protein	G5E9E7	Tight junction protein 1 (Zona occludens 1), isoform CRA_e OS=Homo sapiens GN=TJP1 PE=1 SV=1	0	223.8	38	38	224	38	1692	189.6	6.71	710.83	38	0	1.081	0.461285	0.899231	0.345712	96.1	103.9	12.14	21.8	High	High	High	High	High	High	1
FALSE	High	Master Protein	P62140	Serine/threonine-protein phosphatase PP1-beta catalytic subunit OS=Homo sapiens GN=PPP1CB PE=1 SV=3	0	182.098	58	17	264	6	327	37.2	6.19	979.14	17	0	1.081	0.822017	0.827558	0.150655	96.1	103.9	13.73	2.07	High	High	High	High	High	High	1	Met-loss+Acetyl [N-Term]
FALSE	High	Master Protein	Q5T9A4	ATPase family AAA domain-containing protein 3B OS=Homo sapiens GN=ATAD3B PE=1 SV=1	0	108.909	26	19	185	2	648	72.5	9.2	535.2	19	0	1.081	0.741628	0.843019	0.181289	96.1	103.9	12.46	8.57	Peak Found	Peak Found	High	High	High	High	1
FALSE	High	Master Protein	P61289	Proteasome activator complex subunit 3 OS=Homo sapiens GN=PSME3 PE=1 SV=1	0	59.242	38	8	57	8	254	29.5	5.95	173.21	8	0	1.081	0.723094	0.846624	0.189193	96.1	103.9	7.74	6.28	High	High	High	High	High	High	1	Met-loss+Acetyl [N-Term]
FALSE	High	Master Protein	Q6P4A8	Phospholipase B-like 1 OS=Homo sapiens GN=PLBD1 PE=1 SV=2	0	33.241	18	7	35	7	553	63.2	9.06	79.69	7	0	1.081	0.16946	0.961732	0.676925	96.1	103.9	13.2	17.9	High	High	High	High	High	High	1
FALSE	High	Master Protein	Q9Y305	Acyl-coenzyme A thioesterase 9, mitochondrial OS=Homo sapiens GN=ACOT9 PE=1 SV=2	0	15.037	12	3	8	3	439	49.9	8.6	22.33	3	0	1.081	0.0589566	0.986516	0.873059	96.1	103.9	27.8	15.54	High	High	Peak Found	High	High	High	1
FALSE	High	Master Protein	O75909-1	Isoform 3 of Cyclin-K OS=Homo sapiens GN=CCNK	0	13.189	12	2	9	2	357	41.3	8.15	32.76	2	0	1.081	0.394727	0.913119	0.40297	96.1	103.9	4.63	27.68	High	High	High	High	High	Peak Found	1
FALSE	High	Master Protein	Q96EY7	Pentatricopeptide repeat domain-containing protein 3, mitochondrial OS=Homo sapiens GN=PTCD3 PE=1 SV=3	0	106.298	29	15	102	15	689	78.5	6.42	266.26	15	0	1.08	0.889379	0.814821	0.129009	96.2	103.8	8.61	12.09	High	High	High	High	High	High	1
FALSE	High	Master Protein	A0A087WX29	TAR DNA-binding protein 43 (Fragment) OS=Homo sapiens GN=TARDBP PE=4 SV=1	0	55.823	50	6	50	6	243	26.7	7.77	188.08	6	0	1.08	0.668191	0.857395	0.214688	96.2	103.8	19.19	20.79	High	High	High	High	High	High	1
FALSE	High	Master Protein	Q8TAA9	Vang-like protein 1 OS=Homo sapiens GN=VANGL1 PE=1 SV=1	0	39.569	16	6	44	6	524	59.9	8.81	135.23	6	0	1.08	0.1959	0.955895	0.636942	96.2	103.8	12.85	3	High	High	High	High	High	High	1
FALSE	High	Master Protein	Q96N66	Lysophospholipid acyltransferase 7 OS=Homo sapiens GN=MBOAT7 PE=1 SV=2	0	32.614	14	4	50	4	472	52.7	8.97	167.46	4	0	1.08	0.575702	0.87585	0.265643	96.2	103.8	9.59	6.93	High	High	High	High	High	High	1
FALSE	High	Master Protein	I3L1L3	Myb-binding protein 1A (Fragment) OS=Homo sapiens GN=MYBBP1A PE=1 SV=1	0	25.772	5	5	23	5	1252	140.2	9.26	58.65	5	0	1.08	0.686676	0.853753	0.205743	96.2	103.8	11.7	10.67	High	High	High	High	High	High	1
FALSE	High	Master Protein	P20594	Atrial natriuretic peptide receptor 2 OS=Homo sapiens GN=NPR2 PE=1 SV=1	0	12.023	3	2	6	2	1047	116.9	6.87	17.76	2	0	1.08	0.828946	0.826238	0.14827	96.2	103.8	29.67	19.35	Peak Found	High	High	High	High	High	1
FALSE	High	Master Protein	Q8NEZ2	Vacuolar protein sorting-associated protein 37A OS=Homo sapiens GN=VPS37A PE=1 SV=1	0	25.317	21	6	25	6	397	44.3	5.57	71.53	6	0	1.079	1.20022	0.758539	0.063064	96.2	103.8	8.82	4.33	High	High	High	High	High	High	1
FALSE	High	Master Protein	P06756	Integrin alpha-V OS=Homo sapiens GN=ITGAV PE=1 SV=2	0	295.83	48	42	367	42	1048	116	5.68	1146.69	42	0	1.078	1.08783	0.778425	0.0816898	96.2	103.8	9.06	3.86	High	High	High	High	High	High	1
FALSE	High	Master Protein	Q13409-2	Isoform 2B of Cytoplasmic dynein 1 intermediate chain 2 OS=Homo sapiens GN=DYNC1I2	0	214.088	71	27	359	27	632	70.6	5.24	1074.73	27	0	1.078	0.156023	0.964712	0.698195	96.3	103.7	21.96	18.71	High	High	High	High	High	High	1	Met-loss+Acetyl [N-Term]
FALSE	High	Master Protein	P61158	Actin-related protein 3 OS=Homo sapiens GN=ACTR3 PE=1 SV=3	0	101.033	46	15	110	15	418	47.3	5.88	334.33	15	0	1.078	0.83036	0.825969	0.147788	96.3	103.7	9.51	5.61	High	High	High	High	High	High	1	Met-loss+Acetyl [N-Term]
FALSE	High	Master Protein	P04844	Dolichyl-diphosphooligosaccharide--protein glycosyltransferase subunit 2 OS=Homo sapiens GN=RPN2 PE=1 SV=3	0	291.782	50	26	393	26	631	69.2	5.69	1684.39	26	0	1.077	0.454183	0.900703	0.351413	96.3	103.7	19.18	10.5	High	High	High	High	High	High	1
FALSE	High	Master Protein	Q5T1M5	FK506-binding protein 15 OS=Homo sapiens GN=FKBP15 PE=1 SV=2	0	118.196	18	16	109	16	1219	133.5	5.2	324.51	16	0	1.077	0.697419	0.851644	0.200716	96.3	103.7	5.77	10.06	High	High	High	High	High	High	1
FALSE	High	Master Protein	Q99961	Endophilin-A2 OS=Homo sapiens GN=SH3GL1 PE=1 SV=1	0	104.973	57	17	134	17	368	41.5	5.43	410.67	17	0	1.077	1.01968	0.790737	0.0955703	96.3	103.7	10.93	0.81	High	High	High	High	High	High	1
FALSE	High	Master Protein	Q13042	Cell division cycle protein 16 homolog OS=Homo sapiens GN=CDC16 PE=1 SV=2	0	48.794	22	10	45	10	620	71.6	5.85	114.72	10	0	1.077	1.20022	0.758539	0.063064	96.3	103.7	7.93	7.75	High	High	High	High	High	High	1
FALSE	High	Master Protein	A0A087WU02	Relaxin-3 OS=Homo sapiens GN=RLN3 PE=4 SV=1	0	36.494	19	5	31	5	386	43.4	5.85	103.18	5	0	1.077	0.822017	0.827558	0.150655	96.3	103.7	30.86	6.87	High	High	High	High	High	High	1
FALSE	High	Master Protein	E7ENQ1	Mitogen-activated protein kinase kinase kinase kinase 4 OS=Homo sapiens GN=MAP4K4 PE=1 SV=1	0	15.915	4	4	20	4	1154	132.1	7.53	35.7	4	0	1.077	0.83036	0.825969	0.147788	96.3	103.7	16.72	3.01	High	High	High	High	High	High	1
FALSE	High	Master Protein	O15235	28S ribosomal protein S12, mitochondrial OS=Homo sapiens GN=MRPS12 PE=1 SV=1	0	9.548	24	2	11	2	138	15.2	10.29	26.54	2	0	1.077	0.0223967	0.994856	0.949737	96.3	103.7	14.79	5.59	High	High	High	High	High	High	1
FALSE	High	Master Protein	Q07065	Cytoskeleton-associated protein 4 OS=Homo sapiens GN=CKAP4 PE=1 SV=2	0	305.558	61	30	337	30	602	66	5.92	1184.17	30	0	1.076	0.670488	0.856942	0.213556	96.3	103.7	32.65	2.34	High	High	High	High	High	High	1
FALSE	High	Master Protein	O60749	Sorting nexin-2 OS=Homo sapiens GN=SNX2 PE=1 SV=2	0	115.658	31	14	171	12	519	58.4	5.12	476.28	14	2	1.076	1.20022	0.758539	0.063064	96.4	103.6	6.11	4.9	High	High	High	High	High	High	1
FALSE	High	Master Protein	P02786	Transferrin receptor protein 1 OS=Homo sapiens GN=TFRC PE=1 SV=2	0	39.207	12	7	27	7	760	84.8	6.61	78.47	7	0	1.076	0.202113	0.954528	0.627895	96.3	103.7	12.71	11.6	High	High	High	High	High	High	1
FALSE	High	Master Protein	Q9ULC4	Malignant T-cell-amplified sequence 1 OS=Homo sapiens GN=MCTS1 PE=1 SV=1	0	17.677	28	3	13	3	181	20.5	8.82	24.44	3	0	1.076	0.301323	0.93297	0.499662	96.3	103.7	11.63	18.46	High	High	High	High	High	High	1
FALSE	High	Master Protein	Q9H3P2	Negative elongation factor A OS=Homo sapiens GN=NELFA PE=1 SV=3	0	9.26	9	3	4	3	528	57.2	9.03	7.03	3	0	1.076	0.520331	0.887088	0.301765	96.4	103.6	5.69	18.28	High	Peak Found	Peak Found	High	High	Peak Found	1
FALSE	High	Master Protein	Q96KP4	Cytosolic non-specific dipeptidase OS=Homo sapiens GN=CNDP2 PE=1 SV=2	0	7.691	6	2	4	2	475	52.8	5.97	8.22	2	0	1.076	0.208035	0.953227	0.619391	96.4	103.6	42.44	42.58	High	Peak Found	High	Peak Found	High	Peak Found	1
FALSE	High	Master Protein	O15260	Surfeit locus protein 4 OS=Homo sapiens GN=SURF4 PE=1 SV=3	0	45.433	25	5	63	5	269	30.4	7.78	214.69	5	0	1.075	0.0589566	0.986516	0.873059	96.4	103.6	13.54	18.73	High	High	High	High	High	High	1	Met-loss [N-Term]
FALSE	High	Master Protein	O15160	DNA-directed RNA polymerases I and III subunit RPAC1 OS=Homo sapiens GN=POLR1C PE=1 SV=1	0	25.872	20	5	16	5	346	39.2	5.5	38.07	5	0	1.075	0.0010339	0.999762	0.997622	96.4	103.6	17.14	31.55	High	High	High	High	High	High	1	Met-loss+Acetyl [N-Term]
FALSE	High	Master Protein	Q99496	E3 ubiquitin-protein ligase RING2 OS=Homo sapiens GN=RNF2 PE=1 SV=1	0	24.973	18	4	38	2	336	37.6	6.84	100.55	4	2	1.075	0.741628	0.843019	0.181289	96.4	103.6	15.2	10.42	High	High	High	High	High	High	1	Met-loss+Acetyl [N-Term]
FALSE	High	Master Protein	O95159	Zinc finger protein-like 1 OS=Homo sapiens GN=ZFPL1 PE=1 SV=2	0	21.762	17	4	19	3	310	34.1	8.07	45.65	4	1	1.075	0.348642	0.92286	0.448082	96.4	103.6	3.93	15.01	High	High	High	High	High	High	1
FALSE	High	Master Protein	Q96GC9	Vacuole membrane protein 1 OS=Homo sapiens GN=VMP1 PE=1 SV=1	0	15.861	15	3	13	3	406	46.2	6.95	48.2	3	0	1.074	0.0834403	0.980971	0.825201	96.4	103.6	43.29	48.35	High	Peak Found	High	High	High	High	1
FALSE	High	Master Protein	Q9Y376	Calcium-binding protein 39 OS=Homo sapiens GN=CAB39 PE=1 SV=1	0	15.448	13	4	9	4	341	39.8	6.89	12.5	4	0	1.074	0.609569	0.869047	0.245715	96.4	103.6	10.21	11.17	High	High	High	High	High	High	1
FALSE	High	Master Protein	Q9BZX2	Uridine-cytidine kinase 2 OS=Homo sapiens GN=UCK2 PE=1 SV=1	0	10.722	12	2	10	2	261	29.3	6.7	30.19	2	0	1.074	0.801763	0.831426	0.157847	96.4	103.6	29.53	12.34	High	High	High	High	High	High	1
FALSE	High	Master Protein	Q9H5Z1	Probable ATP-dependent RNA helicase DHX35 OS=Homo sapiens GN=DHX35 PE=1 SV=2	0	241.781	55	31	330	31	703	78.9	8.59	1049.8	31	0	1.073	0.873357	0.817832	0.133858	96.5	103.5	9.3	8.87	High	High	High	High	High	High	1	Met-loss+Acetyl [N-Term]
FALSE	High	Master Protein	P61978	Heterogeneous nuclear ribonucleoprotein K OS=Homo sapiens GN=HNRNPK PE=1 SV=1	0	199.109	55	23	309	23	463	50.9	5.54	951.55	23	0	1.073	0.741628	0.843019	0.181289	96.5	103.5	19.82	11.17	High	High	High	High	High	High	1
FALSE	High	Master Protein	D6REX3	Protein transport protein Sec31A OS=Homo sapiens GN=SEC31A PE=1 SV=1	0	173.683	23	24	184	24	1251	136.1	6.98	488.46	24	0	1.073	0.13933	0.968427	0.725555	96.5	103.5	17.06	8.39	High	High	High	High	High	High	1
FALSE	High	Master Protein	P51398	28S ribosomal protein S29, mitochondrial OS=Homo sapiens GN=DAP3 PE=1 SV=1	0	54.471	31	11	60	11	398	45.5	8.88	176.59	11	0	1.073	0.828946	0.826238	0.14827	96.5	103.5	9.02	8.07	High	High	High	High	High	High	1
FALSE	High	Master Protein	P56537	Eukaryotic translation initiation factor 6 OS=Homo sapiens GN=EIF6 PE=1 SV=1	0	45.466	43	6	33	6	245	26.6	4.68	105.37	6	0	1.073	0.443411	0.90294	0.360237	96.5	103.5	25.8	18.97	High	High	High	High	High	High	1
FALSE	High	Master Protein	Q96EY5	Multivesicular body subunit 12A OS=Homo sapiens GN=MVB12A PE=1 SV=1	0	19.23	18	3	8	3	273	28.8	8.91	23.85	3	0	1.073	0.571497	0.876699	0.268228	96.5	103.5	44.39	12.34	High	High	High	High	High	High	1
FALSE	High	Master Protein	J3KQN4	60S ribosomal protein L36a OS=Homo sapiens GN=RPL36A PE=3 SV=1	0	14.749	20	4	26	4	142	16.4	10.43	66.19	4	0	1.073	0.345845	0.923455	0.450978	96.5	103.5	5.94	9.62	High	High	High	High	High	High	1
FALSE	High	Master Protein	O60664	Perilipin-3 OS=Homo sapiens GN=PLIN3 PE=1 SV=3	0	145.409	60	17	152	9	434	47	5.44	512.9	17	8	1.072	0.602507	0.870461	0.249743	96.5	103.5	17.51	13.71	High	High	High	High	High	High	1	Met-loss+Acetyl [N-Term]
FALSE	High	Master Protein	O60244	Mediator of RNA polymerase II transcription subunit 14 OS=Homo sapiens GN=MED14 PE=1 SV=2	0	53.157	11	10	47	10	1454	160.5	8.73	138.53	10	0	1.072	0.0557821	0.987238	0.879464	96.5	103.5	8.8	8.91	High	High	High	High	High	High	1
FALSE	High	Master Protein	Q9HBH1	Peptide deformylase, mitochondrial OS=Homo sapiens GN=PDF PE=1 SV=1	0	7.615	13	2	12	2	243	27	9.16	21.66	2	0	1.072	0.574917	0.876009	0.266124	96.5	103.5	8.31	10.59	High	High	High	High	High	High	1
FALSE	High	Master Protein	Q9UNQ2	Probable dimethyladenosine transferase OS=Homo sapiens GN=DIMT1 PE=1 SV=1	0	7.123	7	2	2	2	313	35.2	9.99	2.31	2	0	1.072	0.643265	0.86233	0.227371	96.5	103.5	18.95	16.73	Peak Found	Peak Found	High	High	Peak Found	Peak Found	1
FALSE	High	Master Protein	P04350	Tubulin beta-4A chain OS=Homo sapiens GN=TUBB4A PE=1 SV=2	0	520.213	77	27	2103	2	444	49.6	4.88	7219.68	27	0	1.071	0.0673671	0.984608	0.856314	96.6	103.4	22.23	6.81	High	High	High	High	High	High	1
FALSE	High	Master Protein	P20700	Lamin-B1 OS=Homo sapiens GN=LMNB1 PE=1 SV=2	0	184.829	60	32	228	27	586	66.4	5.16	631.93	32	3	1.071	0.0259242	0.994049	0.942054	96.6	103.4	16.96	12.28	High	High	High	High	High	High	1	Met-loss+Acetyl [N-Term]
FALSE	High	Master Protein	Q9H9G7	Protein argonaute-3 OS=Homo sapiens GN=AGO3 PE=1 SV=2	0	119.98	34	22	127	12	860	97.3	9.11	353.5	22	3	1.071	0.467529	0.89794	0.340777	96.6	103.4	11.79	4.06	High	High	High	High	High	High	1
FALSE	High	Master Protein	Q9NVH1	DnaJ homolog subfamily C member 11 OS=Homo sapiens GN=DNAJC11 PE=1 SV=2	0	74.624	32	11	71	11	559	63.2	8.4	214.19	11	0	1.071	0.337859	0.925154	0.459348	96.6	103.4	25.35	10.27	High	High	High	High	High	High	1	Met-loss+Acetyl [N-Term]
FALSE	High	Master Protein	Q9P2R3	Rabankyrin-5 OS=Homo sapiens GN=ANKFY1 PE=1 SV=2	0	11.514	3	3	5	3	1169	128.3	6.1	13.02	3	0	1.071	0.369073	0.918529	0.427491	96.6	103.4	2.55	33.51	High	High	Peak Found	High	Peak Found	High	1	Met-loss+Acetyl [N-Term]
FALSE	High	Master Protein	E7EV45	Zinc transporter ZIP10 (Fragment) OS=Homo sapiens GN=SLC39A10 PE=4 SV=1	0	11.314	35	3	12	3	130	15.3	7.05	34.87	3	0	1.071	0.234228	0.947495	0.583138	96.6	103.4	14.86	14.86	High	High	High	High	High	High	1
FALSE	High	Master Protein	B4E1K0	Kinesin-like protein KIF23 OS=Homo sapiens GN=KIF23 PE=1 SV=1	0	10.611	4	2	3	2	673	77.7	7.97	8.73	2	0	1.071	0.741628	0.843019	0.181289	96.6	103.4	11.95	23.54	Peak Found	Peak Found	Peak Found	High	High	High	1
FALSE	High	Master Protein	Q68EM7	Rho GTPase-activating protein 17 OS=Homo sapiens GN=ARHGAP17 PE=1 SV=1	0	10.438	5	3	8	3	881	95.4	7.62	9.97	3	0	1.071	0.534921	0.884113	0.291796	96.6	103.4	16.44	8.93	High	High	High	High	High	High	1
FALSE	High	Master Protein	Q9HBG6	Intraflagellar transport protein 122 homolog OS=Homo sapiens GN=IFT122 PE=1 SV=2	0	23.865	6	6	21	6	1241	141.7	6.49	17.8	6	0	1.07	0.181521	0.959065	0.658384	96.6	103.4	11.19	1.58	High	High	High	High	High	High	1
FALSE	High	Master Protein	Q92878	DNA repair protein RAD50 OS=Homo sapiens GN=RAD50 PE=1 SV=1	0	143.464	25	30	141	30	1312	153.8	6.89	386.07	30	0	1.069	0.697419	0.851644	0.200716	96.7	103.3	13.45	13.2	High	High	High	High	High	High	1
FALSE	High	Master Protein	Q9HBM1	Kinetochore protein Spc25 OS=Homo sapiens GN=SPC25 PE=1 SV=1	0	33.871	29	4	18	4	224	26.1	8	52.79	4	0	1.069	0.668191	0.857395	0.214688	96.7	103.3	14.84	28.19	High	High	High	High	High	High	1
FALSE	High	Master Protein	P62993	Growth factor receptor-bound protein 2 OS=Homo sapiens GN=GRB2 PE=1 SV=1	0	20.315	23	5	26	5	217	25.2	6.32	42.42	5	0	1.069	0.0156479	0.996403	0.964611	96.7	103.3	13.35	2.83	High	High	High	High	High	High	1
FALSE	High	Master Protein	Q15459	Splicing factor 3A subunit 1 OS=Homo sapiens GN=SF3A1 PE=1 SV=1	0	203.051	46	27	214	27	793	88.8	5.22	737.47	27	0	1.068	0.282209	0.937085	0.522145	96.7	103.3	5.59	15.56	High	High	High	High	High	High	1	Met-loss [N-Term]
FALSE	High	Master Protein	Q6P158	Putative ATP-dependent RNA helicase DHX57 OS=Homo sapiens GN=DHX57 PE=1 SV=2	0	16.96	3	4	31	4	1386	155.5	7.71	36.92	4	0	1.068	0.741628	0.843019	0.181289	96.7	103.3	34	10.34	High	High	High	High	High	High	1
FALSE	High	Master Protein	Q8TEM1	Nuclear pore membrane glycoprotein 210 OS=Homo sapiens GN=NUP210 PE=1 SV=3	0	10.102	2	2	9	2	1887	205	6.81	14.38	2	0	1.068	1.05183	0.784905	0.0887505	96.7	103.3	16.92	23.97	High	High	High	High	High	High	1
FALSE	High	Master Protein	O75146	Huntingtin-interacting protein 1-related protein OS=Homo sapiens GN=HIP1R PE=1 SV=2	0	9.715	3	2	6	2	1068	119.3	6.67	15.12	2	0	1.068	0.627835	0.865399	0.235595	96.7	103.3	15.62	11.82	Peak Found	High	Peak Found	High	High	High	1
FALSE	High	Master Protein	Q9UIV1	CCR4-NOT transcription complex subunit 7 OS=Homo sapiens GN=CNOT7 PE=1 SV=3	0	53.801	32	8	38	8	285	32.7	4.84	116.83	8	0	1.067	0.369073	0.918529	0.427491	96.8	103.2	24.38	12.91	High	High	High	High	High	High	1
FALSE	High	Master Protein	G5E9Q6	Profilin OS=Homo sapiens GN=PFN2 PE=1 SV=1	0	38.396	44	6	60	6	188	20.8	7.52	175.62	6	0	1.067	0.559204	0.879184	0.275928	96.8	103.2	19.44	14.28	High	High	High	High	High	High	1	Met-loss+Acetyl [N-Term]
FALSE	High	Master Protein	H3BMM9	RNA-binding protein with serine-rich domain 1 (Fragment) OS=Homo sapiens GN=RNPS1 PE=1 SV=1	0	10.039	11	2	11	2	284	31.7	11.62	26.61	2	0	1.067	0.65707	0.859593	0.220257	96.8	103.2	14.46	18.6	High	High	High	High	High	High	1
FALSE	High	Master Protein	Q8NBP0	Tetratricopeptide repeat protein 13 OS=Homo sapiens GN=TTC13 PE=2 SV=3	0	42.566	15	10	40	10	860	96.8	7.01	72.44	10	0	1.066	0.369073	0.918529	0.427491	96.8	103.2	14.38	13.41	High	High	High	High	High	High	1
FALSE	High	Master Protein	E5RHT6	ADP-ribosylation factor GTPase-activating protein 1 (Fragment) OS=Homo sapiens GN=ARFGAP1 PE=1 SV=2	0	18.862	22	4	9	4	244	26.5	6.6	22.95	4	0	1.066	0.294071	0.934529	0.508076	96.8	103.2	29.62	18.88	High	High	Peak Found	High	High	High	1
FALSE	High	Master Protein	Q9C0E8	Protein lunapark OS=Homo sapiens GN=LNP PE=1 SV=2	0	15.901	11	3	19	3	428	47.7	5.11	47.23	3	0	1.066	0.346643	0.923285	0.45015	96.8	103.2	10.6	7.57	High	High	High	High	High	High	1
FALSE	High	Master Protein	J3QLB2	Zinc transporter ZIP11 (Fragment) OS=Homo sapiens GN=SLC39A11 PE=4 SV=3	0	10.38	19	2	15	2	186	19.3	8.76	44.95	2	0	1.066	0.0156479	0.996403	0.964611	96.8	103.2	34.46	30.32	High	High	High	High	High	High	1
FALSE	High	Master Protein	Q9UBF2	Coatomer subunit gamma-2 OS=Homo sapiens GN=COPG2 PE=1 SV=1	0	163.357	47	26	144	22	871	97.6	5.81	432.43	26	0	1.065	0.709849	0.84921	0.195052	96.8	103.2	6.06	13.57	High	High	High	High	High	High	1
FALSE	High	Master Protein	Q96ST3	Paired amphipathic helix protein Sin3a OS=Homo sapiens GN=SIN3A PE=1 SV=2	0	18.984	5	4	10	4	1273	145.1	7.25	23.95	4	0	1.065	0.741628	0.843019	0.181289	96.8	103.2	16.89	4.07	High	High	High	High	Peak Found	High	1
FALSE	High	Master Protein	E9PMH5	Baculoviral IAP repeat-containing protein 2 OS=Homo sapiens GN=BIRC2 PE=1 SV=1	0	10.666	6	3	18	3	597	67.5	6.32	24.36	3	0	1.065	0.822017	0.827558	0.150655	96.8	103.2	6.1	9.98	High	High	High	High	High	High	1
FALSE	High	Master Protein	Q96CS3	FAS-associated factor 2 OS=Homo sapiens GN=FAF2 PE=1 SV=2	0	111.882	47	15	92	15	445	52.6	5.62	272.7	15	0	1.064	0.551304	0.880784	0.280994	96.9	103.1	19.47	3.57	High	High	High	High	High	High	1	Met-loss+Acetyl [N-Term]
FALSE	High	Master Protein	Q9HAV4	Exportin-5 OS=Homo sapiens GN=XPO5 PE=1 SV=1	0	66.461	14	12	52	12	1204	136.2	5.8	123.04	12	0	1.064	0.83036	0.825969	0.147788	96.9	103.1	11.47	24.81	High	High	High	High	High	High	1
FALSE	High	Master Protein	P42677	40S ribosomal protein S27 OS=Homo sapiens GN=RPS27 PE=1 SV=3	0	57.883	42	5	206	2	84	9.5	9.45	535.27	5	7	1.064	0.609569	0.869047	0.245715	96.9	103.1	15.6	5.59	High	High	High	High	High	High	1
FALSE	High	Master Protein	A0A087WX37	Integrin alpha-4 OS=Homo sapiens GN=ITGA4 PE=4 SV=1	0	43.589	12	10	43	10	1038	115.3	6.37	111.31	10	0	1.064	0.0919485	0.979051	0.809192	96.9	103.1	11.05	9.1	High	High	High	High	High	High	1
FALSE	High	Master Protein	Q9GZS1	DNA-directed RNA polymerase I subunit RPA49 OS=Homo sapiens GN=POLR1E PE=1 SV=2	0	20.137	9	4	16	4	481	53.9	8.56	39.1	4	0	1.064	0.303555	0.932491	0.497102	96.9	103.1	21.67	35.18	High	High	High	High	High	High	1
FALSE	High	Master Protein	Q9HB66	Alternative protein MKKS OS=Homo sapiens GN=MKKS PE=2 SV=1	0	11.045	41	2	15	2	63	7.3	9.61	45	2	0	1.064	0.288651	0.935696	0.514457	96.9	103.1	43.89	12.38	High	High	High	High	High	High	1
FALSE	High	Master Protein	Q9UJ04	Testis-specific Y-encoded-like protein 4 OS=Homo sapiens GN=TSPYL4 PE=2 SV=2	0	10.035	6	2	13	2	414	45.1	8.57	28.13	2	0	1.064	0.741628	0.843019	0.181289	96.9	103.1	14.67	19.63	High	High	High	High	High	High	1
FALSE	High	Master Protein	P12956	X-ray repair cross-complementing protein 6 OS=Homo sapiens GN=XRCC6 PE=1 SV=2	0	229.57	52	30	299	30	609	69.8	6.64	940.43	30	0	1.063	0.668191	0.857395	0.214688	97	103	5.7	8.23	High	High	High	High	High	High	1
FALSE	High	Master Protein	Q12981	Vesicle transport protein SEC20 OS=Homo sapiens GN=BNIP1 PE=1 SV=3	0	69.391	61	12	54	12	228	26.1	8.95	139.1	12	0	1.063	0.609569	0.869047	0.245715	96.9	103.1	28.36	15.43	High	High	High	High	High	High	1	Met-loss+Acetyl [N-Term]
FALSE	High	Master Protein	P53621	Coatomer subunit alpha OS=Homo sapiens GN=COPA PE=1 SV=2	0	837.407	73	82	1206	82	1224	138.3	7.66	4050.89	82	0	1.062	0.0143571	0.9967	0.967482	97	103	48.58	4.5	High	High	High	High	High	High	1
FALSE	High	Master Protein	P54619	5'-AMP-activated protein kinase subunit gamma-1 OS=Homo sapiens GN=PRKAG1 PE=1 SV=1	0	71.789	51	14	79	11	331	37.6	6.92	251.17	14	3	1.062	0.741628	0.843019	0.181289	97	103	7.91	18.37	High	High	High	High	High	High	1	Acetyl [N-Term]
FALSE	High	Master Protein	Q8WWM7	Ataxin-2-like protein OS=Homo sapiens GN=ATXN2L PE=1 SV=2	0	66.057	17	13	79	13	1075	113.3	8.59	195.19	13	0	1.062	0.294071	0.934529	0.508076	97	103	8.87	10.76	High	High	High	High	High	High	1
FALSE	High	Master Protein	Q53GS9	U4/U6.U5 tri-snRNP-associated protein 2 OS=Homo sapiens GN=USP39 PE=1 SV=2	0	51.351	22	8	41	8	565	65.3	8.91	114.84	8	0	1.062	0.433048	0.905097	0.368937	97	103	12.24	16.41	High	High	High	High	High	High	1
FALSE	High	Master Protein	Q9H6H4	Receptor expression-enhancing protein 4 OS=Homo sapiens GN=REEP4 PE=1 SV=1	0	8.699	12	2	3	2	257	29.4	9.73	4.04	2	0	1.062	0.18691	0.957875	0.650264	97	103	18.42	2.79	Peak Found	High	High	Peak Found	Peak Found	High	1
FALSE	High	Master Protein	Q8NI27	THO complex subunit 2 OS=Homo sapiens GN=THOC2 PE=1 SV=2	0	5.056	1	2	6	2	1593	182.7	8.44	5.4	2	0	1.062	0.452843	0.900981	0.352499	97	103	28.54	26.45	High	High	Peak Found	High	High	High	1
FALSE	High	Master Protein	P53618	Coatomer subunit beta OS=Homo sapiens GN=COPB1 PE=1 SV=3	0	497.661	62	53	625	53	953	107.1	6.05	2130.92	53	0	1.061	0.0997987	0.977283	0.794697	97	103	7.12	11.58	High	High	High	High	High	High	1	Met-loss+Acetyl [N-Term]
FALSE	High	Master Protein	Q14974	Importin subunit beta-1 OS=Homo sapiens GN=KPNB1 PE=1 SV=2	0	270.96	45	31	344	31	876	97.1	4.78	1006.48	31	0	1.061	1.07558	0.780624	0.0840268	97	103	9.46	7.29	High	High	High	High	High	High	1	Acetyl [N-Term]
FALSE	High	Master Protein	O43681	ATPase ASNA1 OS=Homo sapiens GN=ASNA1 PE=1 SV=2	0	182.645	81	20	299	20	348	38.8	4.91	1060.89	20	0	1.061	0.822017	0.827558	0.150655	97	103	5.59	5.57	High	High	High	High	High	High	1	Met-loss+Acetyl [N-Term]
FALSE	High	Master Protein	P83111	Serine beta-lactamase-like protein LACTB, mitochondrial OS=Homo sapiens GN=LACTB PE=1 SV=2	0	21.75	11	4	13	4	547	60.7	8.53	40.8	4	0	1.061	0.588616	0.87325	0.25786	97	103	8.85	13.57	High	High	High	High	High	High	1
FALSE	High	Master Protein	A0A087WX08	Gamma-adducin OS=Homo sapiens GN=ADD3 PE=4 SV=1	0	8.353	5	3	8	3	672	75.3	6.76	23.62	3	0	1.061	0.265784	0.940636	0.542271	97.1	102.9	13.06	16.88	High	High	High	High	High	High	1	Biotin [K80]
FALSE	High	Master Protein	P30153	Serine/threonine-protein phosphatase 2A 65 kDa regulatory subunit A alpha isoform OS=Homo sapiens GN=PPP2R1A PE=1 SV=4	0	210.095	46	21	241	15	589	65.3	5.11	774.37	21	6	1.06	0.0010339	0.999762	0.997622	97.1	102.9	4.67	17.48	High	High	High	High	High	High	1
FALSE	High	Master Protein	O95684	FGFR1 oncogene partner OS=Homo sapiens GN=FGFR1OP PE=1 SV=1	0	104.773	44	14	81	14	399	43	4.81	276.1	14	0	1.06	0.0969479	0.977924	0.79993	97.1	102.9	20.54	15.84	High	High	High	High	High	High	1	Met-loss+Acetyl [N-Term]
FALSE	High	Master Protein	Q9UDW1	Cytochrome b-c1 complex subunit 9 OS=Homo sapiens GN=UQCR10 PE=1 SV=3	0	28.629	43	3	55	3	63	7.3	9.47	164.4	3	0	1.06	0.822017	0.827558	0.150655	97.1	102.9	7.94	9.28	High	High	High	High	High	High	1
FALSE	High	Master Protein	Q9Y263	Phospholipase A-2-activating protein OS=Homo sapiens GN=PLAA PE=1 SV=2	0	22.168	9	4	10	4	795	87.1	6.37	24.9	4	0	1.06	0.156023	0.964712	0.698195	97.1	102.9	27.82	21.76	High	High	Peak Found	High	High	High	1
FALSE	High	Master Protein	V5IRT4	Ubiquinol-cytochrome-c reductase complex assembly factor 2 (Fragment) OS=Homo sapiens GN=UQCC2 PE=1 SV=1	0	11.675	26	3	7	3	126	14.8	7.37	16.15	3	0	1.06	0.17087	0.96142	0.67473	97.1	102.9	21.84	14.1	Peak Found	High	High	High	High	High	1
FALSE	High	Master Protein	Q13190	Syntaxin-5 OS=Homo sapiens GN=STX5 PE=1 SV=2	0	75.728	48	13	76	13	355	39.6	9.16	245.69	13	0	1.059	0.83036	0.825969	0.147788	97.1	102.9	3.29	13.56	High	High	High	High	High	High	1
FALSE	High	Master Protein	Q7RTV0	PHD finger-like domain-containing protein 5A OS=Homo sapiens GN=PHF5A PE=1 SV=1	0	19.513	54	5	30	5	110	12.4	8.41	73.12	5	0	1.059	0.391945	0.913704	0.40556	97.1	102.9	12.1	9.34	High	High	High	High	High	High	1
FALSE	High	Master Protein	O95831	Apoptosis-inducing factor 1, mitochondrial OS=Homo sapiens GN=AIFM1 PE=1 SV=1	0	104.098	36	14	87	14	613	66.9	8.95	262.94	14	0	1.058	0.286347	0.936193	0.517194	97.2	102.8	24.38	5.29	High	High	High	High	High	High	1
FALSE	High	Master Protein	E7EM64	COP9 signalosome complex subunit 6 OS=Homo sapiens GN=COPS6 PE=1 SV=1	0	70.013	46	11	70	11	326	36	5.73	201.94	11	0	1.058	0.913834	0.810245	0.121945	97.2	102.8	5.35	6.26	High	High	High	High	High	High	1
FALSE	High	Master Protein	O43292	Glycosylphosphatidylinositol anchor attachment 1 protein OS=Homo sapiens GN=GPAA1 PE=1 SV=3	0	49.1	17	10	76	10	621	67.6	8.06	163.85	10	0	1.058	0.741628	0.843019	0.181289	97.2	102.8	5.89	8.18	High	High	High	High	High	High	1
FALSE	High	Master Protein	A6NKD9	Coiled-coil domain-containing protein 85C OS=Homo sapiens GN=CCDC85C PE=1 SV=1	0	44.376	27	7	30	7	419	45.2	6.96	113.03	7	0	1.058	0.741628	0.843019	0.181289	97.2	102.8	29.96	7.66	High	High	High	High	High	High	1	Met-loss+Acetyl [N-Term]
FALSE	High	Master Protein	Q8IX04	Ubiquitin-conjugating enzyme E2 variant 3 OS=Homo sapiens GN=UEVLD PE=1 SV=2	0	14.263	10	4	13	4	471	52.2	7.09	20.96	4	0	1.058	0.741628	0.843019	0.181289	97.2	102.8	13.54	3.72	High	High	High	High	High	High	1
FALSE	High	Master Protein	P08236	Beta-glucuronidase OS=Homo sapiens GN=GUSB PE=1 SV=2	0	12.314	5	2	15	2	651	74.7	7.02	36.74	2	0	1.058	0.18691	0.957875	0.650264	97.2	102.8	12.22	14.36	High	High	High	High	High	High	1
FALSE	High	Master Protein	Q9Y608	Leucine-rich repeat flightless-interacting protein 2 OS=Homo sapiens GN=LRRFIP2 PE=1 SV=1	0	9.318	4	3	11	2	721	82.1	6.95	25.33	3	0	1.058	0.627835	0.865399	0.235595	97.2	102.8	11.19	3.92	Peak Found	High	High	Peak Found	Peak Found	Peak Found	1
FALSE	High	Master Protein	Q6PKG0	La-related protein 1 OS=Homo sapiens GN=LARP1 PE=1 SV=2	0	117.961	25	21	119	21	1096	123.4	8.82	337.69	21	0	1.057	0.369073	0.918529	0.427491	97.2	102.8	10.87	10.36	High	High	High	High	High	High	1	Met-loss+Acetyl [N-Term]
FALSE	High	Master Protein	Q96TA2	ATP-dependent zinc metalloprotease YME1L1 OS=Homo sapiens GN=YME1L1 PE=1 SV=2	0	63.688	17	8	40	8	773	86.4	8.76	123.86	8	0	1.057	0.112224	0.97449	0.772282	97.2	102.8	25.24	6.1	High	High	High	High	High	High	1
FALSE	High	Master Protein	Q9NYP7	Elongation of very long chain fatty acids protein 5 OS=Homo sapiens GN=ELOVL5 PE=1 SV=1	0	10.257	7	2	10	2	299	35.3	9.42	35.58	2	0	1.057	0.394727	0.913119	0.40297	97.2	102.8	6.55	20.68	High	High	High	High	High	High	1	Acetyl [N-Term]
FALSE	High	Master Protein	P09661	U2 small nuclear ribonucleoprotein A' OS=Homo sapiens GN=SNRPA1 PE=1 SV=2	0	64.512	55	12	61	12	255	28.4	8.62	178.06	12	0	1.056	0.137317	0.968876	0.728926	97.3	102.7	5.5	10.09	High	High	High	High	High	High	1
FALSE	High	Master Protein	Q6UXN9	WD repeat-containing protein 82 OS=Homo sapiens GN=WDR82 PE=1 SV=1	0	29.993	19	5	27	5	313	35.1	7.69	53.82	5	0	1.056	0.700783	0.850985	0.199167	97.3	102.7	9.04	9.76	High	High	High	High	High	High	1
FALSE	High	Master Protein	Q15417	Calponin-3 OS=Homo sapiens GN=CNN3 PE=1 SV=1	0	13.404	9	2	15	2	329	36.4	6.05	46.13	2	0	1.056	0.559204	0.879184	0.275928	97.3	102.7	5.51	19.32	High	High	High	High	High	High	1	Met-loss+Acetyl [N-Term]
FALSE	High	Master Protein	B4DLH4	Hematological and neurological-expressed 1-like protein OS=Homo sapiens GN=HN1L PE=1 SV=1	0	10.441	14	2	8	2	218	23	9.57	22.34	2	0	1.056	0.0212875	0.99511	0.952166	97.3	102.7	78.67	44.68	High	High	Peak Found	High	High	High	1
FALSE	High	Master Protein	E9PLK3	Puromycin-sensitive aminopeptidase OS=Homo sapiens GN=NPEPPS PE=1 SV=1	0	106.014	32	21	109	21	915	102.9	5.6	292.56	21	0	1.055	1.20022	0.758539	0.063064	97.3	102.7	6.11	2.73	High	High	High	High	High	High	1
FALSE	High	Master Protein	P31930	Cytochrome b-c1 complex subunit 1, mitochondrial OS=Homo sapiens GN=UQCRC1 PE=1 SV=3	0	14.799	6	2	12	2	480	52.6	6.37	37.35	2	0	1.055	0.741628	0.843019	0.181289	97.3	102.7	4.22	16.47	High	High	High	High	High	High	1
FALSE	High	Master Protein	V9GY54	DDB1- and CUL4-associated factor 8 OS=Homo sapiens GN=DCAF8 PE=4 SV=1	0	10.596	6	2	10	2	417	46.5	5.26	24.51	2	0	1.055	0.741628	0.843019	0.181289	97.3	102.7	9.02	16.45	High	High	High	High	High	High	1
FALSE	High	Master Protein	Q13423	NAD(P) transhydrogenase, mitochondrial OS=Homo sapiens GN=NNT PE=1 SV=3	0	8.336	2	2	7	2	1086	113.8	8.09	11.91	2	0	1.055	0.243723	0.945426	0.570528	97.3	102.7	4.01	8.31	High	High	High	High	High	High	1
FALSE	High	Master Protein	P35606	Coatomer subunit beta' OS=Homo sapiens GN=COPB2 PE=1 SV=2	0	465.095	62	46	712	46	906	102.4	5.27	2221.52	46	0	1.054	0.595464	0.871874	0.253826	97.4	102.6	19.72	14.98	High	High	High	High	High	High	1
FALSE	High	Master Protein	Q9UNS2	COP9 signalosome complex subunit 3 OS=Homo sapiens GN=COPS3 PE=1 SV=3	0	59.373	36	10	63	10	423	47.8	6.65	198.78	10	0	1.054	0.0223967	0.994856	0.949737	97.4	102.6	11.43	17.59	High	High	High	High	High	High	1	Met-loss+Acetyl [N-Term]
FALSE	High	Master Protein	A0A087WYT3	Prostaglandin E synthase 3 OS=Homo sapiens GN=PTGES3 PE=4 SV=1	0	23.427	20	3	24	3	164	19.1	4.55	72.1	3	0	1.054	0.244833	0.945185	0.569072	97.4	102.6	19.62	22.29	High	High	High	High	High	High	1
FALSE	High	Master Protein	P49411	Elongation factor Tu, mitochondrial OS=Homo sapiens GN=TUFM PE=1 SV=2	0	252.86	68	29	332	29	452	49.5	7.61	1000.59	29	0	1.053	0.469814	0.897467	0.338989	97.4	102.6	11.31	7.64	High	High	High	High	High	High	1
FALSE	High	Master Protein	Q9UJX2	Cell division cycle protein 23 homolog OS=Homo sapiens GN=CDC23 PE=1 SV=3	0	116.678	31	16	96	16	597	68.8	7.02	306.08	16	0	1.053	0.359476	0.920561	0.437043	97.4	102.6	13.45	23.1	High	High	High	High	High	High	1
FALSE	High	Master Protein	P25205	DNA replication licensing factor MCM3 OS=Homo sapiens GN=MCM3 PE=1 SV=3	0	94.986	27	17	77	17	808	90.9	5.77	208.25	17	0	1.053	0.439206	0.903815	0.363743	97.4	102.6	16.78	8.46	High	High	High	High	High	High	1	Met-loss+Acetyl [N-Term]
FALSE	High	Master Protein	H0YNG3	Signal peptidase complex catalytic subunit SEC11A OS=Homo sapiens GN=SEC11A PE=1 SV=1	0	65.469	53	10	92	10	163	18.6	9.55	239.95	10	0	1.053	0.342173	0.924236	0.454807	97.4	102.6	9.82	26.77	High	High	High	High	High	High	1
FALSE	High	Master Protein	E7ENN3	Nesprin-1 OS=Homo sapiens GN=SYNE1 PE=1 SV=2	0.002	4.049	0	2	3	2	8392	964.2	5.54	1.96	2	0	1.053	0.389942	0.914125	0.407434	97.4	102.6	8.39	11.88	High	High	Peak Found	Peak Found	High	Peak Found	1	Biotin [K6657]
FALSE	High	Master Protein	B9A067	MICOS complex subunit MIC60 OS=Homo sapiens GN=IMMT PE=1 SV=2	0	241.79	56	36	216	36	711	78.9	7.06	738.75	36	0	1.052	0.741628	0.843019	0.181289	97.5	102.5	6.13	15.86	High	High	High	High	High	High	1
FALSE	High	Master Protein	Q9UKG1	DCC-interacting protein 13-alpha OS=Homo sapiens GN=APPL1 PE=1 SV=1	0	214.005	52	25	232	25	709	79.6	5.41	803.63	25	0	1.052	0.883469	0.81593	0.130777	97.5	102.5	7.39	14.4	High	High	High	High	High	High	1	Met-loss [N-Term]
FALSE	High	Master Protein	O43809	Cleavage and polyadenylation specificity factor subunit 5 OS=Homo sapiens GN=NUDT21 PE=1 SV=1	0	65.833	48	11	82	11	227	26.2	8.82	246.2	11	0	1.052	0.686676	0.853753	0.205743	97.5	102.5	12.97	10.72	High	High	High	High	High	High	1
FALSE	High	Master Protein	Q8IWZ3	Ankyrin repeat and KH domain-containing protein 1 OS=Homo sapiens GN=ANKHD1 PE=1 SV=1	0	39.655	6	8	21	7	2542	269.3	5.73	60.98	8	0	1.052	0.189304	0.957347	0.646689	97.5	102.5	37.92	28.12	Peak Found	High	High	High	High	High	1
FALSE	High	Master Protein	P27694	Replication protein A 70 kDa DNA-binding subunit OS=Homo sapiens GN=RPA1 PE=1 SV=2	0	10.181	6	3	4	3	616	68.1	7.21	7.82	3	0	1.052	0.156023	0.964712	0.698195	97.5	102.5	14.89	57.66	Peak Found	Peak Found	Peak Found	High	High	Peak Found	1
FALSE	High	Master Protein	Q8N684	Cleavage and polyadenylation specificity factor subunit 7 OS=Homo sapiens GN=CPSF7 PE=1 SV=1	0	7	7	2	4	2	471	52	8	10.73	2	0	1.052	0.351407	0.922273	0.445239	97.5	102.5	27.78	53.28	Not Found	Peak Found	High	High	High	High	1
FALSE	High	Master Protein	Q9BXP5	Serrate RNA effector molecule homolog OS=Homo sapiens GN=SRRT PE=1 SV=1	0.003	3.901	2	2	3	2	876	100.6	5.96	3.78	2	0	1.052	1.09948	0.776339	0.0795273	97.5	102.5	9.2	14.99	Peak Found	Peak Found	High	High	High	Peak Found	1
FALSE	High	Master Protein	P62081	40S ribosomal protein S7 OS=Homo sapiens GN=RPS7 PE=1 SV=1	0	137.143	65	13	182	13	194	22.1	10.1	763.5	13	0	1.051	0.700783	0.850985	0.199167	97.5	102.5	13.99	12.48	High	High	High	High	High	High	1
FALSE	High	Master Protein	E5RI99	60S ribosomal protein L30 (Fragment) OS=Homo sapiens GN=RPL30 PE=1 SV=1	0	87.97	67	8	154	8	114	12.6	9.55	570.37	8	0	1.051	0.0727381	0.983391	0.845789	97.5	102.5	16.25	13.52	High	High	High	High	High	High	1
FALSE	High	Master Protein	P08621	U1 small nuclear ribonucleoprotein 70 kDa OS=Homo sapiens GN=SNRNP70 PE=1 SV=2	0	37.473	14	5	31	5	437	51.5	9.94	92.69	5	0	1.051	0.286347	0.936193	0.517194	97.5	102.5	10.61	3.02	High	High	High	High	High	High	1
FALSE	High	Master Protein	P18615	Negative elongation factor E OS=Homo sapiens GN=NELFE PE=1 SV=3	0	25.477	19	5	26	5	380	43.2	9.33	67.83	5	0	1.051	0.697419	0.851644	0.200716	97.5	102.5	29.34	8.37	High	High	High	High	High	High	1
FALSE	High	Master Protein	E9PMI6	Methylosome subunit pICln OS=Homo sapiens GN=CLNS1A PE=1 SV=1	0	9.122	15	2	9	2	167	18.2	4.41	25.22	2	0	1.051	0.883469	0.81593	0.130777	97.5	102.5	23.12	19.56	High	High	High	High	High	High	1
FALSE	High	Master Protein	Q3SXM5	Inactive hydroxysteroid dehydrogenase-like protein 1 OS=Homo sapiens GN=HSDL1 PE=1 SV=3	0	4.964	8	2	2	2	330	37	8.72	5.51	2	0	1.051	0.822017	0.827558	0.150655	97.5	102.5	16.29	1.66	Peak Found	Peak Found	Peak Found	High	High	Peak Found	1
FALSE	High	Master Protein	O95782	AP-2 complex subunit alpha-1 OS=Homo sapiens GN=AP2A1 PE=1 SV=3	0	208.186	41	31	234	22	977	107.5	7.03	645.09	31	10	1.05	0.0284995	0.993459	0.936484	97.5	102.5	10.9	6.57	High	High	High	High	High	High	1
FALSE	High	Master Protein	P61981	14-3-3 protein gamma OS=Homo sapiens GN=YWHAG PE=1 SV=2	0	112.534	64	14	276	9	247	28.3	4.89	709.81	14	0	1.05	0.17087	0.96142	0.67473	97.6	102.4	16.42	45.91	High	High	High	High	High	High	1	Met-loss+Acetyl [N-Term]
FALSE	High	Master Protein	P35251	Replication factor C subunit 1 OS=Homo sapiens GN=RFC1 PE=1 SV=4	0	34.567	7	5	24	5	1148	128.2	9.36	71.55	5	0	1.05	0.0223967	0.994856	0.949737	97.5	102.5	11.88	22.19	High	High	High	High	High	High	1
FALSE	High	Master Protein	Q01105	Protein SET OS=Homo sapiens GN=SET PE=1 SV=3	0	20.969	24	4	8	4	290	33.5	4.32	18.26	4	0	1.05	0.697419	0.851644	0.200716	97.6	102.4	21.83	63.27	High	High	High	High	Peak Found	Peak Found	1
FALSE	High	Master Protein	Q6WCQ1	Myosin phosphatase Rho-interacting protein OS=Homo sapiens GN=MPRIP PE=1 SV=3	0	19.115	7	5	15	4	1025	116.5	6.21	30.99	5	1	1.05	0.741628	0.843019	0.181289	97.5	102.5	24.89	8.06	Peak Found	High	High	High	High	High	1
FALSE	High	Master Protein	P42574	Caspase-3 OS=Homo sapiens GN=CASP3 PE=1 SV=2	0	8.976	13	3	6	3	277	31.6	6.54	6.61	3	0	1.05	0.697419	0.851644	0.200716	97.6	102.4	13.49	18.13	High	High	High	Peak Found	High	High	1
FALSE	High	Master Protein	O60884	DnaJ homolog subfamily A member 2 OS=Homo sapiens GN=DNAJA2 PE=1 SV=1	0	123.814	47	16	161	16	412	45.7	6.48	517.46	16	0	1.049	0.29627	0.934056	0.50551	97.6	102.4	11.22	5.27	High	High	High	High	High	High	1
FALSE	High	Master Protein	Q13724	Mannosyl-oligosaccharide glucosidase OS=Homo sapiens GN=MOGS PE=1 SV=5	0	84.907	26	15	105	15	837	91.9	8.9	257.55	15	0	1.049	0.741628	0.843019	0.181289	97.6	102.4	4.55	11.28	High	High	High	High	High	High	1
FALSE	High	Master Protein	Q15691	Microtubule-associated protein RP/EB family member 1 OS=Homo sapiens GN=MAPRE1 PE=1 SV=3	0	73.066	44	10	72	10	268	30	5.14	227.29	10	0	1.049	0.686676	0.853753	0.205743	97.6	102.4	16.32	4.29	High	High	High	High	High	High	1	Met-loss+Acetyl [N-Term]
FALSE	High	Master Protein	Q9BPW8	Protein NipSnap homolog 1 OS=Homo sapiens GN=NIPSNAP1 PE=1 SV=1	0	44.652	40	7	52	7	284	33.3	9.31	164.68	7	0	1.049	0.697419	0.851644	0.200716	97.6	102.4	20.46	8.04	High	High	High	High	High	High	1
FALSE	High	Master Protein	Q9UI09	NADH dehydrogenase [ubiquinone] 1 alpha subcomplex subunit 12 OS=Homo sapiens GN=NDUFA12 PE=1 SV=1	0	39.669	61	6	41	6	145	17.1	9.63	128.15	6	0	1.049	0.412313	0.909429	0.386978	97.6	102.4	21.34	12.27	High	High	High	High	High	High	1
FALSE	High	Master Protein	Q9BRZ2	E3 ubiquitin-protein ligase TRIM56 OS=Homo sapiens GN=TRIM56 PE=1 SV=3	0	19.128	6	3	13	2	755	81.4	7.74	44.9	3	0	1.049	0.741628	0.843019	0.181289	97.6	102.4	6.47	15.07	High	High	High	High	High	High	1
FALSE	High	Master Protein	A0A087WVS8	MOB kinase activator 2 OS=Homo sapiens GN=MOB2 PE=4 SV=1	0	10.278	22	2	5	2	236	26.9	7.12	17.23	2	0	1.049	0.469627	0.897506	0.339135	97.6	102.4	4.66	6.38	Peak Found	High	Peak Found	High	High	High	1
FALSE	High	Master Protein	P23229	Integrin alpha-6 OS=Homo sapiens GN=ITGA6 PE=1 SV=5	0	443.174	50	50	646	50	1130	126.5	6.61	2109.65	50	0	1.048	0.30023	0.933205	0.500922	97.7	102.3	9.58	8.11	High	High	High	High	High	High	1
FALSE	High	Master Protein	P42167	Lamina-associated polypeptide 2, isoforms beta/gamma OS=Homo sapiens GN=TMPO PE=1 SV=2	0	155.366	53	19	196	8	454	50.6	9.38	646.77	19	11	1.048	1.03666	0.787651	0.0919048	97.7	102.3	12.57	8.44	High	High	High	High	High	High	1	Met-loss [N-Term]
FALSE	High	Master Protein	O75832	26S proteasome non-ATPase regulatory subunit 10 OS=Homo sapiens GN=PSMD10 PE=1 SV=1	0	88.545	69	12	128	12	226	24.4	6.1	519.23	12	0	1.048	0.83036	0.825969	0.147788	97.7	102.3	6.47	11.88	High	High	High	High	High	High	1	Acetyl [N-Term]
FALSE	High	Master Protein	O95372	Acyl-protein thioesterase 2 OS=Homo sapiens GN=LYPLA2 PE=1 SV=1	0	14.535	26	4	4	4	231	24.7	7.23	12.96	4	0	1.048	0.159978	0.963834	0.691866	97.7	102.3	75.64	34.97	Peak Found	High	Peak Found	Peak Found	Peak Found	Peak Found	1
FALSE	High	Master Protein	P46821	Microtubule-associated protein 1B OS=Homo sapiens GN=MAP1B PE=1 SV=2	0	290.173	28	43	306	43	2468	270.5	4.81	887.48	43	0	1.047	0.559204	0.879184	0.275928	97.7	102.3	38.79	8.68	High	High	High	High	High	High	1	Met-loss+Acetyl [N-Term]
FALSE	High	Master Protein	B1AMU7	Exosome complex component CSL4 (Fragment) OS=Homo sapiens GN=EXOSC1 PE=1 SV=2	0	26.656	31	4	45	4	165	17.9	6.51	131.23	4	0	1.047	0.697419	0.851644	0.200716	97.7	102.3	2	4.78	High	High	High	High	High	High	1
FALSE	High	Master Protein	O15511	Actin-related protein 2/3 complex subunit 5 OS=Homo sapiens GN=ARPC5 PE=1 SV=3	0	24.926	49	4	24	3	151	16.3	5.67	78.57	4	2	1.047	1.09948	0.776339	0.0795273	97.7	102.3	4.54	6.7	High	High	High	High	High	High	1
FALSE	High	Master Protein	Q9H8V3	Protein ECT2 OS=Homo sapiens GN=ECT2 PE=1 SV=4	0	12.08	5	3	12	3	914	103.4	7.71	25.91	3	0	1.047	0.13933	0.968427	0.725555	97.7	102.3	18.73	3.02	High	High	High	High	High	High	1	Met-loss+Acetyl [N-Term]
FALSE	High	Master Protein	Q15046	Lysine--tRNA ligase OS=Homo sapiens GN=KARS PE=1 SV=3	0	129.104	47	22	165	22	597	68	6.35	482.59	22	0	1.046	1.05183	0.784905	0.0887505	97.8	102.2	12.05	7.03	High	High	High	High	High	High	1	Met-loss+Acetyl [N-Term]
FALSE	High	Master Protein	P51659	Peroxisomal multifunctional enzyme type 2 OS=Homo sapiens GN=HSD17B4 PE=1 SV=3	0	47.222	21	11	43	11	736	79.6	8.84	107.42	11	0	1.046	0.300296	0.933191	0.500846	97.8	102.2	0.46	15.25	High	High	High	High	High	High	1
FALSE	High	Master Protein	O15143	Actin-related protein 2/3 complex subunit 1B OS=Homo sapiens GN=ARPC1B PE=1 SV=3	0	30.404	24	8	26	8	372	40.9	8.35	62.05	8	0	1.046	0.627835	0.865399	0.235595	97.8	102.2	18	23.17	High	High	High	High	High	High	1	Met-loss+Acetyl [N-Term]
FALSE	High	Master Protein	Q8N983-4	Isoform 4 of 39S ribosomal protein L43, mitochondrial OS=Homo sapiens GN=MRPL43	0	19.109	27	4	24	4	159	17.8	9.88	59.58	4	0	1.046	0.326931	0.927485	0.471052	97.8	102.2	10.65	34.41	High	High	High	High	High	High	1
FALSE	High	Master Protein	Q08211	ATP-dependent RNA helicase A OS=Homo sapiens GN=DHX9 PE=1 SV=4	0	221.58	36	38	225	38	1270	140.9	6.84	674.55	38	0	1.045	0.686676	0.853753	0.205743	97.8	102.2	34.35	24.01	High	High	High	High	High	High	1
FALSE	High	Master Protein	Q92841	Probable ATP-dependent RNA helicase DDX17 OS=Homo sapiens GN=DDX17 PE=1 SV=2	0	115.134	36	20	142	14	729	80.2	8.27	391.97	20	0	1.045	0.802642	0.831258	0.157528	97.8	102.2	2.79	13.14	High	High	High	High	High	High	1
FALSE	High	Master Protein	O95470	Sphingosine-1-phosphate lyase 1 OS=Homo sapiens GN=SGPL1 PE=1 SV=3	0	66.728	32	16	60	16	568	63.5	9.16	147.27	16	0	1.045	1.09948	0.776339	0.0795273	97.8	102.2	5.09	6.46	High	High	High	High	High	High	1	Met-loss [N-Term]
FALSE	High	Master Protein	Q86V81	THO complex subunit 4 OS=Homo sapiens GN=ALYREF PE=1 SV=3	0	52.922	37	5	50	5	257	26.9	11.15	207.1	5	0	1.045	0.802642	0.831258	0.157528	97.8	102.2	21.04	8.32	High	High	High	High	High	High	1	Met-loss+Acetyl [N-Term]
FALSE	High	Master Protein	P06744	Glucose-6-phosphate isomerase OS=Homo sapiens GN=GPI PE=1 SV=4	0	27.106	11	5	9	5	558	63.1	8.32	15.81	5	0	1.045	0.584364	0.874105	0.260397	97.8	102.2	25.5	32.44	High	Peak Found	Peak Found	High	Peak Found	High	1
FALSE	High	Master Protein	P05556	Integrin beta-1 OS=Homo sapiens GN=ITGB1 PE=1 SV=2	0	204.598	41	29	365	29	798	88.4	5.39	1085.45	29	0	1.044	0.124008	0.97185	0.751608	97.9	102.1	26.77	12.85	High	High	High	High	High	High	1
FALSE	High	Master Protein	Q01518	Adenylyl cyclase-associated protein 1 OS=Homo sapiens GN=CAP1 PE=1 SV=5	0	154.17	50	22	157	21	475	51.9	8.06	497.49	22	1	1.044	0.545491	0.881964	0.28478	97.9	102.1	10.7	2.94	High	High	High	High	High	High	1	Met-loss+Acetyl [N-Term]
FALSE	High	Master Protein	Q96DI7	U5 small nuclear ribonucleoprotein 40 kDa protein OS=Homo sapiens GN=SNRNP40 PE=1 SV=1	0	109.633	55	13	90	13	357	39.3	8.1	354.93	13	0	1.044	0.883469	0.81593	0.130777	97.8	102.2	13.23	6.01	High	High	High	High	High	High	1
FALSE	High	Master Protein	P38606	V-type proton ATPase catalytic subunit A OS=Homo sapiens GN=ATP6V1A PE=1 SV=2	0	87.489	38	14	81	14	617	68.3	5.52	244.25	14	0	1.044	0.802642	0.831258	0.157528	97.9	102.1	5.95	11.69	High	High	High	High	High	High	1
FALSE	High	Master Protein	F5H157	Ras-related protein Rab-35 (Fragment) OS=Homo sapiens GN=RAB35 PE=1 SV=1	0	25.423	25	4	66	2	185	21.2	8.31	160.53	4	0	1.044	0.405765	0.910801	0.392857	97.9	102.1	7.94	18.22	High	High	High	High	High	High	1
FALSE	High	Master Protein	P62312	U6 snRNA-associated Sm-like protein LSm6 OS=Homo sapiens GN=LSM6 PE=1 SV=1	0	19.954	45	6	46	6	80	9.1	9.58	107.19	6	0	1.044	0.30023	0.933205	0.500922	97.8	102.2	14.63	16.65	High	High	High	High	High	High	1
FALSE	High	Master Protein	P78347	General transcription factor II-I OS=Homo sapiens GN=GTF2I PE=1 SV=2	0	375.704	55	53	553	53	998	112.3	6.39	1701.2	53	0	1.043	0.859193	0.820504	0.138295	97.9	102.1	1.79	8.94	High	High	High	High	High	High	1	Met-loss+Acetyl [N-Term]
FALSE	High	Master Protein	P04843	Dolichyl-diphosphooligosaccharide--protein glycosyltransferase subunit 1 OS=Homo sapiens GN=RPN1 PE=1 SV=1	0	212.814	57	29	279	29	607	68.5	6.38	935.6	29	0	1.043	0.479616	0.895444	0.331424	97.9	102.1	8.53	6.58	High	High	High	High	High	High	1
FALSE	High	Master Protein	Q96T76	MMS19 nucleotide excision repair protein homolog OS=Homo sapiens GN=MMS19 PE=1 SV=2	0	74.041	22	13	64	13	1030	113.2	6.35	201.53	13	0	1.043	0.0010339	0.999762	0.997622	97.9	102.1	23.03	27.64	High	High	High	High	High	High	1
FALSE	High	Master Protein	P51648	Fatty aldehyde dehydrogenase OS=Homo sapiens GN=ALDH3A2 PE=1 SV=1	0	73.221	39	14	80	13	485	54.8	7.88	228.04	14	1	1.043	0.357276	0.921027	0.439262	97.9	102.1	17.33	3.09	High	High	High	High	High	High	1
FALSE	High	Master Protein	Q13418	Integrin-linked protein kinase OS=Homo sapiens GN=ILK PE=1 SV=2	0	66.605	37	14	67	14	452	51.4	8.07	177.87	14	0	1.043	0.715342	0.848137	0.192601	97.9	102.1	17.73	4.86	High	High	High	High	High	High	1
FALSE	High	Master Protein	P63272	Transcription elongation factor SPT4 OS=Homo sapiens GN=SUPT4H1 PE=1 SV=1	0	12.145	20	2	13	2	117	13.2	8.06	5.77	2	0	1.043	0.173657	0.960803	0.670414	97.9	102.1	3.96	18.28	High	High	High	High	High	High	1
FALSE	High	Master Protein	F8VSI7	Bax inhibitor 1 (Fragment) OS=Homo sapiens GN=TMBIM6 PE=3 SV=1	0	7.682	7	2	12	2	138	15.1	9.33	24.46	2	0	1.043	0.394584	0.913149	0.403103	97.9	102.1	4.28	14.93	High	High	High	High	High	High	1
FALSE	High	Master Protein	Q16181	Septin-7 OS=Homo sapiens GN=SEPT7 PE=1 SV=2	0	491.775	66	39	773	37	437	50.6	8.63	2642.88	39	2	1.042	0.692017	0.852704	0.203228	97.9	102.1	8	27.02	High	High	High	High	High	High	1
FALSE	High	Master Protein	O96008	Mitochondrial import receptor subunit TOM40 homolog OS=Homo sapiens GN=TOMM40 PE=1 SV=1	0	126.764	41	8	147	8	361	37.9	7.25	583.46	8	0	1.042	0.0010339	0.999762	0.997622	97.9	102.1	5.88	8.42	High	High	High	High	High	High	1
FALSE	High	Master Protein	Q86SZ2	Trafficking protein particle complex subunit 6B OS=Homo sapiens GN=TRAPPC6B PE=1 SV=1	0	49.351	60	9	66	9	158	18	8.68	165.56	9	0	1.042	0.53255	0.884596	0.293393	97.9	102.1	3.03	6.32	High	High	High	High	High	High	1	Met-loss+Acetyl [N-Term]
FALSE	High	Master Protein	P05026	Sodium/potassium-transporting ATPase subunit beta-1 OS=Homo sapiens GN=ATP1B1 PE=1 SV=1	0	29.761	31	7	37	7	303	35	8.53	100.07	7	0	1.042	0.0357723	0.991797	0.920932	97.9	102.1	8.74	6.61	High	High	High	High	High	High	1
FALSE	High	Master Protein	Q6PIU2	Neutral cholesterol ester hydrolase 1 OS=Homo sapiens GN=NCEH1 PE=1 SV=3	0	22.816	18	5	13	5	408	45.8	7.23	31.83	5	0	1.042	0.741628	0.843019	0.181289	97.9	102.1	17.13	7.06	High	High	High	High	High	High	1
FALSE	High	Master Protein	Q16512	Serine/threonine-protein kinase N1 OS=Homo sapiens GN=PKN1 PE=1 SV=2	0	20.276	7	5	17	5	942	103.9	6.37	29.87	5	0	1.042	0.353041	0.921926	0.443567	97.9	102.1	26.04	4.77	High	High	High	High	High	High	1	Met-loss+Acetyl [N-Term]
FALSE	High	Master Protein	Q14232	Translation initiation factor eIF-2B subunit alpha OS=Homo sapiens GN=EIF2B1 PE=1 SV=1	0	12.859	12	3	12	3	305	33.7	7.33	25.92	3	0	1.042	0.474154	0.896571	0.335619	97.9	102.1	4.63	30.67	High	High	High	High	High	High	1
FALSE	High	Master Protein	Q9Y262	Eukaryotic translation initiation factor 3 subunit L OS=Homo sapiens GN=EIF3L PE=1 SV=1	0	207.075	56	24	247	24	564	66.7	6.34	834.96	24	0	1.041	0.0156479	0.996403	0.964611	98	102	10.03	7.07	High	High	High	High	High	High	1	Met-loss+Acetyl [N-Term]
FALSE	High	Master Protein	O43143	Putative pre-mRNA-splicing factor ATP-dependent RNA helicase DHX15 OS=Homo sapiens GN=DHX15 PE=1 SV=2	0	165.367	43	26	156	25	795	90.9	7.46	413.53	26	1	1.041	0.218459	0.950942	0.604701	98	102	33.33	16.67	High	High	High	High	High	High	1
FALSE	High	Master Protein	P62979	Ubiquitin-40S ribosomal protein S27a 9,387 Recombinant E. coli 6-His	0	124.396	56	11	543	11	156	18	9.64	1756.6	11	0	1.041	0.369073	0.918529	0.427491	98	102	20.45	15.92	High	High	High	High	High	High	1
FALSE	High	Master Protein	P11387	DNA topoisomerase 1 OS=Homo sapiens GN=TOP1 PE=1 SV=2	0	81.184	27	18	106	18	765	90.7	9.31	264.42	18	0	1.041	0.762893	0.838901	0.172626	98	102	33.59	17.75	High	High	High	High	High	High	1	Met-loss+Acetyl [N-Term]
FALSE	High	Master Protein	M0R2A0	ER membrane protein complex subunit 10 OS=Homo sapiens GN=EMC10 PE=4 SV=1	0	44.923	17	6	47	6	371	39	6.9	173	6	0	1.041	0.697419	0.851644	0.200716	98	102	11.94	21.09	High	High	High	High	High	High	1
FALSE	High	Master Protein	O14949	Cytochrome b-c1 complex subunit 8 OS=Homo sapiens GN=UQCRQ PE=1 SV=4	0	25.603	37	4	50	4	82	9.9	10.08	159.92	4	0	1.041	0.104512	0.976222	0.786118	98	102	10.71	11.56	High	High	High	High	High	High	1
FALSE	High	Master Protein	C9JBX7	WD repeat domain phosphoinositide-interacting protein 4 (Fragment) OS=Homo sapiens GN=WDR45 PE=4 SV=1	0	11.529	12	2	14	2	213	23.5	6.98	37.68	2	0	1.041	0.369073	0.918529	0.427491	98	102	30.64	24	High	High	High	High	High	High	1
FALSE	High	Master Protein	P67809	Nuclease-sensitive element-binding protein 1 OS=Homo sapiens GN=YBX1 PE=1 SV=3	0	226.326	61	15	409	8	324	35.9	9.88	1553.25	15	0	1.04	0.573753	0.876243	0.266838	98.1	101.9	22.69	8.61	High	High	High	High	High	High	1	Met-loss+Acetyl [N-Term]
FALSE	High	Master Protein	Q6YN16	Hydroxysteroid dehydrogenase-like protein 2 OS=Homo sapiens GN=HSDL2 PE=1 SV=1	0	34.5	18	5	19	5	418	45.4	7.99	55	5	0	1.04	0.648953	0.861201	0.224412	98.1	101.9	10.61	13.67	High	High	High	High	High	High	1
FALSE	High	Master Protein	Q9P258	Protein RCC2 OS=Homo sapiens GN=RCC2 PE=1 SV=2	0	34.062	12	5	27	5	522	56	8.78	79.85	5	0	1.04	0.414095	0.909056	0.385394	98	102	6.6	17.19	High	High	High	High	High	High	1
FALSE	High	Master Protein	Q8TAQ2	SWI/SNF complex subunit SMARCC2 OS=Homo sapiens GN=SMARCC2 PE=1 SV=1	0	121.992	17	17	103	11	1214	132.8	5.69	325.33	17	7	1.039	0.835678	0.824959	0.14599	98.1	101.9	2.14	2.69	High	High	High	High	High	High	1
FALSE	High	Master Protein	O95487	Protein transport protein Sec24B OS=Homo sapiens GN=SEC24B PE=1 SV=2	0	32.427	9	9	29	7	1268	137.3	6.67	48.16	9	2	1.039	0.833364	0.825398	0.14677	98.1	101.9	28.76	18.79	High	High	High	High	High	High	1
FALSE	High	Master Protein	B4DS61	SFRS protein kinase 1, isoform CRA_f OS=Homo sapiens GN=SRPK1 PE=1 SV=1	0	18.432	7	3	12	2	639	72.3	5.58	40.42	3	1	1.039	0.337628	0.925203	0.459592	98.1	101.9	12.22	4.67	High	High	High	High	High	High	1
FALSE	High	Master Protein	Q9NZM1	Myoferlin OS=Homo sapiens GN=MYOF PE=1 SV=1	0	303.891	35	50	269	50	2061	234.6	6.18	783.67	50	0	1.038	0.173657	0.960803	0.670414	98.1	101.9	17.28	15.89	High	High	High	High	High	High	1
FALSE	High	Master Protein	B4DXZ6	Fragile X mental retardation syndrome-related protein 1 OS=Homo sapiens GN=FXR1 PE=1 SV=1	0	66.521	30	11	71	10	608	68.3	6.05	225.09	11	1	1.037	0.13933	0.968427	0.725555	98.2	101.8	73.3	34.2	High	High	High	High	High	High	1
FALSE	High	Master Protein	Q99536	Synaptic vesicle membrane protein VAT-1 homolog OS=Homo sapiens GN=VAT1 PE=1 SV=2	0	32.569	28	5	33	5	393	41.9	6.29	125.32	5	0	1.037	0.54919	0.881213	0.282364	98.2	101.8	4.17	9.05	High	High	High	High	High	High	1	Met-loss+Acetyl [N-Term]
FALSE	High	Master Protein	O15269	Serine palmitoyltransferase 1 OS=Homo sapiens GN=SPTLC1 PE=1 SV=1	0	81.921	29	12	91	12	473	52.7	6.01	251.17	12	0	1.036	0.802642	0.831258	0.157528	98.2	101.8	8.07	7.43	High	High	High	High	High	High	1
FALSE	High	Master Protein	P63173	60S ribosomal protein L38 OS=Homo sapiens GN=RPL38 PE=1 SV=2	0	41.786	57	6	124	6	70	8.2	10.1	358.52	6	0	1.036	0.398201	0.912389	0.399759	98.2	101.8	5.53	18.77	High	High	High	High	High	High	1
FALSE	High	Master Protein	P20645	Cation-dependent mannose-6-phosphate receptor OS=Homo sapiens GN=M6PR PE=1 SV=1	0	11.894	12	2	15	2	277	31	5.83	54.95	2	0	1.036	0.697419	0.851644	0.200716	98.2	101.8	12.45	0.4	High	High	High	High	High	High	1
FALSE	High	Master Protein	Q5W0G0	Kin of IRRE-like protein 1 OS=Homo sapiens GN=KIRREL PE=1 SV=1	0	7.74	4	2	6	2	571	63.1	5.86	14.28	2	0	1.036	0.864643	0.819475	0.136571	98.3	101.7	1.32	9.82	High	High	High	High	High	High	1
FALSE	High	Master Protein	Q15643	Thyroid receptor-interacting protein 11 OS=Homo sapiens GN=TRIP11 PE=1 SV=3	0	446.877	51	76	389	76	1979	227.4	5.26	1166.63	76	0	1.035	0.422319	0.907336	0.378164	98.3	101.7	40.71	30.41	High	High	High	High	High	High	1	Biotin [K826]
FALSE	High	Master Protein	P09914	Interferon-induced protein with tetratricopeptide repeats 1 OS=Homo sapiens GN=IFIT1 PE=1 SV=2	0	178.557	56	22	166	22	478	55.3	7.2	593.15	22	0	1.035	0.0223967	0.994856	0.949737	98.3	101.7	26.68	23.55	High	High	High	High	High	High	1	Met-loss+Acetyl [N-Term]
FALSE	High	Master Protein	Q9NQC7	Ubiquitin carboxyl-terminal hydrolase CYLD OS=Homo sapiens GN=CYLD PE=1 SV=1	0	170.637	36	26	186	26	956	107.2	5.59	577.6	26	0	1.035	0.0168528	0.996127	0.961938	98.3	101.7	14.95	34.09	High	High	High	High	High	High	1	Met-loss+Acetyl [N-Term]
FALSE	High	Master Protein	Q9UJX4	Anaphase-promoting complex subunit 5 OS=Homo sapiens GN=ANAPC5 PE=1 SV=2	0	97.76	32	16	69	16	755	85	6.87	212.59	16	0	1.035	0.913834	0.810245	0.121945	98.3	101.7	7.82	17.34	High	High	High	High	High	High	1
FALSE	High	Master Protein	Q86X10	Ral GTPase-activating protein subunit beta OS=Homo sapiens GN=RALGAPB PE=1 SV=1	0	88.511	19	18	96	18	1494	166.7	6.79	247.82	18	0	1.035	0.0010339	0.999762	0.997622	98.3	101.7	12.87	6.52	High	High	High	High	High	High	1
FALSE	High	Master Protein	Q9H9T3	Elongator complex protein 3 OS=Homo sapiens GN=ELP3 PE=1 SV=2	0	77.788	38	16	78	16	547	62.2	8.88	215.98	16	0	1.035	0.75101	0.8412	0.177415	98.3	101.7	0.48	13.11	High	High	High	High	High	High	1
FALSE	High	Master Protein	P55769	NHP2-like protein 1 OS=Homo sapiens GN=NHP2L1 PE=1 SV=3	0	31.373	41	6	40	6	128	14.2	8.46	104.69	6	0	1.035	1.09948	0.776339	0.0795273	98.3	101.7	0.19	4.54	High	High	High	High	High	High	1
FALSE	High	Master Protein	Q96F86	Enhancer of mRNA-decapping protein 3 OS=Homo sapiens GN=EDC3 PE=1 SV=1	0	18.02	8	3	13	3	508	56	7.11	37.98	3	0	1.035	0.668191	0.857395	0.214688	98.3	101.7	34.84	15.45	High	High	High	High	High	High	1
FALSE	High	Master Protein	Q6NXT6	Transmembrane anterior posterior transformation protein 1 homolog OS=Homo sapiens GN=TAPT1 PE=1 SV=1	0	15.305	8	3	14	3	567	64.2	8.28	32.2	3	0	1.035	0.741628	0.843019	0.181289	98.3	101.7	13.68	13.69	High	High	High	High	High	High	1	Met-loss [N-Term]; Met-loss+Acetyl [N-Term]
FALSE	High	Master Protein	Q15758	Neutral amino acid transporter B(0) OS=Homo sapiens GN=SLC1A5 PE=1 SV=2	0	14.212	7	3	12	3	541	56.6	5.48	33.95	3	0	1.035	0.126137	0.971374	0.747933	98.3	101.7	33.21	18.4	High	High	High	High	High	High	1	Acetyl [N-Term]
FALSE	High	Master Protein	E7ERY9	Calcium-transporting ATPase OS=Homo sapiens GN=ATP2B1 PE=1 SV=2	0	12.793	5	4	5	4	963	106.8	6.87	11.67	4	0	1.035	0.0143571	0.9967	0.967482	98.3	101.7	45.35	45.85	Peak Found	High	Peak Found	High	High	High	1
FALSE	High	Master Protein	A0A087X142	Septin-8 OS=Homo sapiens GN=SEPT8 PE=4 SV=1	0	149.949	44	17	251	11	426	49.3	6.2	829.53	17	0	1.034	0.778598	0.835873	0.166495	98.3	101.7	2.97	12.56	High	High	High	High	High	High	1
FALSE	High	Master Protein	V9GYS0	Mitochondrial import inner membrane translocase subunit Tim17-B OS=Homo sapiens GN=TIMM17B PE=1 SV=1	0	10.433	15	2	7	2	192	20.4	9.72	26.17	2	0	1.034	0.668191	0.857395	0.214688	98.3	101.7	40.19	14.58	High	High	High	High	High	High	1
FALSE	High	Master Protein	P60059	Protein transport protein Sec61 subunit gamma OS=Homo sapiens GN=SEC61G PE=1 SV=1	0	7.555	37	2	10	2	68	7.7	9.99	29.75	2	0	1.034	0.737287	0.843862	0.18311	98.3	101.7	5.71	7.24	High	High	High	High	High	High	1	Acetyl [N-Term]
FALSE	High	Master Protein	Q96B97	SH3 domain-containing kinase-binding protein 1 OS=Homo sapiens GN=SH3KBP1 PE=1 SV=2	0	269.63	61	33	382	33	665	73.1	6.62	1140.46	33	0	1.033	0.65707	0.859593	0.220257	98.4	101.6	2.97	7.18	High	High	High	High	High	High	1
FALSE	High	Master Protein	P61964	WD repeat-containing protein 5 OS=Homo sapiens GN=WDR5 PE=1 SV=1	0	54.942	41	9	47	9	334	36.6	8.27	135.11	9	0	1.033	0.692397	0.852629	0.20305	98.4	101.6	33.44	14.66	High	High	High	High	High	High	1
FALSE	High	Master Protein	J3KPS0	DnaJ (Hsp40) homolog, subfamily B, member 12, isoform CRA_c OS=Homo sapiens GN=DNAJB12 PE=1 SV=1	0	37.444	15	4	33	4	409	45.5	9.36	92.64	4	0	1.033	0.208035	0.953227	0.619391	98.4	101.6	4.92	9.73	High	High	High	High	High	High	1
FALSE	High	Master Protein	P28838	Cytosol aminopeptidase OS=Homo sapiens GN=LAP3 PE=1 SV=3	0	14.148	8	3	6	3	519	56.1	7.93	16.1	3	0	1.033	0.54919	0.881213	0.282364	98.4	101.6	9.45	62.31	High	Peak Found	High	High	Peak Found	High	1
FALSE	High	Master Protein	Q92900	Regulator of nonsense transcripts 1 OS=Homo sapiens GN=UPF1 PE=1 SV=2	0	137.811	28	20	135	20	1129	124.3	6.61	411.92	20	0	1.032	0.0834403	0.980971	0.825201	98.4	101.6	39.47	47.64	High	High	High	High	High	High	1
FALSE	High	Master Protein	Q6P3W7	SCY1-like protein 2 OS=Homo sapiens GN=SCYL2 PE=1 SV=1	0	96.47	23	16	95	16	929	103.6	8.22	273.28	16	0	1.032	0.822017	0.827558	0.150655	98.4	101.6	16.15	7.82	High	High	High	High	High	High	1
FALSE	High	Master Protein	H3BND8	Ubiquitin carboxyl-terminal hydrolase (Fragment) OS=Homo sapiens GN=USP7 PE=1 SV=1	0	43.668	15	8	24	8	909	105.5	5.58	54.11	8	0	1.032	0.369073	0.918529	0.427491	98.4	101.6	25.42	5.88	High	High	Peak Found	High	High	High	1
FALSE	High	Master Protein	Q92973	Transportin-1 OS=Homo sapiens GN=TNPO1 PE=1 SV=2	0	41.903	14	9	38	7	898	102.3	4.98	84.43	9	2	1.032	0.883469	0.81593	0.130777	98.4	101.6	12.57	3.8	High	High	High	High	High	High	1
FALSE	High	Master Protein	M0R0N4	AP-2 complex subunit sigma OS=Homo sapiens GN=AP2S1 PE=1 SV=1	0	15.754	28	4	22	4	144	17.3	6.18	56.52	4	0	1.032	0.31278	0.930512	0.486654	98.4	101.6	3.28	12.43	High	High	High	High	High	High	1
FALSE	High	Master Protein	Q96DA6	Mitochondrial import inner membrane translocase subunit TIM14 OS=Homo sapiens GN=DNAJC19 PE=1 SV=3	0	13.815	26	3	22	3	116	12.5	10.1	54.94	3	0	1.032	0.737622	0.843797	0.182969	98.4	101.6	9.89	6.49	High	High	High	High	High	High	1
FALSE	High	Master Protein	P11142	Heat shock cognate 71 kDa protein OS=Homo sapiens GN=HSPA8 PE=1 SV=1	0	556.218	72	51	1381	38	646	70.9	5.52	4348.72	51	15	1.031	0.185383	0.958212	0.652555	98.5	101.5	11.84	9.9	High	High	High	High	High	High	1	Biotin [K524]; Met-loss+Acetyl [N-Term]
FALSE	High	Master Protein	P51571	Translocon-associated protein subunit delta OS=Homo sapiens GN=SSR4 PE=1 SV=1	0	42.644	31	5	79	5	173	19	6.15	230.73	5	0	1.031	0.208035	0.953227	0.619391	98.5	101.5	19.15	9.47	High	High	High	High	High	High	1
FALSE	High	Master Protein	Q9UBW8	COP9 signalosome complex subunit 7a OS=Homo sapiens GN=COPS7A PE=1 SV=1	0	16.525	20	3	8	3	275	30.3	8.22	28.62	3	0	1.031	0.265784	0.940636	0.542271	98.5	101.5	4.32	27.27	High	High	High	High	High	High	1
FALSE	High	Master Protein	O43172	U4/U6 small nuclear ribonucleoprotein Prp4 OS=Homo sapiens GN=PRPF4 PE=1 SV=2	0	124.235	47	18	162	18	522	58.4	7.42	514.59	18	0	1.03	0.0727381	0.983391	0.845789	98.5	101.5	22.46	9.37	High	High	High	High	High	High	1
FALSE	High	Master Protein	P16435	NADPH--cytochrome P450 reductase OS=Homo sapiens GN=POR PE=1 SV=2	0	90.931	30	16	83	16	677	76.6	5.58	287.75	16	0	1.03	0.282209	0.937085	0.522145	98.5	101.5	11.42	12.32	High	High	High	High	High	High	1
FALSE	High	Master Protein	B4DLN1	Mitochondrial dicarboxylate carrier OS=Homo sapiens GN=SLC25A10 PE=1 SV=1	0	62.527	43	13	64	13	442	48.1	9.52	169.29	13	0	1.03	0.223185	0.949908	0.598157	98.5	101.5	5.59	12.51	High	High	High	High	High	High	1
FALSE	High	Master Protein	Q04760	Lactoylglutathione lyase OS=Homo sapiens GN=GLO1 PE=1 SV=4	0	30.872	57	8	35	8	184	20.8	5.31	92.37	8	0	1.03	1.09948	0.776339	0.0795273	98.5	101.5	12.63	12.78	High	High	High	High	High	High	1	Met-loss+Acetyl [N-Term]
FALSE	High	Master Protein	O75427	Leucine-rich repeat and calponin homology domain-containing protein 4 OS=Homo sapiens GN=LRCH4 PE=1 SV=2	0	12.999	7	3	4	3	683	73.4	8.22	11.09	3	0	1.03	0.520331	0.887088	0.301765	98.5	101.5	25.62	8.25	High	High	Peak Found	Peak Found	High	High	1
FALSE	High	Master Protein	Q9Y6N5	Sulfide:quinone oxidoreductase, mitochondrial OS=Homo sapiens GN=SQRDL PE=1 SV=1	0	110.949	45	15	120	15	450	49.9	9.11	391.96	15	0	1.029	0.530532	0.885007	0.29476	98.6	101.4	6.83	6.71	High	High	High	High	High	High	1
FALSE	High	Master Protein	Q9Y394	Dehydrogenase/reductase SDR family member 7 OS=Homo sapiens GN=DHRS7 PE=1 SV=1	0	79.478	41	11	75	11	339	38.3	8.32	249.12	11	0	1.029	0.173657	0.960803	0.670414	98.6	101.4	5.43	11.87	High	High	High	High	High	High	1
FALSE	High	Master Protein	P04899	Guanine nucleotide-binding protein G(i) subunit alpha-2 OS=Homo sapiens GN=GNAI2 PE=1 SV=3	0	27.471	16	4	18	3	355	40.4	5.54	51.59	4	1	1.029	0.741628	0.843019	0.181289	98.6	101.4	29.49	4.74	High	High	High	High	High	High	1
FALSE	High	Master Protein	P07737	Profilin-1 OS=Homo sapiens GN=PFN1 PE=1 SV=2	0	22.771	33	4	4	4	140	15	8.27	12.79	4	0	1.029	0.741628	0.843019	0.181289	98.5	101.5	31.12	130.74	Peak Found	Peak Found	Peak Found	High	Peak Found	Peak Found	1
FALSE	High	Master Protein	A0A087X2B4	Intraflagellar transport 20 homolog (Chlamydomonas), isoform CRA_b OS=Homo sapiens GN=GPR162 PE=4 SV=1	0	11.494	39	2	4	2	74	8.3	4.75	10.78	2	0	1.029	0.234896	0.94735	0.582243	98.6	101.4	86.86	53.61	Peak Found	Peak Found	High	Peak Found	Peak Found	High	1
FALSE	High	Master Protein	P55884	Eukaryotic translation initiation factor 3 subunit B OS=Homo sapiens GN=EIF3B PE=1 SV=3	0	285.415	53	35	394	35	814	92.4	5	1356.14	35	0	1.028	0.668191	0.857395	0.214688	98.6	101.4	13.34	4.21	High	High	High	High	High	High	1	Acetyl [N-Term]
FALSE	High	Master Protein	Q9BWF3	RNA-binding protein 4 OS=Homo sapiens GN=RBM4 PE=1 SV=1	0	31.042	15	3	23	3	364	40.3	7.08	76.84	3	0	1.028	0.287087	0.936033	0.516313	98.6	101.4	5.97	8.52	High	High	High	High	High	High	1
FALSE	High	Master Protein	Q6NUK1	Calcium-binding mitochondrial carrier protein SCaMC-1 OS=Homo sapiens GN=SLC25A24 PE=1 SV=2	0	21.727	11	5	16	5	477	53.3	6.33	40.98	5	0	1.028	0.300296	0.933191	0.500846	98.6	101.4	35.33	9.8	High	High	High	High	High	High	1
FALSE	High	Master Protein	O95182	NADH dehydrogenase [ubiquinone] 1 alpha subcomplex subunit 7 OS=Homo sapiens GN=NDUFA7 PE=1 SV=3	0	20.423	46	5	11	5	113	12.5	10.18	19.26	5	0	1.028	1.08783	0.778425	0.0816898	98.6	101.4	12.38	10.28	High	High	High	High	High	High	1
FALSE	High	Master Protein	Q92844	TRAF family member-associated NF-kappa-B activator OS=Homo sapiens GN=TANK PE=1 SV=2	0	16.286	19	4	9	4	425	47.8	5.68	22.33	4	0	1.028	0.276689	0.938277	0.528824	98.6	101.4	31.58	21.32	High	High	High	High	High	High	1
FALSE	High	Master Protein	P63244	Guanine nucleotide-binding protein subunit beta-2-like 1 OS=Homo sapiens GN=GNB2L1 PE=1 SV=3	0	163.752	79	18	303	18	317	35.1	7.69	1012.99	18	0	1.027	0.572319	0.876533	0.26772	98.7	101.3	22.19	3.63	High	High	High	High	High	High	1
FALSE	High	Master Protein	Q9BRX9	WD repeat domain-containing protein 83 OS=Homo sapiens GN=WDR83 PE=1 SV=1	0	156.408	66	17	213	17	315	34.3	5.58	780.08	17	0	1.027	0.000962923	0.999778	0.997785	98.6	101.4	8.88	6.63	High	High	High	High	High	High	1	Met-loss+Acetyl [N-Term]
FALSE	High	Master Protein	Q9BZK7	F-box-like/WD repeat-containing protein TBL1XR1 OS=Homo sapiens GN=TBL1XR1 PE=1 SV=1	0	110.047	39	14	84	14	514	55.6	5.55	298.41	14	0	1.027	0.0577101	0.9868	0.875568	98.7	101.3	7.68	5.35	High	High	High	High	High	High	1	Met-loss+Acetyl [N-Term]
FALSE	High	Master Protein	Q9P2W9	Syntaxin-18 OS=Homo sapiens GN=STX18 PE=1 SV=1	0	84.592	48	12	107	12	335	38.7	5.49	331.53	12	0	1.027	0.304261	0.932339	0.496294	98.7	101.3	7.57	7.61	High	High	High	High	High	High	1
FALSE	High	Master Protein	Q92614	Unconventional myosin-XVIIIa OS=Homo sapiens GN=MYO18A PE=1 SV=3	0	41.359	7	10	31	10	2054	233	6.3	70.74	10	0	1.027	0.450244	0.901521	0.354614	98.7	101.3	33.04	5.54	High	High	High	High	High	High	1
FALSE	High	Master Protein	Q9Y6E0	Serine/threonine-protein kinase 24 OS=Homo sapiens GN=STK24 PE=1 SV=1	0	20.564	16	6	12	2	443	49.3	5.69	24.18	6	4	1.027	0.741628	0.843019	0.181289	98.7	101.3	7.76	8.17	High	High	Not Found	Peak Found	Peak Found	Peak Found	1
FALSE	High	Master Protein	H0Y8T9	Claudin domain-containing protein 1 (Fragment) OS=Homo sapiens GN=CLDND1 PE=4 SV=1	0	19.53	30	4	16	4	155	18.1	6.87	41.69	4	0	1.027	0.318527	0.929281	0.480256	98.7	101.3	8.55	5.1	High	High	High	High	High	High	1
FALSE	High	Master Protein	Q5QP82	DDB1- and CUL4-associated factor 10 OS=Homo sapiens GN=DCAF10 PE=1 SV=1	0	7.369	6	2	3	2	559	60.5	7.5	2.34	2	0	1.027	1.09948	0.776339	0.0795273	98.7	101.3	1.35	2.04	Peak Found	High	Peak Found	Peak Found	Peak Found	High	1
FALSE	High	Master Protein	P11021	78 kDa glucose-regulated protein OS=Homo sapiens GN=HSPA5 PE=1 SV=2	0	510.007	59	50	904	48	654	72.3	5.16	3122.01	50	0	1.026	0.32983	0.926866	0.467918	98.7	101.3	13.13	12.49	High	High	High	High	High	High	1
FALSE	High	Master Protein	P53985	Monocarboxylate transporter 1 OS=Homo sapiens GN=SLC16A1 PE=1 SV=3	0	22.55	13	4	20	4	500	53.9	8.66	54.08	4	0	1.026	0.697419	0.851644	0.200716	98.7	101.3	9.03	50.24	High	High	High	High	High	High	1
FALSE	High	Master Protein	Q9Y5L0-1	Isoform 1 of Transportin-3 OS=Homo sapiens GN=TNPO3	0	12.155	4	3	11	3	957	107.9	5.71	25.38	3	0	1.026	0.346643	0.923285	0.45015	98.7	101.3	16.11	25.37	High	High	High	High	High	High	1
FALSE	High	Master Protein	Q99614	Tetratricopeptide repeat protein 1 OS=Homo sapiens GN=TTC1 PE=1 SV=1	0	22.352	23	5	20	5	292	33.5	4.84	53.67	5	0	1.025	0.0010339	0.999762	0.997622	98.8	101.2	6.49	7.58	High	High	High	High	High	High	1
FALSE	High	Master Protein	Q9UHA4	Ragulator complex protein LAMTOR3 OS=Homo sapiens GN=LAMTOR3 PE=1 SV=1	0	22.11	62	4	23	4	124	13.6	7.34	75.06	4	0	1.025	0.0212875	0.99511	0.952166	98.8	101.2	14.99	23.15	High	High	High	High	High	High	1
FALSE	High	Master Protein	Q93050-1	Isoform 2 of V-type proton ATPase 116 kDa subunit a isoform 1 OS=Homo sapiens GN=ATP6V0A1	0	14.96	8	4	12	4	831	95.7	6.65	20.51	4	0	1.025	0.300296	0.933191	0.500846	98.8	101.2	5.64	4.76	High	High	High	High	High	High	1
FALSE	High	Master Protein	Q9UK45	U6 snRNA-associated Sm-like protein LSm7 OS=Homo sapiens GN=LSM7 PE=1 SV=1	0	8.757	16	2	21	2	103	11.6	5.27	38.86	2	0	1.025	0.304261	0.932339	0.496294	98.8	101.2	12.95	6.52	High	High	High	High	High	High	1
FALSE	High	Master Protein	Q9H1I8	Activating signal cointegrator 1 complex subunit 2 OS=Homo sapiens GN=ASCC2 PE=1 SV=3	0	209.13	35	23	204	23	757	86.3	5.16	745.25	23	0	1.024	0.13933	0.968427	0.725555	98.8	101.2	15.17	9.37	High	High	High	High	High	High	1	Met-loss [N-Term]
FALSE	High	Master Protein	Q9UKX7	Nuclear pore complex protein Nup50 OS=Homo sapiens GN=NUP50 PE=1 SV=2	0	19.191	9	3	15	3	468	50.1	7.06	39.38	3	0	1.024	0.65707	0.859593	0.220257	98.8	101.2	18.48	14.55	High	High	High	High	High	High	1
FALSE	High	Master Protein	P04183	Thymidine kinase, cytosolic OS=Homo sapiens GN=TK1 PE=1 SV=2	0	16.558	21	4	13	4	234	25.5	8.51	32.16	4	0	1.024	0.34495	0.923645	0.451908	98.8	101.2	19.81	21.03	High	High	High	High	High	High	1
FALSE	High	Master Protein	P56181-2	Isoform 2 of NADH dehydrogenase [ubiquinone] flavoprotein 3, mitochondrial OS=Homo sapiens GN=NDUFV3	0	13.276	9	3	12	3	473	51	9.17	25.6	3	0	1.024	0.304261	0.932339	0.496294	98.8	101.2	16.85	32.62	High	High	High	High	High	High	1
FALSE	High	Master Protein	Q15020	Squamous cell carcinoma antigen recognized by T-cells 3 OS=Homo sapiens GN=SART3 PE=1 SV=1	0	207.296	37	28	208	28	963	109.9	5.57	632.35	28	0	1.023	0.75789	0.839868	0.174627	98.9	101.1	9.26	6.48	High	High	High	High	High	High	1	Met-loss+Acetyl [N-Term]
FALSE	High	Master Protein	Q9C0J8	pre-mRNA 3' end processing protein WDR33 OS=Homo sapiens GN=WDR33 PE=1 SV=2	0	30.383	7	6	23	6	1336	145.8	9.17	63.03	6	0	1.023	0.295213	0.934284	0.506742	98.9	101.1	9.63	7.59	High	High	High	High	High	High	1
FALSE	High	Master Protein	Q6UW02	Cytochrome P450 20A1 OS=Homo sapiens GN=CYP20A1 PE=2 SV=1	0	5.289	4	2	6	2	462	52.4	6.21	1.64	2	0	1.023	0.185383	0.958212	0.652555	98.8	101.2	13.58	16.83	High	High	High	Peak Found	High	High	1
FALSE	High	Master Protein	P08648	Integrin alpha-5 OS=Homo sapiens GN=ITGA5 PE=1 SV=2	0	215.94	30	24	348	24	1049	114.5	5.77	1104.45	24	0	1.022	0.599238	0.871116	0.25163	98.9	101.1	4.53	10.88	High	High	High	High	High	High	1
FALSE	High	Master Protein	P60953	Cell division control protein 42 homolog OS=Homo sapiens GN=CDC42 PE=1 SV=2	0	37.86	51	6	29	5	191	21.2	6.55	84.94	6	1	1.022	0.741628	0.843019	0.181289	98.9	101.1	13.78	8.23	High	High	High	High	High	High	1
FALSE	High	Master Protein	Q96LB3	Intraflagellar transport protein 74 homolog OS=Homo sapiens GN=IFT74 PE=1 SV=1	0	32.312	18	7	33	7	600	69.2	6	80.05	7	0	1.022	0.37287	0.917726	0.42377	98.9	101.1	13.68	4.6	High	High	High	High	High	High	1
FALSE	High	Master Protein	Q86YP4	Transcriptional repressor p66-alpha OS=Homo sapiens GN=GATAD2A PE=1 SV=1	0	19.453	12	5	26	4	633	68	9.94	53.28	5	0	1.022	0.75101	0.8412	0.177415	98.9	101.1	19.34	15.53	High	High	High	High	High	High	1
FALSE	High	Master Protein	H3BTB3	ATP-dependent RNA helicase DDX19A OS=Homo sapiens GN=DDX19A PE=1 SV=1	0	8.581	20	2	3	2	129	14.5	4.91	8.19	2	0	1.022	0.883469	0.81593	0.130777	98.9	101.1	3.79	2.34	Peak Found	High	Peak Found	High	Peak Found	Peak Found	1
FALSE	High	Master Protein	Q10567	AP-1 complex subunit beta-1 OS=Homo sapiens GN=AP1B1 PE=1 SV=2	0	126.517	24	21	143	8	949	104.6	5.06	380.05	21	0	1.02	0.170333	0.961538	0.675564	99	101	10.8	7.88	High	High	High	High	High	High	1	Met-loss+Acetyl [N-Term]
FALSE	High	Master Protein	Q9NR50	Translation initiation factor eIF-2B subunit gamma OS=Homo sapiens GN=EIF2B3 PE=1 SV=1	0	72.386	36	13	66	13	452	50.2	6.47	168.4	13	0	1.02	0.439852	0.90368	0.363202	99	101	21.87	35.13	High	High	High	High	High	High	1
FALSE	High	Master Protein	Q8NEW0	Zinc transporter 7 OS=Homo sapiens GN=SLC30A7 PE=2 SV=1	0	28.95	13	4	40	4	376	41.6	6.95	114.5	4	0	1.02	0.286347	0.936193	0.517194	99	101	16.57	8.46	High	High	High	High	High	High	1
FALSE	High	Master Protein	Q9HAS0	Protein Njmu-R1 OS=Homo sapiens GN=C17orf75 PE=1 SV=2	0	18.765	13	4	18	4	396	44.6	5.03	43.84	4	0	1.02	0.0471447	0.989203	0.89713	99	101	10.89	21.24	High	High	High	High	High	High	1
FALSE	High	Master Protein	P40763	Signal transducer and activator of transcription 3 OS=Homo sapiens GN=STAT3 PE=1 SV=2	0	9.681	6	3	8	3	770	88	6.3	13.33	3	0	1.02	0.0752493	0.982822	0.840912	99	101	24.29	12.8	Peak Found	High	High	High	High	High	1
FALSE	High	Master Protein	C9JNP8	P-beta OS=Homo sapiens GN=PARL PE=4 SV=1	0	9.322	10	2	7	2	295	33	9.94	15.31	2	0	1.02	0.0517672	0.988151	0.887632	99	101	40.83	39.69	High	High	High	High	High	High	1
FALSE	High	Master Protein	O60831	PRA1 family protein 2 OS=Homo sapiens GN=PRAF2 PE=1 SV=1	0	8.805	10	2	11	2	178	19.2	9.19	25.54	2	0	1.02	0.741628	0.843019	0.181289	99	101	4.26	12.82	High	High	High	High	High	High	1
FALSE	High	Master Protein	Q9Y5M8	Signal recognition particle receptor subunit beta OS=Homo sapiens GN=SRPRB PE=1 SV=3	0	296.843	66	25	852	25	271	29.7	9.04	2898.39	25	0	1.019	0.173967	0.960734	0.669936	99.1	100.9	5.6	12.62	High	High	High	High	High	High	1
FALSE	High	Master Protein	P62701	40S ribosomal protein S4, X isoform OS=Homo sapiens GN=RPS4X PE=1 SV=2	0	215.605	71	27	400	27	263	29.6	10.15	1263.99	27	0	1.019	0.668191	0.857395	0.214688	99.1	100.9	4.63	4.63	High	High	High	High	High	High	1
FALSE	High	Master Protein	O15371	Eukaryotic translation initiation factor 3 subunit D OS=Homo sapiens GN=EIF3D PE=1 SV=1	0	189.729	57	22	165	22	548	63.9	6.05	590.34	22	0	1.019	0.0010339	0.999762	0.997622	99.1	100.9	5.1	8.5	High	High	High	High	High	High	1
FALSE	High	Master Protein	P61247	40S ribosomal protein S3a OS=Homo sapiens GN=RPS3A PE=1 SV=2	0	178.383	73	28	408	28	264	29.9	9.73	1143.34	28	0	1.019	0.398201	0.912389	0.399759	99.1	100.9	21.87	13.1	High	High	High	High	High	High	1
FALSE	High	Master Protein	J3KN01	Afadin OS=Homo sapiens GN=MLLT4 PE=1 SV=1	0	99.209	19	21	73	2	1831	207.5	6.37	198.84	21	16	1.019	0.218459	0.950942	0.604701	99	101	16.53	8.86	Peak Found	High	Peak Found	Peak Found	Peak Found	High	1
FALSE	High	Master Protein	Q8N9N2-2	Isoform 2 of Activating signal cointegrator 1 complex subunit 1 OS=Homo sapiens GN=ASCC1	0	72.091	46	14	122	14	357	41.2	5.53	326.62	14	0	1.019	0.127313	0.971111	0.745912	99	101	18.37	7.59	High	High	High	High	High	High	1	Acetyl [N-Term]
FALSE	High	Master Protein	Q86VM9	Zinc finger CCCH domain-containing protein 18 OS=Homo sapiens GN=ZC3H18 PE=1 SV=2	0	21.84	8	6	17	6	953	106.3	8.32	26.44	6	0	1.019	0.218459	0.950942	0.604701	99	101	12.54	10.84	High	High	High	High	High	High	1
FALSE	High	Master Protein	O14802	DNA-directed RNA polymerase III subunit RPC1 OS=Homo sapiens GN=POLR3A PE=1 SV=2	0	9.918	2	2	8	2	1390	155.5	8.48	16.03	2	0	1.019	0.83036	0.825969	0.147788	99	101	11.48	13.09	High	High	High	High	High	High	1
FALSE	High	Master Protein	Q8NBT0	POC1 centriolar protein homolog A OS=Homo sapiens GN=POC1A PE=1 SV=2	0	5.13	8	2	3	2	407	45	7.59	1.82	2	0	1.019	0.145623	0.967025	0.715116	99.1	100.9	2.06	17.53	Peak Found	High	Peak Found	High	High	Peak Found	1
FALSE	High	Master Protein	F5H5D3	Tubulin alpha-1C chain OS=Homo sapiens GN=TUBA1C PE=1 SV=1	0	519.105	74	36	1916	4	519	57.7	5.07	6450.32	36	43	1.018	0.0186361	0.995718	0.957996	99.1	100.9	15.5	14.18	High	High	High	High	High	High	1
FALSE	High	Master Protein	Q99497	Protein DJ-1 OS=Homo sapiens GN=PARK7 PE=1 SV=2	0	107.502	65	12	144	12	189	19.9	6.79	515.02	12	0	1.018	0.32983	0.926866	0.467918	99.1	100.9	10.61	27.01	High	High	High	High	High	High	1
FALSE	High	Master Protein	P54578	Ubiquitin carboxyl-terminal hydrolase 14 OS=Homo sapiens GN=USP14 PE=1 SV=3	0	13.99	10	3	9	3	494	56	5.3	27.82	3	0	1.018	0.326931	0.927485	0.471052	99.1	100.9	26.62	20.35	High	High	High	High	High	High	1
FALSE	High	Master Protein	P22735	Protein-glutamine gamma-glutamyltransferase K OS=Homo sapiens GN=TGM1 PE=1 SV=4	0	10.654	6	4	5	4	817	89.7	6.04	3	4	0	1.018	0.398201	0.912389	0.399759	99.1	100.9	11.38	46.03	High	High	High	Peak Found	High	Peak Found	1
FALSE	High	Master Protein	P23396	40S ribosomal protein S3 OS=Homo sapiens GN=RPS3 PE=1 SV=2	0	217.694	84	28	660	28	243	26.7	9.66	1881.12	28	0	1.017	0.405765	0.910801	0.392857	99.1	100.9	12.4	16.05	High	High	High	High	High	High	1
FALSE	High	Master Protein	Q7L2H7	Eukaryotic translation initiation factor 3 subunit M OS=Homo sapiens GN=EIF3M PE=1 SV=1	0	181.238	48	16	177	16	374	42.5	5.63	601.26	16	0	1.017	0.668191	0.857395	0.214688	99.2	100.8	9.52	19.39	High	High	High	High	High	High	1	Met-loss+Acetyl [N-Term]
FALSE	High	Master Protein	A0A087X1R4	Pre-mRNA-splicing regulator WTAP OS=Homo sapiens GN=WTAP PE=4 SV=1	0.004	3.236	16	2	2	2	170	19.9	5.08	4.72	2	0	1.017	0.30023	0.933205	0.500922	99.1	100.9	36.72	19.96	Peak Found	High	High	Peak Found	Peak Found	Peak Found	1
FALSE	High	Master Protein	Q8WU76	Sec1 family domain-containing protein 2 OS=Homo sapiens GN=SCFD2 PE=1 SV=2	0	152.903	36	15	136	15	684	75.1	6.68	471.29	15	0	1.016	0.0212875	0.99511	0.952166	99.2	100.8	11.09	2.76	High	High	High	High	High	High	1
FALSE	High	Master Protein	Q92643	GPI-anchor transamidase OS=Homo sapiens GN=PIGK PE=1 SV=2	0	133.789	49	13	121	13	395	45.2	6.16	406.43	13	0	1.016	0.369073	0.918529	0.427491	99.2	100.8	13.77	1.35	High	High	High	High	High	High	1
FALSE	High	Master Protein	O43390	Heterogeneous nuclear ribonucleoprotein R OS=Homo sapiens GN=HNRNPR PE=1 SV=1	0	66.802	22	13	105	7	633	70.9	8.13	252.37	13	0	1.016	0.124008	0.97185	0.751608	99.2	100.8	22.65	15.76	High	High	High	High	High	High	1
FALSE	High	Master Protein	G3V1P5	Mediator of RNA polymerase II transcription subunit 15 OS=Homo sapiens GN=MED15 PE=1 SV=1	0	14.36	5	2	11	2	722	79.6	9.42	25.97	2	0	1.016	0.574917	0.876009	0.266124	99.2	100.8	4.83	25.2	High	High	High	High	High	High	1
FALSE	High	Master Protein	Q9BQE5	Apolipoprotein L2 OS=Homo sapiens GN=APOL2 PE=1 SV=1	0	9.962	7	2	12	2	337	37.1	6.74	30.3	2	0	1.016	0.188157	0.9576	0.648399	99.2	100.8	17.39	19.08	High	High	High	High	High	High	1
FALSE	High	Master Protein	P35998	26S protease regulatory subunit 7 OS=Homo sapiens GN=PSMC2 PE=1 SV=3	0	426.304	83	45	738	45	433	48.6	5.95	2474.08	45	0	1.015	0.442796	0.903068	0.360748	99.3	100.7	12.99	10.98	High	High	High	High	High	High	1	Met-loss [N-Term]
FALSE	High	Master Protein	Q14152	Eukaryotic translation initiation factor 3 subunit A OS=Homo sapiens GN=EIF3A PE=1 SV=1	0	340.594	45	57	447	57	1382	166.5	6.79	1243.5	57	0	1.015	0.326931	0.927485	0.471052	99.3	100.7	18.01	17.01	High	High	High	High	High	High	1	Met-loss [N-Term]
FALSE	High	Master Protein	Q92572	AP-3 complex subunit sigma-1 OS=Homo sapiens GN=AP3S1 PE=1 SV=1	0	62.182	49	10	108	10	193	21.7	5.39	280.62	10	0	1.015	0.218459	0.950942	0.604701	99.3	100.7	13.65	8.62	High	High	High	High	High	High	1
FALSE	High	Master Protein	Q9NUD5	Zinc finger CCHC domain-containing protein 3 OS=Homo sapiens GN=ZCCHC3 PE=1 SV=1	0	86.264	35	13	102	13	404	43.6	8.53	287.97	13	0	1.014	0.54919	0.881213	0.282364	99.3	100.7	11.6	6.48	High	High	High	High	High	High	1
FALSE	High	Master Protein	W4VSQ9	Cdc42-interacting protein 4 OS=Homo sapiens GN=TRIP10 PE=1 SV=1	0	57.091	27	10	41	10	593	67.7	6.15	122.23	10	0	1.014	0.534921	0.884113	0.291796	99.3	100.7	12.7	40.91	High	High	High	High	High	High	1
FALSE	High	Master Protein	Q01650	Large neutral amino acids transporter small subunit 1 OS=Homo sapiens GN=SLC7A5 PE=1 SV=2	0	46.395	13	5	56	5	507	55	7.72	167.94	5	0	1.014	0.300296	0.933191	0.500846	99.3	100.7	12.97	2.7	High	High	High	High	High	High	1
FALSE	High	Master Protein	Q9NXS2	Glutaminyl-peptide cyclotransferase-like protein OS=Homo sapiens GN=QPCTL PE=1 SV=2	0	37.82	27	9	36	9	382	42.9	9.82	89.58	9	0	1.014	0.287811	0.935877	0.515453	99.3	100.7	17.71	4.58	High	High	High	High	High	High	1
FALSE	High	Master Protein	P51790	H(+)/Cl(-) exchange transporter 3 OS=Homo sapiens GN=CLCN3 PE=1 SV=2	0	13.161	4	4	21	4	818	90.9	6.28	30.98	4	0	1.014	0.342173	0.924236	0.454807	99.3	100.7	7.73	6.23	High	High	High	High	High	High	1	Acetyl [N-Term]
FALSE	High	Master Protein	Q9UQ88	Cyclin-dependent kinase 11A OS=Homo sapiens GN=CDK11A PE=1 SV=4	0	11.436	3	2	11	2	783	91.3	5.36	32.23	2	0	1.014	0.864643	0.819475	0.136571	99.3	100.7	6.81	5.44	High	High	High	High	High	High	1
FALSE	High	Master Protein	P41250	Glycine--tRNA ligase OS=Homo sapiens GN=GARS PE=1 SV=3	0	123.014	35	19	101	19	739	83.1	7.03	277.8	19	0	1.013	0.214208	0.951873	0.61065	99.4	100.6	6.37	17.82	High	High	High	High	High	High	1
FALSE	High	Master Protein	E9PRY8	Elongation factor 1-delta OS=Homo sapiens GN=EEF1D PE=1 SV=1	0	121.534	26	14	204	3	697	76.5	7.05	615.99	14	14	1.013	0.398201	0.912389	0.399759	99.4	100.6	4.79	2.35	High	High	High	High	High	High	1
FALSE	High	Master Protein	Q5T091	Protein RER1 OS=Homo sapiens GN=RER1 PE=1 SV=1	0	62.74	36	6	113	6	187	21	8.66	351.66	6	0	1.013	0.243523	0.94547	0.57079	99.3	100.7	6.52	8.95	High	High	High	High	High	High	1	Met-loss [N-Term]; Met-loss+Acetyl [N-Term]
FALSE	High	Master Protein	Q8TDW0	Volume-regulated anion channel subunit LRRC8C OS=Homo sapiens GN=LRRC8C PE=1 SV=2	0	28.684	10	6	21	4	803	92.4	7.62	54.54	6	1	1.013	0.697419	0.851644	0.200716	99.4	100.6	16.69	2.69	High	High	High	High	High	High	1
FALSE	High	Master Protein	Q9H0V9	VIP36-like protein OS=Homo sapiens GN=LMAN2L PE=1 SV=1	0	13.11	10	2	9	2	348	39.7	8.38	21.29	2	0	1.013	0.389942	0.914125	0.407434	99.4	100.6	24.66	16.12	High	High	High	High	High	High	1
FALSE	High	Master Protein	Q9UI30	Multifunctional methyltransferase subunit TRM112-like protein OS=Homo sapiens GN=TRMT112 PE=1 SV=1	0	5.848	17	2	5	2	125	14.2	5.26	5.81	2	0	1.013	0.609569	0.869047	0.245715	99.4	100.6	42.15	28.56	High	Peak Found	High	High	Peak Found	Peak Found	1
FALSE	High	Master Protein	B3KS98	Eukaryotic translation initiation factor 3 subunit H OS=Homo sapiens GN=EIF3H PE=1 SV=1	0	127.892	55	15	212	15	366	41.6	7.33	571.87	15	0	1.012	0.173657	0.960803	0.670414	99.4	100.6	6.19	5.42	High	High	High	High	High	High	1
FALSE	High	Master Protein	O75886	Signal transducing adapter molecule 2 OS=Homo sapiens GN=STAM2 PE=1 SV=1	0	122.015	40	15	170	13	525	58.1	5.07	503.6	15	2	1.012	0.65707	0.859593	0.220257	99.4	100.6	12.12	10.47	High	High	High	High	High	High	1	Met-loss [N-Term]
FALSE	High	Master Protein	O75787	Renin receptor OS=Homo sapiens GN=ATP6AP2 PE=1 SV=2	0	101.617	43	13	154	13	350	39	6.1	454.06	13	0	1.012	0.294071	0.934529	0.508076	99.4	100.6	30.01	1.47	High	High	High	High	High	High	1
FALSE	High	Master Protein	P12004	Proliferating cell nuclear antigen OS=Homo sapiens GN=PCNA PE=1 SV=1	0	69.911	57	11	73	11	261	28.8	4.69	181.86	11	0	1.012	0.452189	0.901117	0.353029	99.4	100.6	6.71	9.93	High	High	High	High	High	High	1
FALSE	High	Master Protein	Q5T160	Probable arginine--tRNA ligase, mitochondrial OS=Homo sapiens GN=RARS2 PE=1 SV=1	0	55.221	22	12	61	12	578	65.5	8.21	178.78	12	0	1.012	0.381505	0.915903	0.415427	99.4	100.6	29.95	4.31	High	High	High	High	High	High	1
FALSE	High	Master Protein	Q9Y512	Sorting and assembly machinery component 50 homolog OS=Homo sapiens GN=SAMM50 PE=1 SV=3	0	47.24	31	11	49	11	469	51.9	6.9	136.17	11	0	1.012	0.562135	0.87859	0.274072	99.4	100.6	9.68	0.5	High	High	High	High	High	High	1
FALSE	High	Master Protein	Q96HC4	PDZ and LIM domain protein 5 OS=Homo sapiens GN=PDLIM5 PE=1 SV=5	0	7.891	4	2	4	2	596	63.9	8.21	9.65	2	0	1.012	#VALUE!		#VALUE!	99.4	100.6		39.61	Not Found	High	Not Found	High	High	High	1
FALSE	High	Master Protein	Q9UNH7	Sorting nexin-6 OS=Homo sapiens GN=SNX6 PE=1 SV=1	0	137.494	45	17	140	17	406	46.6	6.16	423.94	17	0	1.011	0.664298	0.858164	0.216622	99.5	100.5	1.95	13.39	High	High	High	High	High	High	1	Met-loss+Acetyl [N-Term]
FALSE	High	Master Protein	Q5URX0	Beta-hexosaminidase subunit beta OS=Homo sapiens GN=HEL-248 PE=1 SV=1	0	25.478	24	5	20	5	331	38.2	6.44	59.73	5	0	1.011	0.741628	0.843019	0.181289	99.5	100.5	6.14	28.8	High	High	High	High	High	High	1
FALSE	High	Master Protein	Q9H974	Queuine tRNA-ribosyltransferase subunit QTRTD1 OS=Homo sapiens GN=QTRTD1 PE=1 SV=1	0	13.763	7	2	12	2	415	46.7	6.81	32.67	2	0	1.011	0.0223967	0.994856	0.949737	99.5	100.5	45.36	50.6	High	High	High	High	High	High	1
FALSE	High	Master Protein	Q9NWZ5	Uridine-cytidine kinase-like 1 OS=Homo sapiens GN=UCKL1 PE=1 SV=2	0	13.716	8	3	16	3	548	61.1	7.36	33.41	3	0	1.011	0.574917	0.876009	0.266124	99.5	100.5	14.51	4.58	High	High	High	High	High	High	1
FALSE	High	Master Protein	Q96J02	E3 ubiquitin-protein ligase Itchy homolog OS=Homo sapiens GN=ITCH PE=1 SV=2	0	10.023	4	2	7	2	903	102.7	6.3	14.34	2	0	1.011	#VALUE!		#VALUE!	99.5	100.5		21.36	High	High	High	High	High	High	1
FALSE	High	Master Protein	Q9H0U4	Ras-related protein Rab-1B OS=Homo sapiens GN=RAB1B PE=1 SV=1	0	101.626	80	13	146	5	201	22.2	5.73	442.15	13	8	1.01	0.208035	0.953227	0.619391	99.5	100.5	8.57	10.6	High	High	High	High	High	High	1	Acetyl [N-Term]
FALSE	High	Master Protein	F5GZ78	Paxillin OS=Homo sapiens GN=PXN PE=1 SV=1	0	94.655	42	14	90	14	589	64.2	6.35	270.51	14	0	1.01	0.668191	0.857395	0.214688	99.5	100.5	7.81	16.82	High	High	High	High	High	High	1
FALSE	High	Master Protein	Q9P2J5	Leucine--tRNA ligase, cytoplasmic OS=Homo sapiens GN=LARS PE=1 SV=2	0	74.97	17	14	62	14	1176	134.4	7.3	152.48	14	0	1.01	0.094426	0.978492	0.804589	99.5	100.5	11.82	6.84	High	High	High	High	High	High	1
FALSE	High	Master Protein	P24539	ATP synthase F(0) complex subunit B1, mitochondrial OS=Homo sapiens GN=ATP5F1 PE=1 SV=2	0	66.579	31	6	74	6	256	28.9	9.36	259.21	6	0	1.01	0.0010339	0.999762	0.997622	99.5	100.5	7.39	23.63	High	High	High	High	High	High	1
FALSE	High	Master Protein	P50416	Carnitine O-palmitoyltransferase 1, liver isoform OS=Homo sapiens GN=CPT1A PE=1 SV=2	0	63.527	21	12	75	12	773	88.3	8.65	185.27	12	0	1.01	0.156023	0.964712	0.698195	99.5	100.5	3.75	18.85	High	High	High	High	High	High	1
FALSE	High	Master Protein	Q9Y224	UPF0568 protein C14orf166 OS=Homo sapiens GN=C14orf166 PE=1 SV=1	0	52.506	50	10	48	10	244	28.1	6.65	119.19	10	0	1.01	0.13933	0.968427	0.725555	99.5	100.5	19.5	7.09	High	High	High	High	High	High	1
FALSE	High	Master Protein	Q96AJ9-1	Isoform 1 of Vesicle transport through interaction with t-SNAREs homolog 1A OS=Homo sapiens GN=VTI1A	0	7.589	14	2	4	2	203	23.4	6.15	6.36	2	0	1.01	0.0010339	0.999762	0.997622	99.5	100.5	14.53	8.53	High	Peak Found	High	High	Peak Found	Peak Found	1
FALSE	High	Master Protein	Q13509	Tubulin beta-3 chain OS=Homo sapiens GN=TUBB3 PE=1 SV=2	0	396.161	78	28	1583	10	450	50.4	4.93	4991.06	28	0	1.009	0.65707	0.859593	0.220257	99.6	100.4	1.09	9.97	High	High	High	High	High	High	1
FALSE	High	Master Protein	Q7Z2W4	Zinc finger CCCH-type antiviral protein 1 OS=Homo sapiens GN=ZC3HAV1 PE=1 SV=3	0	138.31	38	24	136	24	902	101.4	8.4	378.62	24	0	1.009	0.346643	0.923285	0.45015	99.6	100.4	16.19	4.91	High	High	High	High	High	High	1	Met-loss+Acetyl [N-Term]
FALSE	High	Master Protein	P13861	cAMP-dependent protein kinase type II-alpha regulatory subunit OS=Homo sapiens GN=PRKAR2A PE=1 SV=2	0	42.388	25	7	31	7	404	45.5	5.07	96.37	7	0	1.009	0.300296	0.933191	0.500846	99.5	100.5	8.02	16.92	High	High	High	High	High	High	1
FALSE	High	Master Protein	P61224	Ras-related protein Rap-1b OS=Homo sapiens GN=RAP1B PE=1 SV=1	0	33.708	46	7	30	7	184	20.8	5.78	96.57	7	0	1.009	0.697419	0.851644	0.200716	99.6	100.4	3.2	6.39	High	High	High	High	High	High	1
FALSE	High	Master Protein	O14925	Mitochondrial import inner membrane translocase subunit Tim23 OS=Homo sapiens GN=TIMM23 PE=1 SV=1	0	95.981	60	7	107	7	209	21.9	8.6	380.56	7	0	1.008	0.802642	0.831258	0.157528	99.6	100.4	17.35	12.93	High	High	High	High	High	High	1
FALSE	High	Master Protein	Q13616	Cullin-1 OS=Homo sapiens GN=CUL1 PE=1 SV=2	0	25.42	12	7	23	7	776	89.6	8	42.94	7	0	1.008	0.301217	0.932993	0.499785	99.6	100.4	17.72	3.06	High	High	High	High	High	High	1
FALSE	High	Master Protein	Q9NXV6	CDKN2A-interacting protein OS=Homo sapiens GN=CDKN2AIP PE=1 SV=3	0	6.889	4	2	3	2	580	61.1	9.01	6.81	2	0	1.008	0.65707	0.859593	0.220257	99.6	100.4	20.44	25.72	Peak Found	Peak Found	High	High	High	Peak Found	1
FALSE	High	Master Protein	Q9BTX1	Nucleoporin NDC1 OS=Homo sapiens GN=NDC1 PE=1 SV=2	0.003	3.701	4	2	5	2	674	76.3	9.09	1.9	2	0	1.008	#VALUE!		#VALUE!	99.6	100.4		11.24	Not Found	High	Peak Found	High	High	High	1
FALSE	High	Master Protein	Q13561	Dynactin subunit 2 OS=Homo sapiens GN=DCTN2 PE=1 SV=4	0	261.897	80	23	382	23	401	44.2	5.21	1362.9	23	0	1.007	0.422319	0.907336	0.378164	99.7	100.3	15.14	17.79	High	High	High	High	High	High	1
FALSE	High	Master Protein	Q13347	Eukaryotic translation initiation factor 3 subunit I OS=Homo sapiens GN=EIF3I PE=1 SV=1	0	215.5	78	22	241	22	325	36.5	5.64	818.62	22	0	1.007	0.300296	0.933191	0.500846	99.6	100.4	17.02	20.5	High	High	High	High	High	High	1
FALSE	High	Master Protein	Q15233	Non-POU domain-containing octamer-binding protein OS=Homo sapiens GN=NONO PE=1 SV=4	0	146.864	44	17	228	16	471	54.2	8.95	586.45	17	0	1.007	0.301217	0.932993	0.499785	99.7	100.3	8.42	2.16	High	High	High	High	High	High	1
FALSE	High	Master Protein	Q12996	Cleavage stimulation factor subunit 3 OS=Homo sapiens GN=CSTF3 PE=1 SV=1	0	83.733	27	15	50	15	717	82.9	8.12	147.9	15	0	1.007	0.289587	0.935495	0.513349	99.7	100.3	24.76	5.39	High	High	High	High	High	High	1	Met-loss+Acetyl [N-Term]; Biotin [K274]
FALSE	High	Master Protein	Q8IWT6	Volume-regulated anion channel subunit LRRC8A OS=Homo sapiens GN=LRRC8A PE=1 SV=1	0	79.075	20	17	90	14	810	94.1	7.94	246.88	17	3	1.007	0.17087	0.96142	0.67473	99.6	100.4	16.54	10.68	High	High	High	High	High	High	1
FALSE	High	Master Protein	P05121	Plasminogen activator inhibitor 1 OS=Homo sapiens GN=SERPINE1 PE=1 SV=1	0	40.917	33	9	42	9	402	45	7.2	111.5	9	0	1.007	0.503871	0.890457	0.313422	99.7	100.3	10.14	31.06	High	High	High	High	High	High	1
FALSE	High	Master Protein	Q99714	3-hydroxyacyl-CoA dehydrogenase type-2 OS=Homo sapiens GN=HSD17B10 PE=1 SV=3	0	35.021	34	5	24	5	261	26.9	7.78	77.13	5	0	1.007	0.17087	0.96142	0.67473	99.7	100.3	7.26	4.41	High	High	High	High	High	High	1
FALSE	High	Master Protein	Q9Y3P9	Rab GTPase-activating protein 1 OS=Homo sapiens GN=RABGAP1 PE=1 SV=3	0	19.554	5	4	8	4	1069	121.7	5.25	20.95	4	0	1.007	0.0875066	0.980053	0.817511	99.7	100.3	7.36	5.74	Peak Found	Peak Found	Peak Found	High	High	High	1
FALSE	High	Master Protein	Q16531	DNA damage-binding protein 1 OS=Homo sapiens GN=DDB1 PE=1 SV=1	0	179.369	39	34	197	34	1140	126.9	5.26	528.52	34	0	1.006	0.697419	0.851644	0.200716	99.7	100.3	12.62	28.94	High	High	High	High	High	High	1
FALSE	High	Master Protein	P35613	Basigin OS=Homo sapiens GN=BSG PE=1 SV=2	0	116.927	26	8	177	8	385	42.2	5.66	646.82	8	0	1.006	0.326931	0.927485	0.471052	99.7	100.3	8.14	4.23	High	High	High	High	High	High	1
FALSE	High	Master Protein	G5EA36	Cell division cycle 27, isoform CRA_c OS=Homo sapiens GN=CDC27 PE=1 SV=1	0	85.643	30	15	64	15	823	91.7	7.12	192.78	15	0	1.006	0.700783	0.850985	0.199167	99.7	100.3	20.32	20.81	High	High	High	High	High	High	1	Met-loss [N-Term]
FALSE	High	Master Protein	O15144	Actin-related protein 2/3 complex subunit 2 OS=Homo sapiens GN=ARPC2 PE=1 SV=1	0	42.985	34	8	44	8	300	34.3	7.36	124.5	8	0	1.006	0.383127	0.915561	0.413879	99.7	100.3	2.97	2.94	High	High	High	High	High	High	1
FALSE	High	Master Protein	F5H385	Zinc transporter ZIP3 OS=Homo sapiens GN=SLC39A3 PE=1 SV=1	0	9.277	9	2	7	2	323	34.5	6.87	25.44	2	0	1.006	0.221477	0.950282	0.600514	99.7	100.3	12.13	6.76	High	High	High	High	High	High	1
FALSE	High	Master Protein	Q6P3X3	Tetratricopeptide repeat protein 27 OS=Homo sapiens GN=TTC27 PE=1 SV=1	0	9.103	5	3	6	3	843	96.6	5.59	8.03	3	0	1.006	0.213155	0.952104	0.612132	99.7	100.3	41.95	10.27	Peak Found	High	High	High	High	High	1
FALSE	High	Master Protein	Q86UE4	Protein LYRIC OS=Homo sapiens GN=MTDH PE=1 SV=2	0	115.356	37	18	142	18	582	63.8	9.32	419.06	18	0	1.005	0.627835	0.865399	0.235595	99.7	100.3	12.68	1.95	High	High	High	High	High	High	1
FALSE	High	Master Protein	P60602	Reactive oxygen species modulator 1 OS=Homo sapiens GN=ROMO1 PE=1 SV=1	0	20.676	33	2	41	2	79	8.2	9.33	141.28	2	0	1.004	0.520083	0.887139	0.301938	99.8	100.2	14.29	9.05	High	High	High	High	High	High	1	Met-loss [N-Term]
FALSE	High	Master Protein	F8WB94	WD repeat-containing protein 35 OS=Homo sapiens GN=WDR35 PE=4 SV=1	0	18.034	4	2	16	2	873	98.9	5.8	42.84	2	0	1.004	0.670488	0.856942	0.213556	99.8	100.2	14.34	13.46	High	High	High	High	High	High	1
FALSE	High	Master Protein	Q16629	Serine/arginine-rich splicing factor 7 OS=Homo sapiens GN=SRSF7 PE=1 SV=1	0	12.642	20	3	10	3	238	27.4	11.82	30.75	3	0	1.004	0.300296	0.933191	0.500846	99.8	100.2	4.84	15.21	High	High	High	High	High	High	1
FALSE	High	Master Protein	Q06830	Peroxiredoxin 1 22,106 Recombinant E. coli	0	192.517	77	20	296	16	199	22.1	8.13	913.3	20	5	1.003	0.101147	0.976979	0.792232	99.9	100.1	12.57	8.64	High	High	High	High	High	High	1
FALSE	High	Master Protein	Q9NRG9	Aladin OS=Homo sapiens GN=AAAS PE=1 SV=1	0	122.791	51	17	157	17	546	59.5	7.5	488.98	17	0	1.003	0.32983	0.926866	0.467918	99.9	100.1	5.35	11.12	High	High	High	High	High	High	1	Met-loss+Acetyl [N-Term]
FALSE	High	Master Protein	Q14257	Reticulocalbin-2 OS=Homo sapiens GN=RCN2 PE=1 SV=1	0	59.923	22	8	50	8	317	36.9	4.4	178.35	8	0	1.003	0.277313	0.938142	0.528065	99.9	100.1	19.61	33.09	High	High	High	High	High	High	1
FALSE	High	Master Protein	Q5JR04	Mov10, Moloney leukemia virus 10, homolog (Mouse), isoform CRA_a OS=Homo sapiens GN=MOV10 PE=1 SV=1	0	49.81	14	10	51	10	947	107.1	8.79	93.23	10	0	1.003	0.24929	0.944215	0.563261	99.8	100.2	22.13	5.8	High	High	High	High	High	High	1
FALSE	High	Master Protein	V9GZ56	U6 snRNA-associated Sm-like protein LSm4 (Fragment) OS=Homo sapiens GN=LSM4 PE=1 SV=1	0	41.203	26	5	52	5	238	25.7	10.15	155.63	5	0	1.003	0.345506	0.923527	0.45133	99.8	100.2	4.17	2.06	High	High	High	High	High	High	1
FALSE	High	Master Protein	E9PF49	NADH dehydrogenase [ubiquinone] 1 beta subcomplex subunit 9 OS=Homo sapiens GN=NDUFB9 PE=1 SV=1	0	41.156	31	7	38	7	221	26.6	8.87	101.05	7	0	1.003	0.599238	0.871116	0.25163	99.8	100.2	6.34	6.78	High	High	High	High	High	High	1
FALSE	High	Master Protein	P78358	Cancer/testis antigen 1 OS=Homo sapiens GN=CTAG1A PE=1 SV=1	0	35.101	32	3	33	3	180	18	8.41	111.66	3	0	1.003	0.437611	0.904147	0.365081	99.9	100.1	7.4	18.07	High	High	High	High	High	High	1
FALSE	High	Master Protein	Q9GZY0	Nuclear RNA export factor 2 OS=Homo sapiens GN=NXF2 PE=1 SV=1	0	12.212	4	2	10	2	626	71.6	7.64	31.28	2	0	1.003	0.484155	0.894509	0.327978	99.8	100.2	21.72	15.78	High	High	High	High	High	High	1
FALSE	High	Master Protein	J3KR44	Ubiquitin thioesterase OTUB1 OS=Homo sapiens GN=OTUB1 PE=1 SV=2	0	9.169	10	2	2	2	272	31.4	5	5.75	2	0	1.003	0.410643	0.909779	0.38847	99.9	100.1	7.65	13.42	Peak Found	High	Peak Found	High	Peak Found	Peak Found	1
FALSE	High	Master Protein	Q9UP83-2	Isoform 2 of Conserved oligomeric Golgi complex subunit 5 OS=Homo sapiens GN=COG5	0	178.603	39	27	184	27	860	94.8	6.6	580.55	27	0	1.002	0.369073	0.918529	0.427491	99.9	100.1	20.54	24.64	High	High	High	High	High	High	1
FALSE	High	Master Protein	Q9UII4	E3 ISG15--protein ligase HERC5 OS=Homo sapiens GN=HERC5 PE=1 SV=2	0	122.11	30	22	93	22	1024	116.8	7.65	273.34	22	0	1.002	0.48796	0.893725	0.325117	99.9	100.1	33.47	4.43	High	High	High	High	High	High	1
FALSE	High	Master Protein	P62318	Small nuclear ribonucleoprotein Sm D3 OS=Homo sapiens GN=SNRPD3 PE=1 SV=1	0	79.576	56	7	78	7	126	13.9	10.32	260.96	7	0	1.002	0.83036	0.825969	0.147788	99.9	100.1	5.06	3.36	High	High	High	High	High	High	1	Met-loss+Acetyl [N-Term]
FALSE	High	Master Protein	O75381	Peroxisomal membrane protein PEX14 OS=Homo sapiens GN=PEX14 PE=1 SV=1	0	70.146	48	10	105	10	377	41.2	4.94	398.32	10	0	1.002	0.108165	0.975402	0.779535	99.9	100.1	20.88	18.27	High	High	High	High	High	High	1	Met-loss+Acetyl [N-Term]
FALSE	High	Master Protein	P24534	Elongation factor 1-beta OS=Homo sapiens GN=EEF1B2 PE=1 SV=3	0	64.989	45	8	74	8	225	24.7	4.67	212.17	8	0	1.002	0.481988	0.894955	0.329619	99.9	100.1	14.51	6.67	High	High	High	High	High	High	1	Met-loss [N-Term]
FALSE	High	Master Protein	O14744	Protein arginine N-methyltransferase 5 OS=Homo sapiens GN=PRMT5 PE=1 SV=4	0	56.099	29	12	64	12	637	72.6	6.29	166.16	12	0	1.002	0.822017	0.827558	0.150655	99.9	100.1	9.6	18.28	High	High	High	High	High	High	1	Met-loss+Acetyl [N-Term]
FALSE	High	Master Protein	Q7KZN9	Cytochrome c oxidase assembly protein COX15 homolog OS=Homo sapiens GN=COX15 PE=1 SV=1	0	36.425	19	6	38	6	410	46	9.82	103.77	6	0	1.002	0.741628	0.843019	0.181289	99.9	100.1	11.83	10.66	High	High	High	High	High	High	1
FALSE	High	Master Protein	Q9Y617	Phosphoserine aminotransferase OS=Homo sapiens GN=PSAT1 PE=1 SV=2	0	22.152	18	5	19	5	370	40.4	7.66	51.69	5	0	1.002	0.309745	0.931163	0.490067	99.9	100.1	6.46	9.7	High	High	High	High	High	High	1
FALSE	High	Master Protein	Q9BYD1	39S ribosomal protein L13, mitochondrial OS=Homo sapiens GN=MRPL13 PE=1 SV=1	0	13.904	22	3	3	3	178	20.7	9.16	9.62	3	0	1.002	0.741628	0.843019	0.181289	99.9	100.1	33.46	30.54	High	High	Peak Found	Peak Found	Peak Found	Peak Found	1
FALSE	High	Master Protein	Q8TF46	DIS3-like exonuclease 1 OS=Homo sapiens GN=DIS3L PE=1 SV=2	0	134.508	30	23	128	23	1054	120.7	6.54	349.83	23	0	1.001	0.741628	0.843019	0.181289	99.9	100.1	3.8	9.78	High	High	High	High	High	High	1
FALSE	High	Master Protein	Q9P0I2	ER membrane protein complex subunit 3 OS=Homo sapiens GN=EMC3 PE=1 SV=3	0	96.687	44	12	121	12	261	29.9	6.81	400	12	0	1.001	0.000373488	0.999914	0.99914	100	100	5.31	5.07	High	High	High	High	High	High	1	Met-loss [N-Term]
FALSE	High	Master Protein	P22314	Ubiquitin-like modifier-activating enzyme 1 OS=Homo sapiens GN=UBA1 PE=1 SV=3	0	19.545	8	5	7	5	1058	117.8	5.76	17.39	5	0	1.001	0.625106	0.865943	0.23708	99.9	100.1	21.12	39.97	Peak Found	Peak Found	High	High	Peak Found	High	1
FALSE	High	Master Protein	Q9UDY4	DnaJ homolog subfamily B member 4 OS=Homo sapiens GN=DNAJB4 PE=1 SV=1	0	14.802	15	4	19	3	337	37.8	8.5	27.23	4	0	1.001	0.102995	0.976564	0.78887	99.9	100.1	3.86	5.76	High	High	High	High	High	High	1
FALSE	High	Master Protein	Q99613	Eukaryotic translation initiation factor 3 subunit C OS=Homo sapiens GN=EIF3C PE=1 SV=1	0	252.838	37	28	257	28	913	105.3	5.68	833.85	28	0	1	0.741628	0.843019	0.181289	100	100	11.68	20.46	High	High	High	High	High	High	1
FALSE	High	Master Protein	Q13283	Ras GTPase-activating protein-binding protein 1 OS=Homo sapiens GN=G3BP1 PE=1 SV=1	0	118.536	38	13	120	12	466	52.1	5.52	414.01	13	1	1	0.697419	0.851644	0.200716	100	100	9.29	40.65	High	High	High	High	High	High	1	Met-loss [N-Term]
FALSE	High	Master Protein	P22059	Oxysterol-binding protein 1 OS=Homo sapiens GN=OSBP PE=1 SV=1	0	37.565	22	9	40	9	807	89.4	7.3	95.57	9	0	1	0.417939	0.908251	0.381998	100	100	18.1	14.49	High	High	High	High	High	High	1
FALSE	High	Master Protein	Q07666	KH domain-containing, RNA-binding, signal transduction-associated protein 1 OS=Homo sapiens GN=KHDRBS1 PE=1 SV=1	0	35.995	25	7	65	7	443	48.2	8.66	174.78	7	0	1	0.21563	0.951562	0.608653	100	100	19.82	17.38	High	High	High	High	High	High	1
FALSE	High	Master Protein	Q9GZT3	SRA stem-loop-interacting RNA-binding protein, mitochondrial OS=Homo sapiens GN=SLIRP PE=1 SV=1	0	25.745	52	5	33	5	109	12.3	10.24	84.17	5	0	1	0.535974	0.883899	0.291089	100	100	1.35	8.34	High	High	High	High	High	High	1
FALSE	High	Master Protein	Q5TB53	Transmembrane 9 superfamily member 3 (Fragment) OS=Homo sapiens GN=TM9SF3 PE=4 SV=3	0	25.675	38	6	22	6	254	29.9	5.82	71.94	6	0	1	0.21563	0.951562	0.608653	100	100	4.03	18.07	High	High	High	High	High	High	1
FALSE	High	Master Protein	Q9BXB5	Oxysterol-binding protein-related protein 10 OS=Homo sapiens GN=OSBPL10 PE=1 SV=2	0	17.1	5	4	20	2	764	83.9	8.31	45.36	4	0	1	0.0357723	0.991797	0.920932	100	100	21.29	9.94	High	High	High	High	High	High	1
FALSE	High	Master Protein	E5RIL2	CCR4-NOT transcription complex subunit 8 (Fragment) OS=Homo sapiens GN=CNOT8 PE=1 SV=1	0	12.483	18	3	10	3	225	25.9	4.89	30.07	3	0	1	0.520331	0.887088	0.301765	100	100	20.46	38.59	High	High	High	High	High	High	1
FALSE	High	Master Protein	P62136	Serine/threonine-protein phosphatase PP1-alpha catalytic subunit OS=Homo sapiens GN=PPP1CA PE=1 SV=1	0	215.904	69	22	306	8	330	37.5	6.33	1112.36	22	16	0.999	0.0688003	0.984283	0.853493	100.1	99.9	6.78	20.43	High	High	High	High	High	High	1	Met-loss+Acetyl [N-Term]
FALSE	High	Master Protein	Q9NR30	Nucleolar RNA helicase 2 OS=Homo sapiens GN=DDX21 PE=1 SV=5	0	62.423	24	11	46	11	783	87.3	9.28	126.85	11	0	0.999	0.433048	0.905097	0.368937	100.1	99.9	5.6	16.54	High	High	High	High	High	High	1
FALSE	High	Master Protein	Q6UW68	Transmembrane protein 205 OS=Homo sapiens GN=TMEM205 PE=1 SV=1	0	11.129	14	2	11	2	189	21.2	8.62	27.61	2	0	0.999	0.369073	0.918529	0.427491	100.1	99.9	73.98	39.36	High	High	High	High	High	Peak Found	1
FALSE	High	Master Protein	O95721	Synaptosomal-associated protein 29 OS=Homo sapiens GN=SNAP29 PE=1 SV=1	0	8.411	12	2	6	2	258	29	5.81	13.25	2	0	0.999	0.421172	0.907575	0.379164	100.1	99.9	22.82	22.53	High	High	Not Found	High	High	High	1
FALSE	High	Master Protein	M0R1E3	N-acetyltransferase 14 (Fragment) OS=Homo sapiens GN=NAT14 PE=4 SV=1	0	8.305	17	2	7	2	173	17.8	11.96	24.51	2	0	0.999	0.353041	0.921926	0.443567	100	100	40.72	8.64	Peak Found	High	High	High	High	High	1
FALSE	High	Master Protein	Q13813-3	Isoform 3 of Spectrin alpha chain, non-erythrocytic 1 OS=Homo sapiens GN=SPTAN1	0	573.469	44	81	439	2	2452	282.1	5.34	1413.53	81	77	0.998	0.609569	0.869047	0.245715	100.1	99.9	12.81	9.45	High	High	High	High	High	High	1
FALSE	High	Master Protein	P04259	Keratin, type II cytoskeletal 6B OS=Homo sapiens GN=KRT6B PE=1 SV=5	0	439.675	63	48	947	8	564	60	8	2959.93	48	2	0.998	0.54919	0.881213	0.282364	100.1	99.9	29.25	128.96	High	High	High	High	High	High	1
FALSE	High	Master Protein	O75306	NADH dehydrogenase [ubiquinone] iron-sulfur protein 2, mitochondrial OS=Homo sapiens GN=NDUFS2 PE=1 SV=2	0	106.123	36	15	112	15	463	52.5	7.55	340.6	15	0	0.998	0.147966	0.966504	0.71127	100.1	99.9	5.52	14.54	High	High	High	High	High	High	1
FALSE	High	Master Protein	Q8WWY3	U4/U6 small nuclear ribonucleoprotein Prp31 OS=Homo sapiens GN=PRPF31 PE=1 SV=2	0	83.573	34	13	62	13	499	55.4	5.78	196.23	13	0	0.998	0.533078	0.884489	0.293037	100.1	99.9	25.24	12.05	High	High	High	High	High	High	1
FALSE	High	Master Protein	S4R329	ER membrane protein complex subunit 4 OS=Homo sapiens GN=EMC4 PE=1 SV=1	0	31.051	76	5	75	5	72	7.8	9.82	225.35	5	0	0.998	0.304261	0.932339	0.496294	100.1	99.9	9.15	7.89	High	High	High	High	High	High	1	Met-loss+Acetyl [N-Term]
FALSE	High	Master Protein	Q7Z7A3	Cytoplasmic tRNA 2-thiolation protein 1 OS=Homo sapiens GN=CTU1 PE=1 SV=1	0	30.596	30	7	38	7	348	36.4	9.2	66.14	7	0	0.998	0.394584	0.913149	0.403103	100.1	99.9	16.97	10.28	High	High	High	High	High	High	1
FALSE	High	Master Protein	H7C1E4	AP-1 complex subunit sigma-1A (Fragment) OS=Homo sapiens GN=AP1S1 PE=1 SV=1	0	22.629	22	4	23	4	191	22.2	9.16	63.37	4	0	0.998	0.318275	0.929335	0.480535	100.1	99.9	2.78	8.88	High	High	High	High	High	High	1
FALSE	High	Master Protein	P34897	Serine hydroxymethyltransferase, mitochondrial OS=Homo sapiens GN=SHMT2 PE=1 SV=3	0	10.911	7	2	5	2	504	56	8.53	13.54	2	0	0.998	0.300296	0.933191	0.500846	100.1	99.9	22.14	36.97	Peak Found	High	High	High	High	Peak Found	1
FALSE	High	Master Protein	Q92609	TBC1 domain family member 5 OS=Homo sapiens GN=TBC1D5 PE=1 SV=1	0	26.238	13	5	23	5	795	88.9	6.54	59.42	5	0	0.997	0.628683	0.86523	0.235135	100.1	99.9	54.07	9.18	High	High	High	High	High	High	1	Acetyl [N-Term]
FALSE	High	Master Protein	Q9BVC4	Target of rapamycin complex subunit LST8 OS=Homo sapiens GN=MLST8 PE=1 SV=1	0	24.174	18	4	18	4	326	35.9	5.86	49	4	0	0.997	0.0223967	0.994856	0.949737	100.2	99.8	10.32	24.87	High	High	High	High	High	High	1
FALSE	High	Master Protein	A0A087WY31	YTH domain-containing family protein 3 OS=Homo sapiens GN=YTHDF3 PE=4 SV=1	0	17.013	7	3	29	2	588	64.5	8.24	91.07	3	0	0.997	0.32983	0.926866	0.467918	100.2	99.8	2.79	4.14	High	High	High	High	High	High	1
FALSE	High	Master Protein	Q8N3Y1	F-box/WD repeat-containing protein 8 OS=Homo sapiens GN=FBXW8 PE=1 SV=2	0	9.66	5	2	6	2	598	67.4	5.67	17.26	2	0	0.997	0.0181114	0.995838	0.959155	100.2	99.8	18.38	16.52	Peak Found	Peak Found	High	High	High	High	1
FALSE	High	Master Protein	Q15904	V-type proton ATPase subunit S1 OS=Homo sapiens GN=ATP6AP1 PE=1 SV=2	0	115.743	35	13	157	13	470	52	6.14	519.25	13	0	0.996	0.416507	0.908551	0.383259	100.2	99.8	10.91	9.99	High	High	High	High	High	High	1
FALSE	High	Master Protein	Q86SJ2	Amphoterin-induced protein 2 OS=Homo sapiens GN=AMIGO2 PE=1 SV=1	0	29.233	12	5	35	5	522	57.9	8.4	105.04	5	0	0.996	0.440854	0.903472	0.362365	100.2	99.8	6.05	5.63	High	High	High	High	High	High	1
FALSE	High	Master Protein	P31431	Syndecan-4 OS=Homo sapiens GN=SDC4 PE=1 SV=2	0	7.61	14	2	12	2	198	21.6	4.5	21.95	2	0	0.996	0.300296	0.933191	0.500846	100.2	99.8	14.6	24.3	High	High	High	High	High	High	1
FALSE	High	Master Protein	B7Z2R7	Acyl-CoA-binding domain-containing protein 5 OS=Homo sapiens GN=ACBD5 PE=2 SV=1	0	46.562	12	4	71	4	523	58.8	5.26	190.84	4	0	0.995	0.486012	0.894126	0.326578	100.3	99.7	26.55	5.44	High	High	High	High	High	High	1
FALSE	High	Master Protein	Q16777	Histone H2A type 2-C OS=Homo sapiens GN=HIST2H2AC PE=1 SV=4	0	31.026	36	4	93	2	129	14	10.9	239.47	4	0	0.995	0.0010339	0.999762	0.997622	100.2	99.8	13.72	25.66	High	High	High	High	High	High	1
FALSE	High	Master Protein	Q6PID8	Kelch domain-containing protein 10 OS=Homo sapiens GN=KLHDC10 PE=1 SV=1	0	5.647	7	2	5	2	442	49.1	9.38	2.15	2	0	0.995	0.188157	0.9576	0.648399	100.2	99.8	15.6	1.71	High	High	High	Peak Found	High	High	1
FALSE	High	Master Protein	Q9UJS0	Calcium-binding mitochondrial carrier protein Aralar2 OS=Homo sapiens GN=SLC25A13 PE=1 SV=2	0	194.709	51	28	290	21	675	74.1	8.62	898.36	28	7	0.994	0.149097	0.966252	0.709419	100.3	99.7	5.18	10.24	High	High	High	High	High	High	1
FALSE	High	Master Protein	P30041	Peroxiredoxin-6 OS=Homo sapiens GN=PRDX6 PE=1 SV=3	0	88.796	75	16	88	16	224	25	6.38	273.48	16	0	0.994	0.14464	0.967244	0.716738	100.3	99.7	21.17	19.79	High	High	High	High	High	High	1	Met-loss [N-Term]
FALSE	High	Master Protein	Q9NUG6	p53 and DNA damage-regulated protein 1 OS=Homo sapiens GN=PDRG1 PE=1 SV=2	0	36.275	50	5	56	5	133	15.5	6.06	176.7	5	0	0.994	0.17087	0.96142	0.67473	100.3	99.7	7.05	4	High	High	High	High	High	High	1
FALSE	High	Master Protein	P62699	Protein yippee-like 5 OS=Homo sapiens GN=YPEL5 PE=1 SV=1	0	15.031	27	3	16	3	121	13.8	7.31	48.1	3	0	0.994	0.18691	0.957875	0.650264	100.3	99.7	15.18	9.06	High	High	High	High	High	High	1
FALSE	High	Master Protein	O75330	Hyaluronan mediated motility receptor OS=Homo sapiens GN=HMMR PE=1 SV=2	0	14.881	7	3	10	3	724	84	5.83	30.03	3	0	0.994	0.18691	0.957875	0.650264	100.3	99.7	29.1	30.3	High	High	High	High	High	High	1
FALSE	High	Master Protein	Q9H5V8	CUB domain-containing protein 1 OS=Homo sapiens GN=CDCP1 PE=1 SV=3	0	12.112	5	3	13	3	836	92.9	7.96	17.03	3	0	0.994	0.127313	0.971111	0.745912	100.3	99.7	23.06	15.96	High	High	High	High	High	High	1
FALSE	High	Master Protein	P62195	26S protease regulatory subunit 8 OS=Homo sapiens GN=PSMC5 PE=1 SV=1	0	449.128	78	40	902	38	406	45.6	7.55	3061.36	40	2	0.993	0.13933	0.968427	0.725555	100.4	99.6	17.36	15.63	High	High	High	High	High	High	1	Met-loss+Acetyl [N-Term]
FALSE	High	Master Protein	P61019	Ras-related protein Rab-2A OS=Homo sapiens GN=RAB2A PE=1 SV=1	0	103.226	64	14	147	14	212	23.5	6.54	482.96	14	0	0.993	0.65707	0.859593	0.220257	100.4	99.6	3	3.25	High	High	High	High	High	High	1	Met-loss+Acetyl [N-Term]
FALSE	High	Master Protein	Q9NZ01	Very-long-chain enoyl-CoA reductase OS=Homo sapiens GN=TECR PE=1 SV=1	0	80.701	31	12	90	12	308	36	9.45	268.26	12	0	0.993	0.173657	0.960803	0.670414	100.3	99.7	6.74	2.43	High	High	High	High	High	High	1
FALSE	High	Master Protein	Q96HY6	DDRGK domain-containing protein 1 OS=Homo sapiens GN=DDRGK1 PE=1 SV=2	0	59.397	37	6	38	6	314	35.6	5.12	139.62	6	0	0.993	0.17087	0.96142	0.67473	100.4	99.6	35.41	39.62	High	High	High	High	High	High	1
FALSE	High	Master Protein	P48553	Trafficking protein particle complex subunit 10 OS=Homo sapiens GN=TRAPPC10 PE=1 SV=2	0	49.795	10	7	33	7	1259	142.1	6.04	119.93	7	0	0.993	0.203429	0.954239	0.625995	100.3	99.7	7.11	7.6	High	High	High	High	High	High	1
FALSE	High	Master Protein	S4R369	39S ribosomal protein L37, mitochondrial OS=Homo sapiens GN=MRPL37 PE=1 SV=1	0	23.037	12	4	17	4	483	54.9	9.42	50	4	0	0.993	0.75101	0.8412	0.177415	100.4	99.6	11.2	6.48	High	High	High	High	High	High	1
FALSE	High	Master Protein	P61009	Signal peptidase complex subunit 3 OS=Homo sapiens GN=SPCS3 PE=1 SV=1	0	14.478	16	3	29	3	180	20.3	8.62	65.73	3	0	0.993	0.33807	0.925109	0.459124	100.4	99.6	21.91	7.67	High	High	High	High	High	High	1
FALSE	High	Master Protein	Q5VYS8	Terminal uridylyltransferase 7 OS=Homo sapiens GN=ZCCHC6 PE=1 SV=1	0	10.946	3	3	8	3	1495	171.1	6.83	21.01	3	0	0.993	0.318527	0.929281	0.480256	100.4	99.6	13.61	18.4	High	High	Peak Found	High	High	High	1	Met-loss+Acetyl [N-Term]
FALSE	High	Master Protein	P43686	26S protease regulatory subunit 6B OS=Homo sapiens GN=PSMC4 PE=1 SV=2	0	376.308	86	36	626	35	418	47.3	5.21	2111.65	36	0	0.992	0.670488	0.856942	0.213556	100.4	99.6	3.43	9.35	High	High	High	High	High	High	1	Acetyl [N-Term]
FALSE	High	Master Protein	O94763	Unconventional prefoldin RPB5 interactor 1 OS=Homo sapiens GN=URI1 PE=1 SV=3	0	97.623	42	19	99	19	535	59.8	5.05	299.83	19	0	0.992	0.137317	0.968876	0.728926	100.4	99.6	14.89	8.18	High	High	High	High	High	High	1	Acetyl [N-Term]
FALSE	High	Master Protein	Q658P3	Metalloreductase STEAP3 OS=Homo sapiens GN=STEAP3 PE=1 SV=2	0	55.865	28	9	44	9	488	54.6	8.6	144.58	9	0	0.992	0.419614	0.907901	0.380528	100.4	99.6	16.49	7.25	High	High	High	High	High	High	1	Met-loss [N-Term]
FALSE	High	Master Protein	P15586	N-acetylglucosamine-6-sulfatase OS=Homo sapiens GN=GNS PE=1 SV=3	0	30.889	11	5	50	5	552	62	8.31	127.64	5	0	0.992	0.391972	0.913698	0.405534	100.4	99.6	3.35	7.4	High	High	High	High	High	High	1
FALSE	High	Master Protein	P43307	Translocon-associated protein subunit alpha OS=Homo sapiens GN=SSR1 PE=1 SV=3	0	28.717	21	4	51	4	286	32.2	4.49	156.22	4	0	0.992	0.0223967	0.994856	0.949737	100.4	99.6	5.93	6.17	High	High	High	High	High	High	1
FALSE	High	Master Protein	C9JHH5	Testis-expressed sequence 264 protein (Fragment) OS=Homo sapiens GN=TEX264 PE=1 SV=3	0	18.883	21	4	16	4	217	24.2	6.1	30.04	4	0	0.992	0.412313	0.909429	0.386978	100.4	99.6	43.08	3.72	High	High	High	High	High	High	1
FALSE	High	Master Protein	P30536	Translocator protein OS=Homo sapiens GN=TSPO PE=1 SV=3	0	13.357	24	3	25	3	169	18.8	9.36	74	3	0	0.992	0.553581	0.880323	0.279524	100.4	99.6	29.32	6.99	High	High	High	High	High	High	1	Met-loss [N-Term]
FALSE	High	Master Protein	Q9H6L2	Transmembrane protein 231 OS=Homo sapiens GN=TMEM231 PE=1 SV=1	0	11.125	13	3	12	3	316	36	7.94	17.99	3	0	0.992	0.741628	0.843019	0.181289	100.4	99.6	20.32	8.86	High	High	High	High	High	High	1
FALSE	High	Master Protein	Q5TDG9	DnaJ (Hsp40) homolog, subfamily C, member 16, isoform CRA_a OS=Homo sapiens GN=DNAJC16 PE=2 SV=1	0	11.006	5	3	9	3	595	69.3	7.15	19.71	3	0	0.992	0.156023	0.964712	0.698195	100.4	99.6	26.88	15.69	High	High	Peak Found	High	High	High	1
FALSE	High	Master Protein	O00189	AP-4 complex subunit mu-1 OS=Homo sapiens GN=AP4M1 PE=1 SV=2	0	79.179	45	11	95	11	453	49.9	7.2	283.56	11	0	0.991	0.173657	0.960803	0.670414	100.4	99.6	16.22	3.44	High	High	High	High	High	High	1
FALSE	High	Master Protein	Q96JH7	Deubiquitinating protein VCIP135 OS=Homo sapiens GN=VCPIP1 PE=1 SV=2	0	37.634	8	7	31	7	1222	134.2	7.2	88.02	7	0	0.991	0.627835	0.865399	0.235595	100.4	99.6	2.43	12.07	High	High	High	High	High	High	1
FALSE	High	Master Protein	Q06481	Amyloid-like protein 2 OS=Homo sapiens GN=APLP2 PE=1 SV=2	0	35.385	14	8	34	7	763	86.9	4.79	75.45	8	1	0.991	0.398201	0.912389	0.399759	100.5	99.5	10.3	4.25	High	High	High	High	High	High	1
FALSE	High	Master Protein	P49902	Cytosolic purine 5'-nucleotidase OS=Homo sapiens GN=NT5C2 PE=1 SV=1	0	23.085	12	4	15	4	561	64.9	6.14	39.46	4	0	0.991	0.369073	0.918529	0.427491	100.5	99.5	16.02	23.52	High	High	High	High	High	High	1
FALSE	High	Master Protein	P01876	Ig alpha-1 chain C region OS=Homo sapiens GN=IGHA1 PE=1 SV=2	0	15.019	14	4	8	4	353	37.6	6.51	16.06	4	0	0.991	0.355027	0.921504	0.441543	100.4	99.6	97.66	93.34	Peak Found	High	High	Peak Found	High	Peak Found	1
FALSE	High	Master Protein	Q8NBQ5	Estradiol 17-beta-dehydrogenase 11 OS=Homo sapiens GN=HSD17B11 PE=1 SV=3	0	99.448	64	14	138	14	300	32.9	9.07	384.05	14	0	0.99	0.369073	0.918529	0.427491	100.5	99.5	4.13	8.56	High	High	High	High	High	High	1
FALSE	High	Master Protein	P46781	40S ribosomal protein S9 OS=Homo sapiens GN=RPS9 PE=1 SV=3	0	83.414	42	16	192	16	194	22.6	10.65	466.48	16	0	0.99	0.628683	0.86523	0.235135	100.5	99.5	13.04	14.79	High	High	High	High	High	High	1
FALSE	High	Master Protein	O76071	Probable cytosolic iron-sulfur protein assembly protein CIAO1 OS=Homo sapiens GN=CIAO1 PE=1 SV=1	0	71.962	58	10	58	10	339	37.8	4.97	207.3	10	0	0.99	0.579247	0.875135	0.263483	100.5	99.5	21.35	4.97	High	High	High	High	High	High	1
FALSE	High	Master Protein	Q8N1B4	Vacuolar protein sorting-associated protein 52 homolog OS=Homo sapiens GN=VPS52 PE=1 SV=1	0	70.298	26	15	72	15	723	82.2	5.99	178.75	15	0	0.99	0.444275	0.90276	0.359522	100.5	99.5	13.79	8.41	High	High	High	High	High	High	1	Met-loss+Acetyl [N-Term]
FALSE	High	Master Protein	Q96IX5	Up-regulated during skeletal muscle growth protein 5 OS=Homo sapiens GN=USMG5 PE=1 SV=1	0	32.235	47	3	82	3	58	6.5	9.76	293.87	3	0	0.99	0.284514	0.936588	0.519381	100.5	99.5	7.74	0.5	High	High	High	High	High	High	1	Met-loss [N-Term]
FALSE	High	Master Protein	Q08AM6	Protein VAC14 homolog OS=Homo sapiens GN=VAC14 PE=1 SV=1	0	140.454	38	25	176	25	782	87.9	6.13	449.34	25	0	0.989	0.0010339	0.999762	0.997622	100.6	99.4	2.82	5.84	High	High	High	High	High	High	1	Acetyl [N-Term]
FALSE	High	Master Protein	Q9NPL8	Complex I assembly factor TIMMDC1, mitochondrial OS=Homo sapiens GN=TIMMDC1 PE=1 SV=2	0	62.482	47	10	49	10	285	32.2	8.5	195.3	10	0	0.989	0.18691	0.957875	0.650264	100.6	99.4	15.22	29.47	High	High	High	High	High	High	1
FALSE	High	Master Protein	A0A087WXB0	Secretory carrier-associated membrane protein 1 OS=Homo sapiens GN=SCAMP1 PE=4 SV=1	0	20.629	12	2	14	2	312	35	7.96	39.32	2	0	0.989	0.391972	0.913698	0.405534	100.6	99.4	39.7	19.56	High	High	High	High	High	High	1
FALSE	High	Master Protein	P48507	Glutamate--cysteine ligase regulatory subunit OS=Homo sapiens GN=GCLM PE=1 SV=1	0	13.82	15	3	13	3	274	30.7	6.02	26.56	3	0	0.989	0.485783	0.894173	0.326751	100.6	99.4	8.43	15.99	High	High	High	High	High	High	1
FALSE	High	Master Protein	Q6NZ63	STEAP family member 1B OS=Homo sapiens GN=STEAP1B PE=2 SV=1	0	12.425	13	3	9	3	245	28.8	8.79	24.66	3	0	0.989	0.21312	0.952112	0.612181	100.6	99.4	2.22	16.31	High	High	Peak Found	High	High	High	1
FALSE	High	Master Protein	O60701	UDP-glucose 6-dehydrogenase OS=Homo sapiens GN=UGDH PE=1 SV=1	0	90.338	45	15	91	15	494	55	7.12	263.52	15	0	0.988	0.381505	0.915903	0.415427	100.6	99.4	7.25	17.41	High	High	High	High	High	High	1
FALSE	High	Master Protein	Q96CN9	GRIP and coiled-coil domain-containing protein 1 OS=Homo sapiens GN=GCC1 PE=1 SV=1	0	13.87	6	4	17	4	775	87.8	5.45	39.5	4	0	0.988	0.700783	0.850985	0.199167	100.6	99.4	36.18	14.39	High	High	High	High	High	High	1
FALSE	High	Master Protein	Q96K37	Solute carrier family 35 member E1 OS=Homo sapiens GN=SLC35E1 PE=1 SV=2	0	11.332	12	2	17	2	410	44.7	9.79	65.46	2	0	0.988	0.65707	0.859593	0.220257	100.6	99.4	13.22	5.55	High	High	High	High	High	High	1	Met-loss+Acetyl [N-Term]
FALSE	High	Master Protein	O43264	Centromere/kinetochore protein zw10 homolog OS=Homo sapiens GN=ZW10 PE=1 SV=3	0	358.079	66	41	408	41	779	88.8	6.27	1300.22	41	0	0.987	0.741628	0.843019	0.181289	100.7	99.3	10.34	14.68	High	High	High	High	High	High	1	Met-loss+Acetyl [N-Term]
FALSE	High	Master Protein	P61204	ADP-ribosylation factor 3 OS=Homo sapiens GN=ARF3 PE=1 SV=2	0	90.7	65	11	109	6	181	20.6	7.43	408.61	11	6	0.987	0.679416	0.855182	0.209211	100.7	99.3	7.69	14.9	High	High	High	High	High	High	1
FALSE	High	Master Protein	O75964	ATP synthase subunit g, mitochondrial OS=Homo sapiens GN=ATP5L PE=1 SV=3	0	46.141	48	5	89	5	103	11.4	9.64	308.12	5	0	0.987	0.778598	0.835873	0.166495	100.7	99.3	6.81	6.56	High	High	High	High	High	High	1
FALSE	High	Master Protein	Q8NG06	Tripartite motif-containing protein 58 OS=Homo sapiens GN=TRIM58 PE=2 SV=2	0	6.02	6	2	7	2	486	54.7	6.19	4.56	2	0	0.987	0.54919	0.881213	0.282364	100.6	99.4	0.79	10.25	Peak Found	High	Peak Found	High	High	High	1
FALSE	High	Master Protein	Q9NQC3	Reticulon-4 OS=Homo sapiens GN=RTN4 PE=1 SV=2	0	133.831	21	13	192	3	1192	129.9	4.5	788.67	13	12	0.986	0.176874	0.960091	0.665466	100.7	99.3	23.98	7.4	High	High	Not Found	High	High	High	1	Acetyl [N-Term]
FALSE	High	Master Protein	P09012	U1 small nuclear ribonucleoprotein A OS=Homo sapiens GN=SNRPA PE=1 SV=3	0	30.395	32	7	54	5	282	31.3	9.83	132.82	7	2	0.986	0.75101	0.8412	0.177415	100.7	99.3	1.14	5.44	High	High	High	High	High	High	1	Met-loss+Acetyl [N-Term]
FALSE	High	Master Protein	O15173	Membrane-associated progesterone receptor component 2 OS=Homo sapiens GN=PGRMC2 PE=1 SV=1	0	26.756	16	4	34	4	223	23.8	4.88	121.4	4	0	0.986	0.668191	0.857395	0.214688	100.7	99.3	4.82	2.62	High	High	High	High	High	High	1
FALSE	High	Master Protein	Q9UBM7	7-dehydrocholesterol reductase OS=Homo sapiens GN=DHCR7 PE=1 SV=1	0	10.012	7	4	11	4	475	54.5	8.7	22.49	4	0	0.986	0.440854	0.903472	0.362365	100.7	99.3	13.6	5.1	High	High	High	High	High	High	1
FALSE	High	Master Protein	C9JNM7	Nephrocystin-1 OS=Homo sapiens GN=NPHP1 PE=4 SV=1	0	8.09	4	3	6	3	711	81	5.33	12.67	3	0	0.986	0.011444	0.997368	0.973993	100.7	99.3	4.57	9.66	High	Peak Found	High	High	High	High	1
FALSE	High	Master Protein	Q9HD26	Golgi-associated PDZ and coiled-coil motif-containing protein OS=Homo sapiens GN=GOPC PE=1 SV=1	0	86.623	42	15	82	15	462	50.5	5.92	225.06	15	0	0.985	0.394727	0.913119	0.40297	100.8	99.2	13.77	3.2	High	High	High	High	High	High	1	Met-loss+Acetyl [N-Term]
FALSE	High	Master Protein	O75431	Metaxin-2 OS=Homo sapiens GN=MTX2 PE=1 SV=1	0	18.19	26	4	26	4	263	29.7	6.29	35.57	4	0	0.985	0.461874	0.89911	0.345244	100.7	99.3	9.2	8.36	High	High	High	High	High	High	1
FALSE	High	Master Protein	D6RER5	Septin-11 OS=Homo sapiens GN=SEPT11 PE=1 SV=1	0	258.193	67	28	384	15	432	49.8	6.68	1291.84	28	13	0.984	0.111036	0.974757	0.774398	100.8	99.2	6.28	5.13	High	High	High	High	High	High	1	Met-loss+Acetyl [N-Term]
FALSE	High	Master Protein	O94874	E3 UFM1-protein ligase 1 OS=Homo sapiens GN=UFL1 PE=1 SV=2	0	64.723	21	13	75	13	794	89.5	6.79	174.91	13	0	0.984	0.173657	0.960803	0.670414	100.8	99.2	10.59	4.59	High	High	High	High	High	High	1
FALSE	High	Master Protein	P43487	Ran-specific GTPase-activating protein OS=Homo sapiens GN=RANBP1 PE=1 SV=1	0	28.68	39	5	33	5	201	23.3	5.29	100.22	5	0	0.984	0.31278	0.930512	0.486654	100.8	99.2	18.23	11.1	High	High	High	High	High	High	1
FALSE	High	Master Protein	Q969X5	Endoplasmic reticulum-Golgi intermediate compartment protein 1 OS=Homo sapiens GN=ERGIC1 PE=1 SV=1	0	23.502	19	4	23	4	290	32.6	7.06	80.01	4	0	0.984	0.188157	0.9576	0.648399	100.8	99.2	6.72	10.36	High	High	High	High	High	High	1
FALSE	High	Master Protein	Q9NRX2	39S ribosomal protein L17, mitochondrial OS=Homo sapiens GN=MRPL17 PE=1 SV=1	0	7.868	23	3	16	3	175	20	10.11	27.96	3	0	0.984	0.375007	0.917274	0.421689	100.8	99.2	7.6	17.24	High	High	High	High	High	High	1
FALSE	High	Master Protein	Q8TBA6	Golgin subfamily A member 5 OS=Homo sapiens GN=GOLGA5 PE=1 SV=3	0	144.945	36	19	110	19	731	83	5.83	372.08	19	0	0.983	0.30023	0.933205	0.500922	100.9	99.1	17.37	8.07	High	High	High	High	High	High	1
FALSE	High	Master Protein	Q16576	Histone-binding protein RBBP7 OS=Homo sapiens GN=RBBP7 PE=1 SV=1	0	95.705	48	11	98	7	425	47.8	5.05	356.96	11	5	0.983	0.741628	0.843019	0.181289	100.8	99.2	10.97	12.82	High	High	High	High	High	High	1	Met-loss+Acetyl [N-Term]
FALSE	High	Master Protein	Q5XKP0	Protein QIL1 OS=Homo sapiens GN=QIL1 PE=1 SV=1	0	65.755	78	6	58	6	118	13.1	9.42	203.14	6	0	0.983	0.398201	0.912389	0.399759	100.9	99.1	10.4	11.51	High	High	High	High	High	High	1
FALSE	High	Master Protein	P42766	60S ribosomal protein L35 OS=Homo sapiens GN=RPL35 PE=1 SV=2	0	61.732	31	7	108	7	123	14.5	11.05	334.9	7	0	0.983	0.300296	0.933191	0.500846	100.9	99.1	22.64	19.08	High	High	High	High	High	High	1
FALSE	High	Master Protein	P50570	Dynamin-2 OS=Homo sapiens GN=DNM2 PE=1 SV=2	0	54.629	17	11	41	11	870	98	7.44	129.1	11	0	0.983	0.609756	0.869009	0.245609	100.9	99.1	21.39	14.27	High	High	High	High	High	High	1
FALSE	High	Master Protein	Q9H2J4	Phosducin-like protein 3 OS=Homo sapiens GN=PDCL3 PE=1 SV=1	0	39.282	44	8	26	8	239	27.6	4.84	63.16	8	0	0.983	0.208035	0.953227	0.619391	100.8	99.2	35.71	25.69	High	High	High	High	High	High	1
FALSE	High	Master Protein	Q9UNM6	26S proteasome non-ATPase regulatory subunit 13 OS=Homo sapiens GN=PSMD13 PE=1 SV=2	0	306.307	77	31	553	31	376	42.9	5.81	1869.13	31	0	0.982	1.09948	0.776339	0.0795273	100.9	99.1	5.26	6.11	High	High	High	High	High	High	1
FALSE	High	Master Protein	Q9Y6B7	AP-4 complex subunit beta-1 OS=Homo sapiens GN=AP4B1 PE=1 SV=2	0	150.58	44	24	117	24	739	83.2	5.86	333.7	24	0	0.982	0.721851	0.846866	0.189736	100.9	99.1	60.39	4.06	High	High	High	High	High	High	1	Met-loss [N-Term]
FALSE	High	Master Protein	Q16795	NADH dehydrogenase [ubiquinone] 1 alpha subcomplex subunit 9, mitochondrial OS=Homo sapiens GN=NDUFA9 PE=1 SV=2	0	133.306	52	17	150	17	377	42.5	9.8	481.08	17	0	0.982	0.24929	0.944215	0.563261	100.9	99.1	18.43	14.17	High	High	High	High	High	High	1
FALSE	High	Master Protein	P05534	HLA class I histocompatibility antigen, A-24 alpha chain OS=Homo sapiens GN=HLA-A PE=1 SV=2	0	41.064	20	6	64	2	365	40.7	6.34	163.09	6	0	0.982	0.29066	0.935264	0.512083	100.9	99.1	26.08	16.41	High	High	Peak Found	High	High	High	1
FALSE	High	Master Protein	Q9Y487	V-type proton ATPase 116 kDa subunit a isoform 2 OS=Homo sapiens GN=ATP6V0A2 PE=1 SV=2	0	20.21	9	5	21	5	856	98	6.61	33.53	5	0	0.982	0.300296	0.933191	0.500846	100.9	99.1	12.71	24.12	High	High	High	High	High	High	1
FALSE	High	Master Protein	Q8WY22	BRI3-binding protein OS=Homo sapiens GN=BRI3BP PE=1 SV=1	0	10.289	10	2	8	2	251	27.8	9.44	20.59	2	0	0.982	0.457733	0.899967	0.348552	100.9	99.1	18.47	10.81	High	High	High	High	High	High	1
FALSE	High	Master Protein	F8WBE0	Cytoskeleton-associated protein 2-like OS=Homo sapiens GN=CKAP2L PE=4 SV=1	0	7.709	17	2	4	2	188	20.4	9.8	8.68	2	0	0.982	0.0292033	0.993298	0.934968	100.9	99.1	29.69	37.32	Peak Found	Peak Found	Not Found	Peak Found	High	High	1	Met-loss [N-Term]
[truncated: 1,002 more rows]
