# Supplementary material for: Chromosomal 3q amplicon encodes essential regulators of secretory vesicles that drive secretory addiction in cancer
Source: J Clin Invest. 2024 Apr 25;134(12):e176355. doi: 10.1172/JCI176355 (PMC11178546; doi:10.1172/JCI176355)
Supplement: Supplemental table 3 [file jci-134-176355-s238.xlsx]

## Sheet: all_Proteins
Checked	Protein FDR Confidence: Combined	Master	Accession	Description	Exp. q-value: Combined	Sum PEP Score	Coverage [%]	# Peptides	# PSMs	# Unique Peptides	# AAs	MW [kDa]	calc. pI	Score Sequest HT: Sequest HT	# Peptides (by Search Engine): Sequest HT	# Razor Peptides	Abundance Ratio: (Sample) / (Control)	Abundance Ratio Adj. P-Value: (Sample) / (Control)	Abundances (Grouped): Control	Abundances (Grouped): Sample	Abundances (Grouped) CV [%]: Control	Abundances (Grouped) CV [%]: Sample	Found in Sample: [S7] F7: Control	Found in Sample: [S8] F8: Control	Found in Sample: [S9] F9: Control	Found in Sample: [S10] F10: Sample	Found in Sample: [S11] F11: Sample	Found in Sample: [S12] F12: Sample	# Protein Groups	Modifications
FALSE	High	Master Protein	Q13439	Golgin subfamily A member 4 OS=Homo sapiens OX=9606 GN=GOLGA4 PE=1 SV=1	0	849.126	70	162	492	161	2230	261	5.39	1332.81	162	1	4.745	0.00829414	34.8	165.2	5.99	7.26	High	High	High	High	High	High	1	Biotin [K2157]
FALSE	High	Master Protein	O00461	Golgi integral membrane protein 4 OS=Homo sapiens OX=9606 GN=GOLIM4 PE=1 SV=1	0	759.2	68	72	956	72	696	81.8	4.77	3002.29	72	0	100	0.00829414	0.8	199.2	23.14	18.67	Peak Found	Peak Found	Peak Found	High	High	High	1	Biotin [K86; K93; K102]
FALSE	High	Master Protein	Q99460	26S proteasome non-ATPase regulatory subunit 1 OS=Homo sapiens OX=9606 GN=PSMD1 PE=1 SV=2	0	557.728	67	67	577	67	953	105.8	5.39	1753.97	67	0	3.425	0.00829414	45.2	154.8	3.2	2.02	High	High	High	High	High	High	1
FALSE	High	Master Protein	Q9H0E2	Toll-interacting protein OS=Homo sapiens OX=9606 GN=TOLLIP PE=1 SV=1	0	38.131	36	8	22	8	274	30.3	5.97	55.18	8	0	6.147	0.00829414	28	172	3.98	6.65	Peak Found	Peak Found	Peak Found	High	High	High	1
FALSE	High	Master Protein	Q9Y3Q3	Transmembrane emp24 domain-containing protein 3 OS=Homo sapiens OX=9606 GN=TMED3 PE=1 SV=1	0	11.435	19	3	4	3	217	24.8	5.6	9.08	3	0	8.727	0.00829414	20.6	179.4	8.18	9.83	Peak Found	Peak Found	Peak Found	High	Peak Found	High	1
FALSE	High	Master Protein	O94829	Importin-13 OS=Homo sapiens OX=9606 GN=IPO13 PE=1 SV=3	0	6.137	3	2	4	2	963	108.1	5.3	2.18	2	0	4.577	0.00829414	35.9	164.1	6.75	7.8	Peak Found	Peak Found	Peak Found	High	High	High	1
FALSE	High	Master Protein	Q96HN2	Adenosylhomocysteinase 3 OS=Homo sapiens OX=9606 GN=AHCYL2 PE=1 SV=1	0	148.703	50	25	144	11	611	66.7	7.36	337.25	25	13	2.956	0.00925841	50.6	149.4	5.7	4.77	High	Peak Found	High	High	High	High	1
FALSE	High	Master Protein	Q7L1Q6	Basic leucine zipper and W2 domain-containing protein 1 OS=Homo sapiens OX=9606 GN=BZW1 PE=1 SV=1	0	71.397	45	21	83	18	419	48	5.92	154.21	21	3	2.793	0.00993028	52.7	147.3	4.99	5.88	High	High	High	High	High	High	1	Acetyl [N-Term]
FALSE	High	Master Protein	P23229	Integrin alpha-6 OS=Homo sapiens OX=9606 GN=ITGA6 PE=1 SV=5	0	474.662	58	62	389	62	1130	126.5	6.61	1158.25	62	0	15.627	0.0101023	12	188	17.56	17.09	High	High	High	High	High	High	1
FALSE	High	Master Protein	Q7L5D6	Golgi to ER traffic protein 4 homolog OS=Homo sapiens OX=9606 GN=GET4 PE=1 SV=1	0	201.561	48	19	294	19	327	36.5	5.41	853.3	19	0	31.881	0.0101023	6.1	193.9	10.37	17.48	High	High	High	High	High	High	1
FALSE	High	Master Protein	P50502	Hsc70-interacting protein OS=Homo sapiens OX=9606 GN=ST13 PE=1 SV=2	0	52.825	30	12	49	12	369	41.3	5.27	112.37	12	0	10.287	0.0101023	17.7	182.3	13.22	9.98	Peak Found	Peak Found	Peak Found	High	High	High	1
FALSE	High	Master Protein	P51571	Translocon-associated protein subunit delta OS=Homo sapiens OX=9606 GN=SSR4 PE=1 SV=1	0	39.15	35	6	48	6	173	19	6.15	129.94	6	0	2.952	0.0101023	50.6	149.4	3.69	5.92	High	High	High	High	High	High	1
FALSE	High	Master Protein	P67936	Tropomyosin alpha-4 chain OS=Homo sapiens OX=9606 GN=TPM4 PE=1 SV=3	0	19.722	8	2	7	2	248	28.5	4.69	27.68	2	0	19.128	0.0101023	9.9	190.1	16.31	20.95	Peak Found	Peak Found	Peak Found	High	High	High	1
FALSE	High	Master Protein	P45880	Voltage-dependent anion-selective channel protein 2 OS=Homo sapiens OX=9606 GN=VDAC2 PE=1 SV=2	0	99.55	49	13	88	13	294	31.5	7.56	228.77	13	0	3.673	0.0101998	42.8	157.2	6.52	8.84	High	High	High	High	High	High	1
FALSE	High	Master Protein	Q9Y5M8	Signal recognition particle receptor subunit beta OS=Homo sapiens OX=9606 GN=SRPRB PE=1 SV=3	0	321.611	71	29	405	29	271	29.7	9.04	1357.28	29	0	5.253	0.0128651	32	168	11.65	11.03	High	High	High	High	High	High	1
FALSE	High	Master Protein	Q9Y3B3	Transmembrane emp24 domain-containing protein 7 OS=Homo sapiens OX=9606 GN=TMED7 PE=1 SV=2	0	30.304	24	4	18	4	224	25.2	6.89	48.67	4	0	3.899	0.0128651	40.8	159.2	9.39	9.92	Peak Found	High	High	High	High	High	1
FALSE	High	Master Protein	P46379	Large proline-rich protein BAG6 OS=Homo sapiens OX=9606 GN=BAG6 PE=1 SV=2	0	657.47	53	59	832	59	1132	119.3	5.6	2731	59	0	34.507	0.0148049	5.6	194.4	14.44	21.28	High	High	High	High	High	High	1	Acetyl [N-Term]
FALSE	High	Master Protein	O75323	Protein NipSnap homolog 2 OS=Homo sapiens OX=9606 GN=NIPSNAP2 PE=1 SV=1	0	127.908	65	19	163	17	286	33.7	9.36	455.77	19	0	12.13	0.0148049	15.2	184.8	13.98	7.66	High	High	High	High	High	High	1
FALSE	High	Master Protein	Q96MH6	Transmembrane protein 68 OS=Homo sapiens OX=9606 GN=TMEM68 PE=2 SV=2	0	11.979	13	3	7	3	324	37.4	7.85	7.53	3	0	2.492	0.0148049	57.3	142.7	5.89	7.5	Peak Found	Peak Found	Peak Found	High	High	High	1
FALSE	High	Master Protein	Q5VYK3	Proteasome adapter and scaffold protein ECM29 OS=Homo sapiens OX=9606 GN=ECPAS PE=1 SV=2	0	337.351	47	66	297	66	1845	204.2	7.12	730.38	66	0	8.564	0.0152193	20.9	179.1	16.91	16.59	High	High	High	High	High	High	1
FALSE	High	Master Protein	Q9Y394	Dehydrogenase/reductase SDR family member 7 OS=Homo sapiens OX=9606 GN=DHRS7 PE=1 SV=1	0	127.206	53	18	75	18	339	38.3	8.32	205.32	18	0	13.643	0.0152193	13.7	186.3	21.13	16.06	High	Peak Found	High	High	High	High	1
FALSE	High	Master Protein	O43242	26S proteasome non-ATPase regulatory subunit 3 OS=Homo sapiens OX=9606 GN=PSMD3 PE=1 SV=2	0	382.155	73	47	502	47	534	60.9	8.44	1390.96	47	0	7.928	0.015315	22.4	177.6	15.46	16.06	High	High	High	High	High	High	1
FALSE	High	Master Protein	Q13501	Sequestosome-1 OS=Homo sapiens OX=9606 GN=SQSTM1 PE=1 SV=1	0	468.311	82	31	504	31	440	47.7	5.22	1916.31	31	0	9.401	0.0167039	19.2	180.8	15.12	8.6	High	High	High	High	High	High	1
FALSE	High	Master Protein	Q96S52	GPI transamidase component PIG-S OS=Homo sapiens OX=9606 GN=PIGS PE=1 SV=3	0	121.172	40	15	82	15	555	61.6	6.49	259.71	15	0	9.534	0.0167039	19	181	15.63	8.82	High	High	High	High	High	High	1
FALSE	High	Master Protein	Q13144	Translation initiation factor eIF-2B subunit epsilon OS=Homo sapiens OX=9606 GN=EIF2B5 PE=1 SV=3	0	120.947	40	21	76	21	721	80.3	5.08	215.94	21	0	2.274	0.0167039	61.1	138.9	6.15	6.79	High	High	High	High	High	High	1
FALSE	High	Master Protein	P51572	B-cell receptor-associated protein 31 OS=Homo sapiens OX=9606 GN=BCAP31 PE=1 SV=3	0	496.92	63	43	931	43	246	28	8.44	2709.93	43	0	3.68	0.0199282	42.7	157.3	11.74	12.3	High	High	High	High	High	High	1
FALSE	High	Master Protein	P16615	Sarcoplasmic/endoplasmic reticulum calcium ATPase 2 OS=Homo sapiens OX=9606 GN=ATP2A2 PE=1 SV=1	0	472.71	51	64	490	64	1042	114.7	5.34	1432.37	64	0	5.881	0.0199282	29.1	170.9	17.07	15.15	High	High	High	High	High	High	1	Acetyl [N-Term]
FALSE	High	Master Protein	P43686	26S proteasome regulatory subunit 6B OS=Homo sapiens OX=9606 GN=PSMC4 PE=1 SV=2	0	417.437	94	43	505	42	418	47.3	5.21	1416.04	43	0	6.557	0.0199282	26.5	173.5	17.28	12.54	High	High	High	High	High	High	1	Acetyl [N-Term]
FALSE	High	Master Protein	P62333	26S proteasome regulatory subunit 10B OS=Homo sapiens OX=9606 GN=PSMC6 PE=1 SV=1	0	329.345	85	42	450	42	389	44.1	7.49	1348.48	42	0	4.915	0.0199282	33.8	166.2	6.16	12.3	High	High	High	High	High	High	1
FALSE	High	Master Protein	P05556	Integrin beta-1 OS=Homo sapiens OX=9606 GN=ITGB1 PE=1 SV=2	0	236.561	43	32	262	32	798	88.4	5.39	732.57	32	0	5.745	0.0199282	29.7	170.3	16.84	12.47	High	High	High	High	High	High	1	Biotin [K784]
FALSE	High	Master Protein	Q9BPW8	Protein NipSnap homolog 1 OS=Homo sapiens OX=9606 GN=NIPSNAP1 PE=1 SV=1	0	198.585	74	23	207	21	284	33.3	9.31	613.19	23	2	7.445	0.0199282	23.7	176.3	14.51	17.76	High	High	High	High	High	High	1
FALSE	High	Master Protein	O15269	Serine palmitoyltransferase 1 OS=Homo sapiens OX=9606 GN=SPTLC1 PE=1 SV=1	0	117.009	53	20	123	20	473	52.7	6.01	346.71	20	0	2.919	0.0199282	51	149	4.4	8.19	High	High	High	High	High	High	1
FALSE	High	Master Protein	Q5HYI8	Rab-like protein 3 OS=Homo sapiens OX=9606 GN=RABL3 PE=1 SV=1	0	40.73	37	6	16	6	236	26.4	7.11	41.28	6	0	12.434	0.0199282	14.9	185.1	18.21	10.65	High	Peak Found	Peak Found	High	High	High	1
FALSE	High	Master Protein	Q8TAD4	Zinc transporter 5 OS=Homo sapiens OX=9606 GN=SLC30A5 PE=1 SV=1	0	37.069	14	6	16	6	765	84	7.31	48.41	6	0	8.689	0.0199282	20.6	179.4	15.03	8.1	Peak Found	Peak Found	Peak Found	High	High	High	1
FALSE	High	Master Protein	Q9NVV0	Trimeric intracellular cation channel type B OS=Homo sapiens OX=9606 GN=TMEM38B PE=1 SV=1	0	25.131	24	5	16	5	291	32.5	9.06	44.87	5	0	15.841	0.0199282	11.9	188.1	23.96	16.07	Peak Found	Peak Found	Peak Found	High	High	High	1
FALSE	High	Master Protein	Q92890	Ubiquitin recognition factor in ER-associated degradation protein 1 OS=Homo sapiens OX=9606 GN=UFD1 PE=1 SV=3	0	22.479	21	4	9	4	307	34.5	6.7	26.5	4	0	3.207	0.0199282	47.5	152.5	10.29	11.99	Peak Found	Peak Found	Peak Found	High	High	High	1	Acetyl [N-Term]
FALSE	High	Master Protein	P35610	Sterol O-acyltransferase 1 OS=Homo sapiens OX=9606 GN=SOAT1 PE=1 SV=3	0	16.137	7	3	10	3	550	64.7	8.94	27.16	3	0	3.573	0.0199282	43.7	156.3	12.7	11.24	Peak Found	High	Peak Found	High	High	High	1
FALSE	High	Master Protein	P35998	26S proteasome regulatory subunit 7 OS=Homo sapiens OX=9606 GN=PSMC2 PE=1 SV=3	0	485.943	84	49	618	49	433	48.6	5.95	1897.38	49	0	5.571	0.021755	30.4	169.6	16.62	11.27	High	High	High	High	High	High	1
FALSE	High	Master Protein	P55036	26S proteasome non-ATPase regulatory subunit 4 OS=Homo sapiens OX=9606 GN=PSMD4 PE=1 SV=1	0	248.485	48	23	204	23	377	40.7	4.79	674.98	23	0	6.417	0.0220705	27	173	20.67	18.84	High	High	High	High	High	High	1
FALSE	High	Master Protein	Q8NHP6	Motile sperm domain-containing protein 2 OS=Homo sapiens OX=9606 GN=MOSPD2 PE=1 SV=1	0	89.596	37	16	61	16	518	59.7	5.96	160.2	16	0	6.277	0.0220705	27.5	172.5	18.41	18.38	High	High	High	High	High	High	1
FALSE	High	Master Protein	Q15005	Signal peptidase complex subunit 2 OS=Homo sapiens OX=9606 GN=SPCS2 PE=1 SV=3	0	39.268	57	10	44	10	226	25	8.47	96.7	10	0	2.409	0.0220705	58.7	141.3	9.4	6.84	High	High	High	High	High	High	1
FALSE	High	Master Protein	P54709	Sodium/potassium-transporting ATPase subunit beta-3 OS=Homo sapiens OX=9606 GN=ATP1B3 PE=1 SV=1	0	30.652	42	8	29	8	279	31.5	8.35	67.85	8	0	5.422	0.0220705	31.1	168.9	15.86	9.64	Peak Found	Peak Found	Peak Found	High	High	High	1
FALSE	High	Master Protein	P11441	Ubiquitin-like protein 4A OS=Homo sapiens OX=9606 GN=UBL4A PE=1 SV=1	0	23.562	39	6	17	6	157	17.8	8.66	27.43	6	0	54.094	0.0220705	3.6	196.4	5.3	18.8	Peak Found	Peak Found	Peak Found	High	High	High	1
FALSE	High	Master Protein	P49643	DNA primase large subunit OS=Homo sapiens OX=9606 GN=PRIM2 PE=1 SV=2	0	97.225	53	22	67	22	509	58.8	7.91	157.61	22	0	0.203	0.0221517	166.2	33.8	11.36	16.26	High	High	High	High	High	High	1
FALSE	High	Master Protein	Q9UJX2	Cell division cycle protein 23 homolog OS=Homo sapiens OX=9606 GN=CDC23 PE=1 SV=3	0	89.196	39	19	99	18	597	68.8	7.02	256.52	19	1	0.423	0.0221517	140.5	59.5	8.25	9.29	High	High	High	High	High	High	1
FALSE	High	Master Protein	Q9NRW7	Vacuolar protein sorting-associated protein 45 OS=Homo sapiens OX=9606 GN=VPS45 PE=1 SV=1	0	120.046	45	25	77	25	570	65	8.24	176.08	25	0	2.315	0.0229588	60.3	139.7	9.09	7.21	High	High	High	High	High	High	1	Acetyl [N-Term]
FALSE	High	Master Protein	O60832	H/ACA ribonucleoprotein complex subunit DKC1 OS=Homo sapiens OX=9606 GN=DKC1 PE=1 SV=3	0	39.411	21	9	26	9	514	57.6	9.42	46.92	9	0	17.401	0.0229588	10.9	189.1	31.29	24.85	High	High	High	High	High	High	1
FALSE	High	Master Protein	O75179	Ankyrin repeat domain-containing protein 17 OS=Homo sapiens OX=9606 GN=ANKRD17 PE=1 SV=3	0	120.435	12	24	85	9	2603	274.1	6.52	243.14	24	0	14.971	0.0231589	12.5	187.5	31.16	29.02	High	High	High	High	High	High	1
FALSE	High	Master Protein	O15355	Protein phosphatase 1G OS=Homo sapiens OX=9606 GN=PPM1G PE=1 SV=1	0	118.458	54	21	78	21	546	59.2	4.36	207.22	21	0	9.673	0.0231589	18.7	181.3	22.69	13.21	High	High	High	High	High	High	1
FALSE	High	Master Protein	O00233	26S proteasome non-ATPase regulatory subunit 9 OS=Homo sapiens OX=9606 GN=PSMD9 PE=1 SV=3	0	55.854	47	11	56	11	223	24.7	6.95	151.12	11	0	6.184	0.0232668	27.8	172.2	19.48	14.89	High	High	High	High	High	High	1
FALSE	High	Master Protein	O14964	Hepatocyte growth factor-regulated tyrosine kinase substrate OS=Homo sapiens OX=9606 GN=HGS PE=1 SV=1	0	258.521	40	41	256	41	777	86.1	6.16	627.6	41	0	5.104	0.0237175	32.8	167.2	18.11	22.08	High	High	High	High	High	High	1
FALSE	High	Master Protein	Q92783	Signal transducing adapter molecule 1 OS=Homo sapiens OX=9606 GN=STAM PE=1 SV=3	0	52.113	26	11	47	8	540	59.1	4.82	112.22	11	0	11.063	0.0237175	16.6	183.4	23.63	13.07	Peak Found	Peak Found	Peak Found	High	High	High	1
FALSE	High	Master Protein	P48509	CD151 antigen OS=Homo sapiens OX=9606 GN=CD151 PE=1 SV=3	0	61.814	28	12	66	12	253	28.3	7.47	154.01	12	0	4.69	0.0253225	35.1	164.9	14.75	17.24	High	High	High	High	High	High	1
FALSE	High	Master Protein	Q8NHH9	Atlastin-2 OS=Homo sapiens OX=9606 GN=ATL2 PE=1 SV=2	0	6.477	4	2	4	2	583	66.2	5.48	7.3	2	0	4.538	0.0253225	36.1	163.9	8.62	15.23	Peak Found	Peak Found	Peak Found	High	High	High	1
FALSE	High	Master Protein	Q14627	Interleukin-13 receptor subunit alpha-2 OS=Homo sapiens OX=9606 GN=IL13RA2 PE=1 SV=1	0	27.561	21	7	26	7	380	44.1	4.97	52.38	7	0	2.018	0.0260336	66.3	133.7	7.66	5.01	High	High	High	High	High	High	1
FALSE	High	Master Protein	Q15436	Protein transport protein Sec23A OS=Homo sapiens OX=9606 GN=SEC23A PE=1 SV=2	0	367.961	60	39	380	35	765	86.1	7.08	1277.87	39	0	3.97	0.0270843	40.2	159.8	9.6	16.67	High	High	High	High	High	High	1
FALSE	High	Master Protein	Q7L2J0	7SK snRNA methylphosphate capping enzyme OS=Homo sapiens OX=9606 GN=MEPCE PE=1 SV=1	0	41.994	22	8	21	8	689	74.3	9.57	46.68	8	0	0.251	0.0285684	159.9	40.1	16.36	18.29	High	High	High	High	High	High	1
FALSE	High	Master Protein	O15270	Serine palmitoyltransferase 2 OS=Homo sapiens OX=9606 GN=SPTLC2 PE=1 SV=1	0	111.987	52	20	60	20	562	62.9	7.78	175.33	20	0	2.992	0.0287526	50.1	149.9	1.52	6.01	High	High	High	High	High	High	1
FALSE	High	Master Protein	Q9Y3E0	Vesicle transport protein GOT1B OS=Homo sapiens OX=9606 GN=GOLT1B PE=1 SV=1	0	21.724	35	5	26	5	138	15.4	10.36	75.01	5	0	2.908	0.0297129	51.2	148.8	4.91	9.64	High	High	High	High	High	High	1	Acetyl [N-Term]
FALSE	High	Master Protein	O43752	Syntaxin-6 OS=Homo sapiens OX=9606 GN=STX6 PE=1 SV=1	0	10.21	11	2	4	2	255	29.2	4.93	10.93	2	0	4.897	0.0297129	33.9	166.1	16.51	23.79	Peak Found	Peak Found	Peak Found	High	High	High	1
FALSE	High	Master Protein	P62195	26S proteasome regulatory subunit 8 OS=Homo sapiens OX=9606 GN=PSMC5 PE=1 SV=1	0	507.412	88	51	522	49	406	45.6	7.55	1665.58	51	3	3.118	0.0304728	48.6	151.4	15.34	14.64	High	High	High	High	High	High	1
FALSE	High	Master Protein	P11717	Cation-independent mannose-6-phosphate receptor OS=Homo sapiens OX=9606 GN=IGF2R PE=1 SV=3	0	318.64	37	63	174	63	2491	274.2	5.94	461.6	63	0	3.373	0.0304728	45.7	154.3	14.65	14.71	High	High	High	High	High	High	1
FALSE	High	Master Protein	Q16401	26S proteasome non-ATPase regulatory subunit 5 OS=Homo sapiens OX=9606 GN=PSMD5 PE=1 SV=3	0	170.11	57	24	157	24	504	56.2	5.48	444.02	24	0	3.993	0.0304728	40.1	159.9	17.62	12.22	High	High	High	High	High	High	1
FALSE	High	Master Protein	P49755	Transmembrane emp24 domain-containing protein 10 OS=Homo sapiens OX=9606 GN=TMED10 PE=1 SV=2	0	106.071	39	14	72	14	219	25	7.44	209.04	14	0	3.332	0.0304728	46.2	153.8	16.95	16.94	High	High	High	High	High	High	1
FALSE	High	Master Protein	O75787	Renin receptor OS=Homo sapiens OX=9606 GN=ATP6AP2 PE=1 SV=2	0	95.536	46	14	58	14	350	39	6.1	152.41	14	0	8.963	0.0304728	20.1	179.9	17.84	7.7	Peak Found	High	High	High	High	High	1
FALSE	High	Master Protein	Q9Y6E2	Basic leucine zipper and W2 domain-containing protein 2 OS=Homo sapiens OX=9606 GN=BZW2 PE=1 SV=1	0	38.684	19	9	26	6	419	48.1	6.68	64.06	9	0	5.685	0.0304728	29.9	170.1	4.25	12.76	Peak Found	Peak Found	High	High	High	High	1
FALSE	High	Master Protein	Q96GC9	Vacuole membrane protein 1 OS=Homo sapiens OX=9606 GN=VMP1 PE=1 SV=1	0	18.768	9	2	16	2	406	46.2	6.95	65.2	2	0	2.58	0.0304728	55.9	144.1	9.78	14.49	High	High	High	High	High	High	1
FALSE	High	Master Protein	Q9UIQ6	Leucyl-cystinyl aminopeptidase OS=Homo sapiens OX=9606 GN=LNPEP PE=1 SV=3	0	13.598	5	3	4	3	1025	117.3	5.73	10.72	3	0	8.906	0.0304728	20.2	179.8	24.28	29.14	Peak Found	Peak Found	Peak Found	High	High	High	1
FALSE	High	Master Protein	Q92896	Golgi apparatus protein 1 OS=Homo sapiens OX=9606 GN=GLG1 PE=1 SV=2	0	296.048	48	50	216	50	1179	134.5	6.9	623.62	50	0	2.627	0.0310707	55.1	144.9	12.04	14.88	High	High	High	High	High	High	1
FALSE	High	Master Protein	P25787	Proteasome subunit alpha type-2 OS=Homo sapiens OX=9606 GN=PSMA2 PE=1 SV=2	0	130.345	47	10	95	10	234	25.9	7.43	284.5	10	0	2.813	0.0310707	52.5	147.5	10.66	15.6	High	High	High	High	High	High	1
FALSE	High	Master Protein	Q9HC07	Transmembrane protein 165 OS=Homo sapiens OX=9606 GN=TMEM165 PE=1 SV=1	0	48.017	32	6	26	6	324	34.9	7.02	92.84	6	0	2.391	0.0310707	59	141	10.94	10.68	High	High	Peak Found	High	High	High	1
FALSE	High	Master Protein	A6ZKI3	Retrotransposon Gag-like protein 8B OS=Homo sapiens OX=9606 GN=RTL8C PE=1 SV=1	0	12.089	29	3	6	3	113	13.2	5.07	9.43	3	0	2.743	0.0310707	53.4	146.6	12.01	14.46	Peak Found	Peak Found	Peak Found	High	High	High	1
FALSE	High	Master Protein	O43681	ATPase ASNA1 OS=Homo sapiens OX=9606 GN=ASNA1 PE=1 SV=2	0	225.098	63	22	202	22	348	38.8	4.91	689.44	22	0	66.967	0.0313295	2.9	197.1	14.45	34.91	High	Peak Found	Peak Found	High	High	High	1
FALSE	High	Master Protein	P08648	Integrin alpha-5 OS=Homo sapiens OX=9606 GN=ITGA5 PE=1 SV=2	0	159.165	29	24	137	24	1049	114.5	5.77	370.93	24	0	30.214	0.0313295	6.4	193.6	47.93	36.73	Peak Found	Peak Found	Peak Found	High	High	High	1
FALSE	High	Master Protein	O14818	Proteasome subunit alpha type-7 OS=Homo sapiens OX=9606 GN=PSMA7 PE=1 SV=1	0	127.137	68	16	130	16	248	27.9	8.46	373.5	16	0	2.752	0.0313295	53.3	146.7	13.07	8.29	High	High	High	High	High	High	1
FALSE	High	Master Protein	Q9UJY5	ADP-ribosylation factor-binding protein GGA1 OS=Homo sapiens OX=9606 GN=GGA1 PE=1 SV=1	0	57.327	23	11	35	11	639	70.3	5.29	105.41	11	0	26.15	0.0313295	7.4	192.6	22.26	40.12	Peak Found	Peak Found	High	High	High	High	1	Biotin [K174]
FALSE	High	Master Protein	Q5TAQ9	DDB1- and CUL4-associated factor 8 OS=Homo sapiens OX=9606 GN=DCAF8 PE=1 SV=1	0	51.284	21	10	35	10	597	66.8	5.39	77.95	10	0	2.429	0.0313295	58.3	141.7	11.94	8.01	High	High	High	High	High	High	1
FALSE	High	Master Protein	Q9NZL4	Hsp70-binding protein 1 OS=Homo sapiens OX=9606 GN=HSPBP1 PE=1 SV=2	0	33.054	28	8	20	8	359	39.3	5.21	45.85	8	0	4.313	0.0313295	37.6	162.4	9.35	2.19	Peak Found	High	Peak Found	High	High	High	1
FALSE	High	Master Protein	Q9Y282	Endoplasmic reticulum-Golgi intermediate compartment protein 3 OS=Homo sapiens OX=9606 GN=ERGIC3 PE=1 SV=1	0	31.138	16	7	39	7	383	43.2	6.06	76.14	7	0	3.702	0.0313295	42.5	157.5	16.35	20.84	High	High	High	High	High	High	1
FALSE	High	Master Protein	Q5J8M3	ER membrane protein complex subunit 4 OS=Homo sapiens OX=9606 GN=EMC4 PE=1 SV=2	0	11.22	17	3	8	3	183	20.1	8.62	19.42	3	0	4.549	0.0313295	36	164	17.67	9.58	Peak Found	Peak Found	Peak Found	High	High	High	1
FALSE	High	Master Protein	Q9UL15	BAG family molecular chaperone regulator 5 OS=Homo sapiens OX=9606 GN=BAG5 PE=1 SV=1	0	7.076	7	2	2	2	447	51.2	6.05	5.69	2	0	3.112	0.0313295	48.6	151.4	16.09	15.76	Peak Found	Peak Found	Peak Found	High	Peak Found	High	1
FALSE	High	Master Protein	Q9Y3A6	Transmembrane emp24 domain-containing protein 5 OS=Homo sapiens OX=9606 GN=TMED5 PE=1 SV=1	0	12.318	21	3	8	3	229	26	4.84	15.88	3	0	4.567	0.0313438	35.9	164.1	10.11	18.81	Peak Found	Peak Found	Peak Found	High	High	High	1
FALSE	High	Master Protein	Q99720	Sigma non-opioid intracellular receptor 1 OS=Homo sapiens OX=9606 GN=SIGMAR1 PE=1 SV=1	0	33.686	37	5	24	5	223	25.1	5.96	63.52	5	0	17.441	0.031884	10.8	189.2	31.87	17.89	High	High	High	High	High	High	1
FALSE	High	Master Protein	O43933	Peroxisome biogenesis factor 1 OS=Homo sapiens OX=9606 GN=PEX1 PE=1 SV=1	0	42.754	12	13	37	13	1283	142.8	6.33	69.55	13	0	2.496	0.0321061	57.2	142.8	12	13.57	High	High	High	High	High	High	1
FALSE	High	Master Protein	Q8TBA6	Golgin subfamily A member 5 OS=Homo sapiens OX=9606 GN=GOLGA5 PE=1 SV=3	0	413.595	73	58	328	58	731	83	5.83	993.51	58	0	5.508	0.0323335	30.7	169.3	8.54	18.22	High	High	High	High	High	High	1
FALSE	High	Master Protein	Q14566	DNA replication licensing factor MCM6 OS=Homo sapiens OX=9606 GN=MCM6 PE=1 SV=1	0	61.75	20	14	39	14	821	92.8	5.41	84.76	14	0	0.341	0.0323335	149.2	50.8	16.59	14.46	High	High	High	High	High	High	1	Acetyl [N-Term]
FALSE	High	Master Protein	Q08945	FACT complex subunit SSRP1 OS=Homo sapiens OX=9606 GN=SSRP1 PE=1 SV=1	0	60.522	26	15	32	15	709	81	6.87	64.37	15	0	0.404	0.0323335	142.4	57.6	11.82	10.15	High	High	High	High	Peak Found	Peak Found	1
FALSE	High	Master Protein	Q9HCU5	Prolactin regulatory element-binding protein OS=Homo sapiens OX=9606 GN=PREB PE=1 SV=2	0	55.625	36	8	34	8	417	45.4	7.88	115.44	8	0	2.232	0.0323335	61.9	138.1	6.2	1.74	High	High	High	High	High	High	1
FALSE	High	Master Protein	Q15041	ADP-ribosylation factor-like protein 6-interacting protein 1 OS=Homo sapiens OX=9606 GN=ARL6IP1 PE=1 SV=2	0	17.595	17	4	41	4	203	23.3	9.32	78.9	4	0	2.039	0.0330052	65.8	134.2	11.09	9.1	High	High	High	High	High	High	1
FALSE	High	Master Protein	Q8TEX9	Importin-4 OS=Homo sapiens OX=9606 GN=IPO4 PE=1 SV=2	0	109.152	28	22	50	22	1081	118.6	4.96	139.99	22	0	6.339	0.0341125	27.3	172.7	24.71	16.44	Peak Found	High	Peak Found	High	High	High	1	Acetyl [N-Term]
FALSE	High	Master Protein	Q01650	Large neutral amino acids transporter small subunit 1 OS=Homo sapiens OX=9606 GN=SLC7A5 PE=1 SV=2	0	62.559	18	9	98	8	507	55	7.72	280.74	9	1	4.683	0.0341125	35.2	164.8	14.1	4.85	High	High	High	High	High	High	1
FALSE	High	Master Protein	P78345	Ribonuclease P protein subunit p38 OS=Homo sapiens OX=9606 GN=RPP38 PE=1 SV=2	0	53.798	50	13	38	13	283	31.8	9.92	67.34	13	0	0.229	0.0342729	162.7	37.3	18.41	12.4	High	High	High	High	Peak Found	High	1
FALSE	High	Master Protein	Q14573	Inositol 1,4,5-trisphosphate receptor type 3 OS=Homo sapiens OX=9606 GN=ITPR3 PE=1 SV=2	0	260.88	32	58	138	53	2671	303.9	6.48	364.81	58	5	3.144	0.0345592	48.3	151.7	18.4	16.99	Peak Found	Peak Found	Peak Found	High	High	High	1
FALSE	High	Master Protein	Q16186	Proteasomal ubiquitin receptor ADRM1 OS=Homo sapiens OX=9606 GN=ADRM1 PE=1 SV=2	0	125.795	34	21	128	21	407	42.1	5.07	307.94	21	0	6.096	0.0345592	28.2	171.8	9.79	23.36	High	High	High	High	High	High	1
FALSE	High	Master Protein	O15379	Histone deacetylase 3 OS=Homo sapiens OX=9606 GN=HDAC3 PE=1 SV=2	0	50.683	37	13	35	12	428	48.8	5.16	68.69	13	0	0.258	0.0345592	159	41	17.97	20.23	High	High	High	High	High	High	1
FALSE	High	Master Protein	O75317	Ubiquitin carboxyl-terminal hydrolase 12 OS=Homo sapiens OX=9606 GN=USP12 PE=1 SV=2	0	37.962	26	8	17	3	370	42.8	6.6	43.31	8	0	10.898	0.0345592	16.8	183.2	9.6	24.47	Peak Found	Peak Found	Peak Found	High	High	High	1
FALSE	High	Master Protein	Q9P0W2	SWI/SNF-related matrix-associated actin-dependent regulator of chromatin subfamily E member 1-related OS=Homo sapiens OX=9606 GN=HMG20B PE=1 SV=1	0	12.106	15	4	6	4	317	35.8	9.35	12.91	4	0	0.362	0.0345592	146.8	53.2	18	12.3	High	High	High	Peak Found	Peak Found	Peak Found	1
FALSE	High	Master Protein	Q9BZF1	Oxysterol-binding protein-related protein 8 OS=Homo sapiens OX=9606 GN=OSBPL8 PE=1 SV=3	0	220.961	46	31	115	31	889	101.1	6.96	373.13	31	0	10.212	0.0356441	17.8	182.2	30.98	28.13	High	High	High	High	High	High	1
FALSE	High	Master Protein	P28066	Proteasome subunit alpha type-5 OS=Homo sapiens OX=9606 GN=PSMA5 PE=1 SV=3	0	39.633	46	8	30	8	241	26.4	4.79	84.1	8	0	2.976	0.0356441	50.3	149.7	12	17.88	High	High	Peak Found	High	High	High	1
FALSE	High	Master Protein	P48556	26S proteasome non-ATPase regulatory subunit 8 OS=Homo sapiens OX=9606 GN=PSMD8 PE=1 SV=2	0	136.981	40	18	163	18	350	39.6	9.7	441.84	18	0	6.849	0.0362614	25.5	174.5	17.43	5.28	High	High	High	High	High	High	1
FALSE	High	Master Protein	Q9UHQ4	B-cell receptor-associated protein 29 OS=Homo sapiens OX=9606 GN=BCAP29 PE=1 SV=2	0	125.933	54	25	142	25	241	28.3	9.54	334.74	25	0	2.887	0.0362614	51.5	148.5	14.95	16.09	High	High	High	High	High	High	1
FALSE	High	Master Protein	Q658P3	Metalloreductase STEAP3 OS=Homo sapiens OX=9606 GN=STEAP3 PE=1 SV=2	0	78.56	29	13	70	13	488	54.6	8.6	169.07	13	0	5.757	0.0362614	29.6	170.4	20.56	9.09	High	High	High	High	High	High	1
FALSE	High	Master Protein	Q00765	Receptor expression-enhancing protein 5 OS=Homo sapiens OX=9606 GN=REEP5 PE=1 SV=3	0	72.428	42	13	75	13	189	21.5	8.1	184.5	13	0	4.356	0.0362614	37.3	162.7	17.96	21.19	High	High	High	High	High	High	1
FALSE	High	Master Protein	Q13049	E3 ubiquitin-protein ligase TRIM32 OS=Homo sapiens OX=9606 GN=TRIM32 PE=1 SV=2	0	38.869	17	9	21	9	653	71.9	6.98	49.96	9	0	2.919	0.0362614	51	149	11.6	15.26	High	High	High	High	High	High	1
FALSE	High	Master Protein	Q9Y2P4	Long-chain fatty acid transport protein 6 OS=Homo sapiens OX=9606 GN=SLC27A6 PE=2 SV=1	0	13.351	8	5	6	5	619	70.1	8.51	11.46	5	0	2.462	0.0362614	57.8	142.2	14.63	13.75	Peak Found	High	Peak Found	High	High	High	1
FALSE	High	Master Protein	P31948	Stress-induced-phosphoprotein 1 OS=Homo sapiens OX=9606 GN=STIP1 PE=1 SV=1	0	147.907	59	31	93	31	543	62.6	6.8	226.52	31	0	7.311	0.0372315	24.1	175.9	21.63	34.17	High	High	High	High	High	High	1	Acetyl [N-Term]
FALSE	High	Master Protein	Q92575	UBX domain-containing protein 4 OS=Homo sapiens OX=9606 GN=UBXN4 PE=1 SV=2	0	78.146	30	12	72	12	508	56.7	6.38	213.65	12	0	1.741	0.0372315	73	127	9.65	8.62	High	High	High	High	High	High	1
FALSE	High	Master Protein	P50548	ETS domain-containing transcription factor ERF OS=Homo sapiens OX=9606 GN=ERF PE=1 SV=2	0	6.995	10	2	3	2	548	58.7	7.3	6.31	2	0	2.464	0.0372315	57.7	142.3	13.54	17.85	Peak Found	Peak Found	Peak Found	High	Peak Found	High	1
FALSE	High	Master Protein	O43747	AP-1 complex subunit gamma-1 OS=Homo sapiens OX=9606 GN=AP1G1 PE=1 SV=5	0	110.13	37	23	83	23	822	91.3	6.8	208.83	23	0	1.781	0.0377432	71.9	128.1	7.99	9.41	High	High	High	High	High	High	1
FALSE	High	Master Protein	P06756	Integrin alpha-V OS=Homo sapiens OX=9606 GN=ITGAV PE=1 SV=2	0	220.236	39	36	146	36	1048	116	5.68	403.23	36	0	23.412	0.0381645	8.2	191.8	23.06	4.69	Peak Found	Peak Found	Peak Found	High	High	High	1
FALSE	High	Master Protein	Q9NZ32	Actin-related protein 10 OS=Homo sapiens OX=9606 GN=ACTR10 PE=1 SV=1	0	44.724	29	9	35	9	417	46.3	7.37	85.38	9	0	0.487	0.0382506	134.5	65.5	10.4	11.24	High	High	High	High	High	High	1
FALSE	High	Master Protein	P62879	Guanine nucleotide-binding protein G(I)/G(S)/G(T) subunit beta-2 OS=Homo sapiens OX=9606 GN=GNB2 PE=1 SV=3	0	62.429	48	12	57	5	340	37.3	6	149.92	12	7	1.48	0.0385403	80.6	119.4	5.8	3.66	High	High	High	High	High	High	1
FALSE	High	Master Protein	P53618	Coatomer subunit beta OS=Homo sapiens OX=9606 GN=COPB1 PE=1 SV=3	0	713.334	66	69	847	69	953	107.1	6.05	2682.12	69	0	2.109	0.0391329	64.3	135.7	11.71	11.87	High	High	High	High	High	High	1
FALSE	High	Master Protein	Q9H4M9	EH domain-containing protein 1 OS=Homo sapiens OX=9606 GN=EHD1 PE=1 SV=2	0	387.369	80	42	438	39	534	60.6	6.83	1329.97	42	3	3.18	0.0391329	47.8	152.2	18.45	18.57	High	High	High	High	High	High	1	Acetyl [N-Term]
FALSE	High	Master Protein	P10314	HLA class I histocompatibility antigen, A-32 alpha chain OS=Homo sapiens OX=9606 GN=HLA-A PE=1 SV=2	0	81.33	48	11	94	5	365	41	6.47	242.97	11	7	2.082	0.0391329	64.9	135.1	11.88	7.38	High	High	High	High	High	High	1
FALSE	High	Master Protein	Q96JJ7	Protein disulfide-isomerase TMX3 OS=Homo sapiens OX=9606 GN=TMX3 PE=1 SV=2	0	61.041	32	10	59	10	454	51.8	4.91	180.25	10	0	1.904	0.0391329	68.9	131.1	11.37	13.07	High	High	High	High	High	High	1
FALSE	High	Master Protein	Q8IYS2	Uncharacterized protein KIAA2013 OS=Homo sapiens OX=9606 GN=KIAA2013 PE=1 SV=1	0	22.62	9	5	14	5	634	69.1	8.19	40.07	5	0	3.098	0.0391329	48.8	151.2	15.42	7.79	Peak Found	High	Peak Found	High	High	High	1
FALSE	High	Master Protein	Q9UI14	Prenylated Rab acceptor protein 1 OS=Homo sapiens OX=9606 GN=RABAC1 PE=1 SV=1	0	11.929	18	2	10	2	185	20.6	7.34	35.99	2	0	9.588	0.0391329	18.9	181.1	15.63	26.76	Peak Found	Peak Found	Peak Found	High	High	High	1
FALSE	High	Master Protein	Q9GZQ8	Microtubule-associated proteins 1A/1B light chain 3B OS=Homo sapiens OX=9606 GN=MAP1LC3B PE=1 SV=3	0	11.242	24	3	6	3	125	14.7	8.94	10.89	3	0	2.71	0.0391329	53.9	146.1	16.53	17.25	Peak Found	Peak Found	Peak Found	High	High	High	1
FALSE	High	Master Protein	P08240	Signal recognition particle receptor subunit alpha OS=Homo sapiens OX=9606 GN=SRPRA PE=1 SV=2	0	343.917	66	41	399	41	638	69.8	8.95	1190.48	41	0	2.276	0.0399109	61.1	138.9	8.29	14.52	High	High	High	High	High	High	1
FALSE	High	Master Protein	P49720	Proteasome subunit beta type-3 OS=Homo sapiens OX=9606 GN=PSMB3 PE=1 SV=2	0	60.755	34	7	47	7	205	22.9	6.55	140.46	7	0	2.716	0.0402511	53.8	146.2	13.9	19.28	High	High	High	High	High	High	1
FALSE	High	Master Protein	Q9BUL9	Ribonuclease P protein subunit p25 OS=Homo sapiens OX=9606 GN=RPP25 PE=1 SV=1	0	14.464	25	4	9	4	199	20.6	9.61	19.19	4	0	0.117	0.0402511	179.1	20.9	31.71	27.17	High	High	High	Peak Found	Peak Found	Peak Found	1
FALSE	High	Master Protein	Q92643	GPI-anchor transamidase OS=Homo sapiens OX=9606 GN=PIGK PE=1 SV=2	0	120.137	56	16	59	16	395	45.2	6.16	175.88	16	0	18.177	0.0403917	10.4	189.6	24.07	35.71	High	High	High	High	High	High	1
FALSE	High	Master Protein	Q15020	Squamous cell carcinoma antigen recognized by T-cells 3 OS=Homo sapiens OX=9606 GN=SART3 PE=1 SV=1	0	358.284	57	50	358	50	963	109.9	5.57	1059.89	50	0	0.323	0.0406421	151.2	48.8	8.97	16.71	High	High	High	High	High	High	1
FALSE	High	Master Protein	Q9Y2V7	Conserved oligomeric Golgi complex subunit 6 OS=Homo sapiens OX=9606 GN=COG6 PE=1 SV=2	0	206.513	60	30	180	30	657	73.2	5.76	516.33	30	0	4.262	0.0409162	38	162	26.22	23.23	High	High	High	High	High	High	1
FALSE	High	Master Protein	Q9HD26	Golgi-associated PDZ and coiled-coil motif-containing protein OS=Homo sapiens OX=9606 GN=GOPC PE=1 SV=1	0	195.984	62	30	101	30	462	50.5	5.92	295.22	30	0	10.116	0.0409162	18	182	34.8	20.11	High	High	High	High	High	High	1
FALSE	High	Master Protein	Q9UKX7	Nuclear pore complex protein Nup50 OS=Homo sapiens OX=9606 GN=NUP50 PE=1 SV=2	0	79.812	45	14	36	14	468	50.1	7.06	97.85	14	0	0.223	0.0409162	163.6	36.4	18.11	24.12	High	High	High	High	Peak Found	High	1
FALSE	High	Master Protein	Q6UXN9	WD repeat-containing protein 82 OS=Homo sapiens OX=9606 GN=WDR82 PE=1 SV=1	0	41.544	42	10	28	10	313	35.1	7.69	66.61	10	0	0.199	0.0409162	166.8	33.2	23.71	27.31	High	High	High	High	High	High	1
FALSE	High	Master Protein	O95197	Reticulon-3 OS=Homo sapiens OX=9606 GN=RTN3 PE=1 SV=2	0	30.612	4	5	46	5	1032	112.5	4.96	115.06	5	0	2.663	0.0409162	54.6	145.4	15.57	12.84	High	High	High	High	High	High	1
FALSE	High	Master Protein	P05026	Sodium/potassium-transporting ATPase subunit beta-1 OS=Homo sapiens OX=9606 GN=ATP1B1 PE=1 SV=1	0	18.996	17	5	18	5	303	35	8.53	39.72	5	0	6.748	0.0409162	25.8	174.2	23.01	8.49	Peak Found	Peak Found	Peak Found	High	High	High	1
FALSE	High	Master Protein	Q92870	Amyloid-beta A4 precursor protein-binding family B member 2 OS=Homo sapiens OX=9606 GN=APBB2 PE=1 SV=3	0	18.073	6	5	11	5	758	83.3	6.1	22.33	5	0	13.842	0.0409162	13.5	186.5	32.42	12.3	Peak Found	Peak Found	Peak Found	High	High	High	1
FALSE	High	Master Protein	Q9UNK9	Protein angel homolog 1 OS=Homo sapiens OX=9606 GN=ANGEL1 PE=1 SV=1	0	10.195	6	3	3	3	670	75.2	4.82	7.58	3	0	3.983	0.0409162	40.1	159.9	16.76	20.93	Peak Found	Peak Found	Peak Found	Peak Found	Peak Found	High	1
FALSE	High	Master Protein	A3KN83	Protein strawberry notch homolog 1 OS=Homo sapiens OX=9606 GN=SBNO1 PE=1 SV=1	0	9.479	3	3	3	3	1393	154.2	7.88	5.13	3	0	0.208	0.0409162	165.6	34.4	17.05	25.62	Peak Found	High	High	Peak Found	Peak Found	Peak Found	1
FALSE	High	Master Protein	P10620	Microsomal glutathione S-transferase 1 OS=Homo sapiens OX=9606 GN=MGST1 PE=1 SV=1	0	8.258	18	2	4	2	155	17.6	9.39	9.94	2	0	9.002	0.0409162	20	180	37.78	37.98	Peak Found	Peak Found	Peak Found	Peak Found	High	High	1
FALSE	High	Master Protein	Q8TBQ9	Protein kish-A OS=Homo sapiens OX=9606 GN=TMEM167A PE=1 SV=1	0	7.125	25	2	10	2	72	8.1	8.95	21.38	2	0	2.101	0.0409162	64.5	135.5	12.6	9.07	High	High	Peak Found	High	High	High	1
FALSE	High	Master Protein	Q96RQ1	Endoplasmic reticulum-Golgi intermediate compartment protein 2 OS=Homo sapiens OX=9606 GN=ERGIC2 PE=1 SV=2	0	34.736	28	7	25	7	377	42.5	6.77	68.48	7	0	8	0.0412437	22.2	177.8	34.47	30.98	High	High	High	High	High	High	1
FALSE	High	Master Protein	O75818	Ribonuclease P protein subunit p40 OS=Homo sapiens OX=9606 GN=RPP40 PE=1 SV=3	0	68.338	36	9	35	9	363	41.8	6.67	106.77	9	0	0.204	0.0412897	166.1	33.9	22.78	21.53	High	High	High	High	High	High	1
FALSE	High	Master Protein	O15155	BET1 homolog OS=Homo sapiens OX=9606 GN=BET1 PE=1 SV=1	0	27.096	34	4	19	4	118	13.3	9.06	47.18	4	0	5.315	0.0415551	31.7	168.3	25.59	13.83	High	High	High	High	High	High	1	Biotin [K42]
FALSE	High	Master Protein	Q567U6	Coiled-coil domain-containing protein 93 OS=Homo sapiens OX=9606 GN=CCDC93 PE=1 SV=2	0	68.446	32	18	76	18	631	73.2	8.15	151.93	18	0	2.811	0.0415799	52.5	147.5	18.95	20.52	High	High	High	High	High	High	1
FALSE	High	Master Protein	P50851	Lipopolysaccharide-responsive and beige-like anchor protein OS=Homo sapiens OX=9606 GN=LRBA PE=1 SV=4	0	369.801	34	76	237	76	2863	318.9	5.6	591.44	76	0	8.79	0.0425149	20.4	179.6	34.7	28.11	High	Peak Found	High	High	High	High	1
FALSE	High	Master Protein	Q9Y678	Coatomer subunit gamma-1 OS=Homo sapiens OX=9606 GN=COPG1 PE=1 SV=1	0	592.424	77	63	711	59	874	97.7	5.47	2176.92	63	4	2.55	0.0429135	56.3	143.7	17.03	11.74	High	High	High	High	High	High	1
FALSE	High	Master Protein	P26006	Integrin alpha-3 OS=Homo sapiens OX=9606 GN=ITGA3 PE=1 SV=5	0	396.063	32	41	553	41	1051	116.5	6.77	1560.66	41	0	13.347	0.0429135	13.9	186.1	34.01	13.36	High	High	High	High	High	High	1
FALSE	High	Master Protein	Q9Y6Y8	SEC23-interacting protein OS=Homo sapiens OX=9606 GN=SEC23IP PE=1 SV=1	0	299.636	51	44	348	44	1000	111	5.54	1046.25	44	0	3.021	0.0429135	49.7	150.3	12.15	19.39	High	High	High	High	High	High	1
FALSE	High	Master Protein	Q9P0L0	Vesicle-associated membrane protein-associated protein A OS=Homo sapiens OX=9606 GN=VAPA PE=1 SV=3	0	263.947	76	25	401	24	249	27.9	8.62	1175.75	25	1	2.788	0.0429135	52.8	147.2	17.85	13.27	High	High	High	High	High	High	1
FALSE	High	Master Protein	P46821	Microtubule-associated protein 1B OS=Homo sapiens OX=9606 GN=MAP1B PE=1 SV=2	0	243.166	26	47	185	47	2468	270.5	4.81	476.89	47	0	0.36	0.0429135	147.1	52.9	13.89	18.18	High	High	High	High	High	High	1
FALSE	High	Master Protein	Q8NBX0	Saccharopine dehydrogenase-like oxidoreductase OS=Homo sapiens OX=9606 GN=SCCPDH PE=1 SV=1	0	93.64	48	13	67	13	429	47.1	9.14	185.83	13	0	6.039	0.0429135	28.4	171.6	22.78	9.24	High	High	High	High	High	High	1
FALSE	High	Master Protein	P60510	Serine/threonine-protein phosphatase 4 catalytic subunit OS=Homo sapiens OX=9606 GN=PPP4C PE=1 SV=1	0	68.908	46	11	48	9	307	35.1	5.06	165.24	11	0	0.439	0.0429135	139	61	12.56	14.64	High	High	High	High	High	High	1
FALSE	High	Master Protein	P48059	LIM and senescent cell antigen-like-containing domain protein 1 OS=Homo sapiens OX=9606 GN=LIMS1 PE=1 SV=4	0	30.244	27	7	21	7	325	37.2	8.05	41.52	7	0	1.736	0.0429135	73.1	126.9	7.94	11.2	High	High	High	High	High	High	1
FALSE	High	Master Protein	Q9UNM6	26S proteasome non-ATPase regulatory subunit 13 OS=Homo sapiens OX=9606 GN=PSMD13 PE=1 SV=2	0	264.7	77	34	295	34	376	42.9	5.81	860.43	34	0	6.38	0.0429236	27.1	172.9	32.17	23.33	High	High	High	High	High	High	1
FALSE	High	Master Protein	O95059	Ribonuclease P protein subunit p14 OS=Homo sapiens OX=9606 GN=RPP14 PE=1 SV=3	0	15.398	47	5	9	5	124	13.7	7.75	17.61	5	0	0.449	0.0433091	138.1	61.9	11.63	6.13	High	High	High	Peak Found	Peak Found	Peak Found	1
FALSE	High	Master Protein	Q9BVC6	Transmembrane protein 109 OS=Homo sapiens OX=9606 GN=TMEM109 PE=1 SV=1	0	16.239	17	5	35	5	243	26.2	10.48	74.66	5	0	2.976	0.0433393	50.3	149.7	7.76	17.13	High	High	High	High	High	High	1
FALSE	High	Master Protein	P00387	NADH-cytochrome b5 reductase 3 OS=Homo sapiens OX=9606 GN=CYB5R3 PE=1 SV=3	0	58.664	50	10	47	10	301	34.2	7.59	147.65	10	0	1.456	0.0436035	81.4	118.6	7.58	6.28	High	High	High	High	High	High	1
FALSE	High	Master Protein	Q13200	26S proteasome non-ATPase regulatory subunit 2 OS=Homo sapiens OX=9606 GN=PSMD2 PE=1 SV=3	0	749.391	71	70	950	70	908	100.1	5.2	2781.1	70	0	5.093	0.0436841	32.8	167.2	21.13	8.43	High	High	High	High	High	High	1	Acetyl [N-Term]
FALSE	High	Master Protein	Q9Y485	DmX-like protein 1 OS=Homo sapiens OX=9606 GN=DMXL1 PE=1 SV=3	0	116.761	15	29	55	28	3027	337.6	6.34	125.34	29	1	5.927	0.0436841	28.9	171.1	33.13	28.12	Peak Found	Peak Found	Peak Found	High	High	High	1	Acetyl [N-Term]
FALSE	High	Master Protein	P23634	Plasma membrane calcium-transporting ATPase 4 OS=Homo sapiens OX=9606 GN=ATP2B4 PE=1 SV=2	0	84.192	16	16	37	4	1241	137.8	6.6	96.89	16	0	20.474	0.0436841	9.3	190.7	25.57	30.08	Not Found	Peak Found	Peak Found	High	Peak Found	High	1
FALSE	High	Master Protein	Q9HD20	Manganese-transporting ATPase 13A1 OS=Homo sapiens OX=9606 GN=ATP13A1 PE=1 SV=2	0	70.628	20	17	41	17	1204	132.9	8.13	104.39	17	0	3.877	0.0436841	41	159	22.36	23.13	High	High	Peak Found	High	High	High	1
FALSE	High	Master Protein	Q8IZA0	Dyslexia-associated protein KIAA0319-like protein OS=Homo sapiens OX=9606 GN=KIAA0319L PE=1 SV=2	0	52.917	13	12	32	12	1049	115.6	6.05	66.82	12	0	2.389	0.0436841	59	141	12.71	14.51	Peak Found	Peak Found	Peak Found	High	High	High	1
FALSE	High	Master Protein	Q16537	Serine/threonine-protein phosphatase 2A 56 kDa regulatory subunit epsilon isoform OS=Homo sapiens OX=9606 GN=PPP2R5E PE=1 SV=1	0	18.961	10	4	11	3	467	54.7	6.95	27.65	4	0	2.6	0.0436841	55.6	144.4	13.21	17.12	Peak Found	High	Peak Found	High	High	High	1
FALSE	High	Master Protein	Q8WY22	BRI3-binding protein OS=Homo sapiens OX=9606 GN=BRI3BP PE=1 SV=1	0	16.545	17	2	10	2	251	27.8	9.44	32.42	2	0	2.137	0.0436841	63.8	136.2	13.75	9.98	Peak Found	High	Peak Found	High	High	High	1
FALSE	High	Master Protein	P08236	Beta-glucuronidase OS=Homo sapiens OX=9606 GN=GUSB PE=1 SV=2	0	8.003	7	3	4	3	651	74.7	7.02	7.94	3	0	1.636	0.0436841	75.9	124.1	8.95	9.72	Peak Found	Peak Found	Peak Found	Peak Found	High	High	1
FALSE	High	Master Protein	P49257	Protein ERGIC-53 OS=Homo sapiens OX=9606 GN=LMAN1 PE=1 SV=2	0	127.874	43	16	69	16	510	57.5	6.77	186.1	16	0	9.29	0.0441404	19.4	180.6	22.31	4.13	High	Peak Found	Peak Found	High	High	High	1
FALSE	High	Master Protein	Q9P000	COMM domain-containing protein 9 OS=Homo sapiens OX=9606 GN=COMMD9 PE=1 SV=2	0	26.213	58	6	9	6	198	21.8	5.88	20.74	6	0	0.215	0.0447852	164.6	35.4	20.97	28.8	High	High	High	Peak Found	Peak Found	Peak Found	1
FALSE	High	Master Protein	P41252	Isoleucine--tRNA ligase, cytoplasmic OS=Homo sapiens OX=9606 GN=IARS PE=1 SV=2	0	444.913	59	73	481	73	1262	144.4	6.15	1325.96	73	0	0.58	0.0448208	126.6	73.4	7.66	2.6	High	High	High	High	High	High	1	Acetyl [N-Term]
FALSE	High	Master Protein	O14980	Exportin-1 OS=Homo sapiens OX=9606 GN=XPO1 PE=1 SV=1	0	210.033	38	37	197	37	1071	123.3	6.06	570.15	37	0	3.276	0.0448208	46.8	153.2	15.97	19.65	High	High	High	High	High	High	1
FALSE	High	Master Protein	Q9BTV4	Transmembrane protein 43 OS=Homo sapiens OX=9606 GN=TMEM43 PE=1 SV=1	0	83.365	50	14	53	14	400	44.8	8.13	134.35	14	0	3.889	0.0448208	40.9	159.1	16.75	5.35	High	High	High	High	High	High	1
FALSE	High	Master Protein	Q86XT9	Insulin-like growth factor-binding protein 3 receptor OS=Homo sapiens OX=9606 GN=TMEM219 PE=1 SV=1	0	8.78	11	2	3	2	240	25.7	8.4	7.65	2	0	4.174	0.0448208	38.7	161.3	11.23	11.89	Peak Found	Peak Found	Not Found	Peak Found	High	High	1
FALSE	High	Master Protein	Q5JRA6	Transport and Golgi organization protein 1 homolog OS=Homo sapiens OX=9606 GN=MIA3 PE=1 SV=1	0	81.97	13	19	39	19	1907	213.6	4.84	97.41	19	0	8.361	0.0459794	21.4	178.6	15.08	27.41	Peak Found	Peak Found	Peak Found	High	High	High	1
FALSE	High	Master Protein	P17301	Integrin alpha-2 OS=Homo sapiens OX=9606 GN=ITGA2 PE=1 SV=1	0	233.363	39	35	136	35	1181	129.2	5.31	396.22	35	0	12.998	0.046232	14.3	185.7	45.34	32.29	Peak Found	Peak Found	Peak Found	High	High	High	1
FALSE	High	Master Protein	Q9HB71	Calcyclin-binding protein OS=Homo sapiens OX=9606 GN=CACYBP PE=1 SV=2	0	206.159	78	22	211	22	228	26.2	8.25	633.5	22	0	2.652	0.046232	54.8	145.2	8.78	14.83	High	High	High	High	High	High	1
FALSE	High	Master Protein	Q86SJ2	Amphoterin-induced protein 2 OS=Homo sapiens OX=9606 GN=AMIGO2 PE=1 SV=1	0	61.161	32	11	31	11	522	57.9	8.4	89.75	11	0	13.825	0.046232	13.5	186.5	38.69	19.26	Peak Found	Peak Found	Peak Found	High	High	High	1
FALSE	High	Master Protein	P62068	Ubiquitin carboxyl-terminal hydrolase 46 OS=Homo sapiens OX=9606 GN=USP46 PE=1 SV=1	0	46.2	33	9	17	4	366	42.4	6.83	46.17	9	5	5.3	0.046232	31.7	168.3	12.23	22.99	Peak Found	Peak Found	Peak Found	High	High	High	1
FALSE	High	Master Protein	Q7Z7H5	Transmembrane emp24 domain-containing protein 4 OS=Homo sapiens OX=9606 GN=TMED4 PE=1 SV=1	0	34.872	45	8	27	6	227	25.9	8.28	51.9	8	0	5.857	0.046232	29.2	170.8	24.36	27.55	Peak Found	Peak Found	Peak Found	High	High	High	1
FALSE	High	Master Protein	Q6VMQ6	Activating transcription factor 7-interacting protein 1 OS=Homo sapiens OX=9606 GN=ATF7IP PE=1 SV=3	0	23.152	5	3	4	3	1270	136.3	4.7	13.09	3	0	0.04	0.046232	192.2	7.8	47.94	19.24	Peak Found	High	High	Not Found	Peak Found	Peak Found	1	Acetyl [N-Term]
FALSE	High	Master Protein	Q9H3H5	UDP-N-acetylglucosamine--dolichyl-phosphate N-acetylglucosaminephosphotransferase OS=Homo sapiens OX=9606 GN=DPAGT1 PE=1 SV=2	0	8.888	6	3	9	3	408	46.1	8	18.42	3	0	2.365	0.046232	59.4	140.6	18.63	20.42	High	High	Peak Found	High	High	High	1
FALSE	High	Master Protein	O95235	Kinesin-like protein KIF20A OS=Homo sapiens OX=9606 GN=KIF20A PE=1 SV=1	0.004	4.189	2	2	2	2	890	100.2	6.92	1.76	2	0	15.205	0.046232	12.3	187.7	42.63	18.74	High	Peak Found	Peak Found	Peak Found	Peak Found	High	1
FALSE	High	Master Protein	Q9UP95	Solute carrier family 12 member 4 OS=Homo sapiens OX=9606 GN=SLC12A4 PE=1 SV=2	0	88.718	22	22	71	15	1085	120.6	6.44	149.46	22	7	7.326	0.0464891	24	176	32.02	14.64	Peak Found	Peak Found	Peak Found	High	High	High	1	Biotin [K85]
FALSE	High	Master Protein	Q9BSJ8	Extended synaptotagmin-1 OS=Homo sapiens OX=9606 GN=ESYT1 PE=1 SV=1	0	442.807	56	55	495	55	1104	122.8	5.83	1559.91	55	0	4.243	0.0471161	38.1	161.9	27.54	17.28	High	High	High	High	High	High	1	Biotin [K349]
FALSE	High	Master Protein	Q6P2E9	Enhancer of mRNA-decapping protein 4 OS=Homo sapiens OX=9606 GN=EDC4 PE=1 SV=1	0	346.972	43	43	276	43	1401	151.6	5.86	834.12	43	0	0.637	0.0471161	122.2	77.8	8.16	8.62	High	High	High	High	High	High	1
FALSE	High	Master Protein	P21796	Voltage-dependent anion-selective channel protein 1 OS=Homo sapiens OX=9606 GN=VDAC1 PE=1 SV=2	0	92.921	65	15	96	14	283	30.8	8.54	280.19	15	1	3.947	0.0476168	40.4	159.6	19.25	6.89	High	High	High	High	High	High	1
FALSE	High	Master Protein	P57678	Gem-associated protein 4 OS=Homo sapiens OX=9606 GN=GEMIN4 PE=1 SV=2	0	94.017	24	19	76	19	1058	120	6.04	182.49	19	0	0.687	0.0483747	118.5	81.5	8.07	4.95	High	High	High	High	High	High	1
FALSE	High	Master Protein	P25788	Proteasome subunit alpha type-3 OS=Homo sapiens OX=9606 GN=PSMA3 PE=1 SV=2	0	45.051	43	11	58	11	255	28.4	5.33	129.94	11	0	2.342	0.0491633	59.8	140.2	5.41	13.14	High	High	High	High	High	High	1
FALSE	High	Master Protein	Q96JC1	Vam6/Vps39-like protein OS=Homo sapiens OX=9606 GN=VPS39 PE=1 SV=2	0	18.413	8	5	8	5	886	101.7	6.99	12.46	5	0	2.586	0.0491633	55.8	144.2	14.81	15.31	Peak Found	High	Peak Found	High	High	High	1
FALSE	High	Master Protein	Q99808	Equilibrative nucleoside transporter 1 OS=Homo sapiens OX=9606 GN=SLC29A1 PE=1 SV=3	0	13.545	13	4	7	4	456	50.2	8.29	15.97	4	0	3.783	0.0491633	41.8	158.2	14.76	29.03	Peak Found	Peak Found	Peak Found	High	High	High	1
FALSE	High	Master Protein	O00258	Tail-anchored protein insertion receptor WRB OS=Homo sapiens OX=9606 GN=WRB PE=1 SV=2	0	28.608	40	7	18	7	174	19.8	9.67	48.79	7	0	5.842	0.0497029	29.2	170.8	35.88	26.51	Peak Found	Peak Found	Peak Found	High	High	High	1
FALSE	High	Master Protein	Q99653	Calcineurin B homologous protein 1 OS=Homo sapiens OX=9606 GN=CHP1 PE=1 SV=3	0	23.759	33	6	16	6	195	22.4	5.1	24.94	6	0	2.623	0.0497029	55.2	144.8	16.61	7.83	Peak Found	Peak Found	Peak Found	High	High	High	1
FALSE	High	Master Protein	O14879	Interferon-induced protein with tetratricopeptide repeats 3 OS=Homo sapiens OX=9606 GN=IFIT3 PE=1 SV=1	0	45.685	25	9	24	9	490	56	5.2	62.99	9	0	5.969	0.0499991	28.7	171.3	37.72	43.75	Peak Found	Peak Found	Peak Found	High	High	High	1
FALSE	High	Master Protein	Q14204	Cytoplasmic dynein 1 heavy chain 1 OS=Homo sapiens OX=9606 GN=DYNC1H1 PE=1 SV=5	0	3815.99	72	406	5410	406	4646	532.1	6.4	16177.8	406	0	0.631	0.050035	122.6	77.4	10.68	9	High	High	High	High	High	High	1
FALSE	High	Master Protein	P49748	Very long-chain specific acyl-CoA dehydrogenase, mitochondrial OS=Homo sapiens OX=9606 GN=ACADVL PE=1 SV=1	0	56.654	29	15	38	15	655	70.3	8.75	85.76	15	0	1.984	0.050035	67	133	9.29	14.62	High	Peak Found	Peak Found	High	High	High	1
FALSE	High	Master Protein	O43396	Thioredoxin-like protein 1 OS=Homo sapiens OX=9606 GN=TXNL1 PE=1 SV=3	0	32.041	28	7	19	7	289	32.2	4.96	44.13	7	0	23.593	0.050035	8.1	191.9	29.95	2.09	Peak Found	Peak Found	Peak Found	High	High	High	1
FALSE	High	Master Protein	O00186	Syntaxin-binding protein 3 OS=Homo sapiens OX=9606 GN=STXBP3 PE=1 SV=2	0	24.109	14	8	18	8	592	67.7	7.8	30.19	8	0	3.451	0.050035	44.9	155.1	22.19	11.74	Peak Found	Peak Found	Peak Found	High	High	High	1
FALSE	High	Master Protein	O94885	SAM and SH3 domain-containing protein 1 OS=Homo sapiens OX=9606 GN=SASH1 PE=1 SV=3	0	17.07	5	5	8	5	1247	136.6	6.09	15.45	5	0	5.872	0.050035	29.1	170.9	30.37	31.84	Peak Found	Peak Found	Peak Found	High	High	High	1
FALSE	High	Master Protein	Q9H490	Phosphatidylinositol glycan anchor biosynthesis class U protein OS=Homo sapiens OX=9606 GN=PIGU PE=1 SV=3	0	16.646	9	3	10	3	435	50	7.72	30.59	3	0	4.459	0.050035	36.6	163.4	18.99	5.49	Peak Found	Peak Found	Peak Found	High	High	High	1
FALSE	High	Master Protein	P61626	Lysozyme C 14,692 Milk	0	10.78	20	4	17	4	148	16.5	9.16	17.85	4	0	0.398	0.050035	143.1	56.9	1.23	9.93	High	High	High	Peak Found	High	High	1
FALSE	High	Master Protein	Q15047	Histone-lysine N-methyltransferase SETDB1 OS=Homo sapiens OX=9606 GN=SETDB1 PE=1 SV=1	0	10.638	3	3	5	3	1291	143.1	6.02	6.64	3	0	0.291	0.050035	154.9	45.1	26.27	26.29	Peak Found	High	High	Peak Found	Peak Found	Peak Found	1
FALSE	High	Master Protein	Q5UCC4	ER membrane protein complex subunit 10 OS=Homo sapiens OX=9606 GN=EMC10 PE=1 SV=1	0	10.005	10	2	5	2	262	27.3	6.13	14.52	2	0	4.771	0.050035	34.7	165.3	27.13	30.7	Peak Found	Peak Found	Peak Found	High	High	High	1
FALSE	High	Master Protein	P62191	26S proteasome regulatory subunit 4 OS=Homo sapiens OX=9606 GN=PSMC1 PE=1 SV=1	0	422.364	76	42	540	40	440	49.2	6.21	1632.57	42	0	6.317	0.0502327	27.3	172.7	27.87	12.28	High	High	High	High	High	High	1
FALSE	High	Master Protein	Q9UNH7	Sorting nexin-6 OS=Homo sapiens OX=9606 GN=SNX6 PE=1 SV=1	0	176.28	60	27	140	27	406	46.6	6.16	365.2	27	0	1.453	0.0502327	81.5	118.5	6.48	8.36	High	High	High	High	High	High	1	Acetyl [N-Term]
FALSE	High	Master Protein	Q9Y312	Protein AAR2 homolog OS=Homo sapiens OX=9606 GN=AAR2 PE=1 SV=2	0	50.377	35	10	27	10	384	43.4	5.96	65.35	10	0	0.274	0.0502327	157	43	28.36	25.61	High	High	High	High	Peak Found	High	1
FALSE	High	Master Protein	Q8WU76	Sec1 family domain-containing protein 2 OS=Homo sapiens OX=9606 GN=SCFD2 PE=1 SV=2	0	102.56	35	17	60	17	684	75.1	6.68	165.7	17	0	2.474	0.0503231	57.6	142.4	17.99	15.42	High	High	High	High	High	High	1
FALSE	High	Master Protein	Q9NQC3	Reticulon-4 OS=Homo sapiens OX=9606 GN=RTN4 PE=1 SV=2	0	318.368	45	38	361	38	1192	129.9	4.5	1252.71	38	0	2.417	0.0508296	58.5	141.5	18.34	14.05	High	High	High	High	High	High	1	Acetyl [N-Term]
FALSE	High	Master Protein	P61224	Ras-related protein Rap-1b OS=Homo sapiens OX=9606 GN=RAP1B PE=1 SV=1	0	20.018	21	4	15	4	184	20.8	5.78	36.4	4	0	2.009	0.0508296	66.5	133.5	13.59	8.05	High	High	High	High	High	High	1
FALSE	High	Master Protein	P60900	Proteasome subunit alpha type-6 OS=Homo sapiens OX=9606 GN=PSMA6 PE=1 SV=1	0	117.565	74	19	125	19	246	27.4	6.76	332.3	19	0	2.818	0.0510856	52.4	147.6	3.05	12.34	High	High	High	High	High	High	1
FALSE	High	Master Protein	Q15286	Ras-related protein Rab-35 OS=Homo sapiens OX=9606 GN=RAB35 PE=1 SV=1	0	34.101	48	8	69	6	201	23	8.29	146.96	8	0	2.73	0.0510856	53.6	146.4	16.63	24.61	High	High	High	High	High	High	1
FALSE	High	Master Protein	Q86UK7	E3 ubiquitin-protein ligase ZNF598 OS=Homo sapiens OX=9606 GN=ZNF598 PE=1 SV=1	0	27.224	9	6	6	6	904	98.6	8.4	12.17	6	0	4.849	0.0510856	34.2	165.8	30.99	21.49	Peak Found	High	Peak Found	Peak Found	Peak Found	Peak Found	1
FALSE	High	Master Protein	Q56P03	E2F-associated phosphoprotein OS=Homo sapiens OX=9606 GN=EAPP PE=1 SV=4	0	15.72	21	3	6	3	285	32.7	5.12	14.6	3	0	0.315	0.0510856	152.1	47.9	20.7	23.97	High	High	High	Peak Found	Peak Found	Peak Found	1
FALSE	High	Master Protein	P78357	Contactin-associated protein 1 OS=Homo sapiens OX=9606 GN=CNTNAP1 PE=1 SV=1	0	10.498	3	3	5	3	1384	156.2	7.05	10.23	3	0	0.26	0.0510856	158.7	41.3	21.25	13.76	Peak Found	High	High	Peak Found	High	High	1
FALSE	High	Master Protein	Q08378	Golgin subfamily A member 3 OS=Homo sapiens OX=9606 GN=GOLGA3 PE=1 SV=2	0	318.11	51	60	238	60	1498	167.3	5.44	679.97	60	0	1.901	0.0514296	68.9	131.1	11.04	13.21	High	High	High	High	High	High	1
FALSE	High	Master Protein	O94874	E3 UFM1-protein ligase 1 OS=Homo sapiens OX=9606 GN=UFL1 PE=1 SV=2	0	186.051	42	31	165	30	794	89.5	6.79	437.06	31	1	3.535	0.0514296	44.1	155.9	17.04	4.83	High	High	High	High	High	High	1
FALSE	High	Master Protein	O94979	Protein transport protein Sec31A OS=Homo sapiens OX=9606 GN=SEC31A PE=1 SV=3	0	220.106	39	40	228	40	1220	132.9	6.89	590.49	40	0	2.344	0.0516229	59.8	140.2	15.32	12.81	High	High	High	High	High	High	1
FALSE	High	Master Protein	P20618	Proteasome subunit beta type-1 OS=Homo sapiens OX=9606 GN=PSMB1 PE=1 SV=2	0	100.002	57	14	94	14	241	26.5	8.13	223.5	14	0	2.749	0.0518935	53.3	146.7	7.77	15.38	High	High	High	High	High	High	1
FALSE	High	Master Protein	Q96S55	ATPase WRNIP1 OS=Homo sapiens OX=9606 GN=WRNIP1 PE=1 SV=2	0	163.3	51	29	147	29	665	72.1	6.1	376.6	29	0	0.287	0.0520257	155.4	44.6	18.08	24.41	High	High	High	High	High	High	1
FALSE	High	Master Protein	Q86TV6	Tetratricopeptide repeat protein 7B OS=Homo sapiens OX=9606 GN=TTC7B PE=1 SV=3	0	31.44	12	10	19	10	843	94.1	6.89	35.62	10	0	2.102	0.0520257	64.5	135.5	17.95	17.48	Peak Found	Peak Found	Peak Found	High	High	High	1
FALSE	High	Master Protein	O15260	Surfeit locus protein 4 OS=Homo sapiens OX=9606 GN=SURF4 PE=1 SV=3	0	15.698	12	3	30	3	269	30.4	7.78	73.6	3	0	4.781	0.0520257	34.6	165.4	29.49	16.19	High	High	High	High	High	High	1
FALSE	High	Master Protein	Q9H3P2	Negative elongation factor A OS=Homo sapiens OX=9606 GN=NELFA PE=1 SV=3	0	79.016	36	14	56	14	528	57.2	9.03	152.4	14	0	0.359	0.0521105	147.1	52.9	16.27	21.1	High	High	High	High	High	High	1
FALSE	High	Master Protein	Q4KMQ2	Anoctamin-6 OS=Homo sapiens OX=9606 GN=ANO6 PE=1 SV=2	0	27.189	9	7	11	7	910	106.1	7.77	20.84	7	0	4.915	0.0521105	33.8	166.2	27.49	24.99	Peak Found	High	Peak Found	High	High	High	1
FALSE	High	Master Protein	P35222	Catenin beta-1 OS=Homo sapiens OX=9606 GN=CTNNB1 PE=1 SV=1	0	127.784	41	23	97	18	781	85.4	5.86	221.8	23	0	4.315	0.0523177	37.6	162.4	26.9	26.56	High	High	High	High	High	High	1
FALSE	High	Master Protein	O00767	Acyl-CoA desaturase OS=Homo sapiens OX=9606 GN=SCD PE=1 SV=2	0	78.136	35	12	60	12	359	41.5	9	127.34	12	0	2.698	0.0523177	54.1	145.9	13.26	19.13	High	High	High	High	High	High	1	Biotin [K341]
FALSE	High	Master Protein	P46063	ATP-dependent DNA helicase Q1 OS=Homo sapiens OX=9606 GN=RECQL PE=1 SV=3	0	206.359	60	35	150	35	649	73.4	7.88	404.05	35	0	0.298	0.0527555	154.1	45.9	19.47	10.46	High	High	High	High	High	High	1
FALSE	High	Master Protein	Q9NWV8	BRISC and BRCA1-A complex member 1 OS=Homo sapiens OX=9606 GN=BABAM1 PE=1 SV=1	0	116.347	59	16	81	16	329	36.5	4.64	224.84	16	0	3.097	0.0527555	48.8	151.2	24.93	18.79	High	High	High	High	High	High	1	Acetyl [N-Term]
FALSE	High	Master Protein	Q13148	TAR DNA-binding protein 43 OS=Homo sapiens OX=9606 GN=TARDBP PE=1 SV=1	0	77.199	39	11	73	11	414	44.7	6.19	242.76	11	0	2.05	0.0527555	65.6	134.4	14.67	8.58	High	High	High	High	High	High	1
FALSE	High	Master Protein	Q9Y5U2	Protein TSSC4 OS=Homo sapiens OX=9606 GN=TSSC4 PE=1 SV=3	0	24.415	21	6	21	6	329	34.3	5.19	42.51	6	0	0.163	0.0530124	172	28	23.63	8.89	High	High	High	High	High	High	1
FALSE	High	Master Protein	P39656	Dolichyl-diphosphooligosaccharide--protein glycosyltransferase 48 kDa subunit OS=Homo sapiens OX=9606 GN=DDOST PE=1 SV=4	0	112.998	46	14	117	14	456	50.8	6.55	345.44	14	0	3.25	0.0537042	47.1	152.9	22.31	11.97	High	High	High	High	High	High	1
FALSE	High	Master Protein	Q99943	1-acyl-sn-glycerol-3-phosphate acyltransferase alpha OS=Homo sapiens OX=9606 GN=AGPAT1 PE=1 SV=2	0	13.695	17	4	21	4	283	31.7	9.38	33.08	4	0	1.738	0.0539323	73	127	12.37	8.5	High	High	High	High	High	High	1
FALSE	High	Master Protein	Q96K17	Transcription factor BTF3 homolog 4 OS=Homo sapiens OX=9606 GN=BTF3L4 PE=1 SV=1	0	7.577	37	2	3	2	158	17.3	6.35	10.32	2	0	1.765	0.0539323	72.3	127.7	12.18	14.73	Peak Found	Peak Found	Peak Found	High	Peak Found	High	1
FALSE	High	Master Protein	O43615	Mitochondrial import inner membrane translocase subunit TIM44 OS=Homo sapiens OX=9606 GN=TIMM44 PE=1 SV=2	0	100.722	44	20	97	20	452	51.3	8.32	238.59	20	0	1.855	0.0541155	70.1	129.9	12.49	12.26	High	High	High	High	High	High	1
FALSE	High	Master Protein	Q9Y3C0	WASH complex subunit 3 OS=Homo sapiens OX=9606 GN=WASHC3 PE=1 SV=1	0	48.57	43	9	46	9	194	21.2	4.46	105.8	9	0	0.661	0.0559117	120.4	79.6	8.64	10.34	High	High	High	High	High	High	1	Acetyl [N-Term]
FALSE	High	Master Protein	Q9Y587	AP-4 complex subunit sigma-1 OS=Homo sapiens OX=9606 GN=AP4S1 PE=1 SV=1	0	22.055	38	6	24	6	144	17	5.19	47.47	6	0	2.378	0.0580004	59.2	140.8	1.98	10.48	High	High	High	High	High	High	1
FALSE	High	Master Protein	Q12904	Aminoacyl tRNA synthase complex-interacting multifunctional protein 1 OS=Homo sapiens OX=9606 GN=AIMP1 PE=1 SV=2	0	168.894	78	20	181	20	312	34.3	8.43	586.54	20	0	0.516	0.0582408	132	68	12.34	13.79	High	High	High	High	High	High	1
FALSE	High	Master Protein	P27105	Erythrocyte band 7 integral membrane protein OS=Homo sapiens OX=9606 GN=STOM PE=1 SV=3	0	133.517	57	17	112	17	288	31.7	7.88	308.93	17	0	5.074	0.0582408	32.9	167.1	4.78	23.82	High	High	High	High	High	High	1
FALSE	High	Master Protein	Q9NZ09	Ubiquitin-associated protein 1 OS=Homo sapiens OX=9606 GN=UBAP1 PE=1 SV=1	0	83.072	40	12	36	12	502	55	5.11	126.28	12	0	2.758	0.0582408	53.2	146.8	20.6	10.63	High	High	High	High	High	High	1
FALSE	High	Master Protein	P14678	Small nuclear ribonucleoprotein-associated proteins B and B' OS=Homo sapiens OX=9606 GN=SNRPB PE=1 SV=2	0	72.027	29	11	144	11	240	24.6	11.19	386.89	11	0	0.495	0.0582408	133.7	66.3	12.24	14.92	High	High	High	High	High	High	1
FALSE	High	Master Protein	P55061	Bax inhibitor 1 OS=Homo sapiens OX=9606 GN=TMBIM6 PE=1 SV=2	0	11.362	9	3	12	3	237	26.5	8.54	29.28	3	0	3.3	0.0582408	46.5	153.5	10.76	24.42	High	High	High	High	High	High	1
FALSE	High	Master Protein	Q4ZIN3	Membralin OS=Homo sapiens OX=9606 GN=TMEM259 PE=1 SV=1	0	10.28	7	4	6	4	620	67.8	5.3	10.93	4	0	19.114	0.0582408	9.9	190.1	26.23	24.35	Peak Found	Peak Found	Not Found	High	High	High	1
FALSE	High	Master Protein	Q13445	Transmembrane emp24 domain-containing protein 1 OS=Homo sapiens OX=9606 GN=TMED1 PE=1 SV=1	0.001	5.421	8	2	6	2	227	25.2	4.48	11.26	2	0	4.618	0.0582408	35.6	164.4	18.32	1.31	Peak Found	Peak Found	Peak Found	High	High	High	1
FALSE	High	Master Protein	P11234	Ras-related protein Ral-B OS=Homo sapiens OX=9606 GN=RALB PE=1 SV=1	0	18.273	23	5	14	2	206	23.4	6.62	33.99	5	0	5.139	0.0586632	32.6	167.4	37.48	26.13	Peak Found	Peak Found	Peak Found	High	High	High	1
FALSE	High	Master Protein	O60568	Multifunctional procollagen lysine hydroxylase and glycosyltransferase LH3 OS=Homo sapiens OX=9606 GN=PLOD3 PE=1 SV=1	0	66.961	26	17	60	17	738	84.7	6.05	102.08	17	0	6.835	0.0589518	25.5	174.5	41.98	31.34	High	High	High	High	High	High	1
FALSE	High	Master Protein	P29084	Transcription initiation factor IIE subunit beta OS=Homo sapiens OX=9606 GN=GTF2E2 PE=1 SV=1	0	38.916	33	7	23	7	291	33	9.66	58.26	7	0	0.316	0.0589518	151.9	48.1	14.24	0.83	High	High	High	Peak Found	Peak Found	High	1
FALSE	High	Master Protein	O14773	Tripeptidyl-peptidase 1 OS=Homo sapiens OX=9606 GN=TPP1 PE=1 SV=2	0	36.054	16	5	37	5	563	61.2	6.48	108.25	5	0	1.698	0.0589518	74.1	125.9	2.96	8.06	High	High	High	High	High	High	1
FALSE	High	Master Protein	Q96N66	Lysophospholipid acyltransferase 7 OS=Homo sapiens OX=9606 GN=MBOAT7 PE=1 SV=2	0	19.932	13	4	13	4	472	52.7	8.97	34.35	4	0	2.56	0.0589518	56.2	143.8	7.81	15.6	Peak Found	High	Peak Found	High	High	High	1
FALSE	High	Master Protein	Q9UNZ5	Leydig cell tumor 10 kDa protein homolog OS=Homo sapiens OX=9606 GN=C19orf53 PE=1 SV=1	0.002	4.592	9	2	2	2	99	10.6	11.55	3.46	2	0	0.154	0.0589518	173.2	26.8	30.89	9.01	Peak Found	High	Peak Found	Peak Found	Peak Found	Peak Found	1
FALSE	High	Master Protein	Q6P3W7	SCY1-like protein 2 OS=Homo sapiens OX=9606 GN=SCYL2 PE=1 SV=1	0	146.413	39	29	125	29	929	103.6	8.22	297.89	29	0	2.118	0.0590184	64.1	135.9	14.52	19.56	High	High	High	High	High	High	1	Acetyl [N-Term]
FALSE	High	Master Protein	O43447	Peptidyl-prolyl cis-trans isomerase H OS=Homo sapiens OX=9606 GN=PPIH PE=1 SV=1	0	79.507	67	11	38	11	177	19.2	8.07	92.65	11	0	0.256	0.0596813	159.2	40.8	27.02	30.63	High	High	High	High	High	High	1
FALSE	High	Master Protein	Q9Y371	Endophilin-B1 OS=Homo sapiens OX=9606 GN=SH3GLB1 PE=1 SV=1	0	24.793	23	5	10	4	365	40.8	6.04	19.73	5	1	2.609	0.0605613	55.4	144.6	16.26	24.15	Peak Found	Peak Found	Peak Found	High	High	Peak Found	1
FALSE	High	Master Protein	O00410	Importin-5 OS=Homo sapiens OX=9606 GN=IPO5 PE=1 SV=4	0	150.243	33	25	74	24	1097	123.6	4.94	208.66	25	1	4.124	0.0606384	39	161	22	29.85	Peak Found	High	High	High	High	High	1
FALSE	High	Master Protein	Q5TF21	Protein SOGA3 OS=Homo sapiens OX=9606 GN=SOGA3 PE=3 SV=1	0	38.902	13	11	23	11	947	103.1	6.06	58.49	11	0	5.802	0.0606384	29.4	170.6	33.2	15.52	Peak Found	Peak Found	Peak Found	High	High	High	1
FALSE	High	Master Protein	P07900	Heat shock protein HSP 90-alpha OS=Homo sapiens OX=9606 GN=HSP90AA1 PE=1 SV=5	0	981.049	73	89	2005	58	732	84.6	5.02	6093.27	89	36	3.23	0.060996	47.3	152.7	7.63	19.47	High	High	High	High	High	High	1
FALSE	High	Master Protein	O14936	Peripheral plasma membrane protein CASK OS=Homo sapiens OX=9606 GN=CASK PE=1 SV=3	0	43.79	15	13	23	13	926	105.1	6.43	42.76	13	0	3.907	0.060996	40.8	159.2	28.7	16.57	Peak Found	Peak Found	Peak Found	High	High	High	1
FALSE	High	Master Protein	P62314	Small nuclear ribonucleoprotein Sm D1 OS=Homo sapiens OX=9606 GN=SNRPD1 PE=1 SV=1	0	72.486	42	5	116	5	119	13.3	11.56	416.66	5	0	0.372	0.0610336	145.7	54.3	24.16	21.58	High	High	High	High	High	High	1
FALSE	High	Master Protein	Q14160	Protein scribble homolog OS=Homo sapiens OX=9606 GN=SCRIB PE=1 SV=4	0	120.255	21	23	67	23	1630	174.8	5.07	177.78	23	0	2.823	0.061214	52.3	147.7	16.7	25.98	High	High	High	High	High	High	1	Biotin [K1265]
FALSE	High	Master Protein	O75817	Ribonuclease P protein subunit p20 OS=Homo sapiens OX=9606 GN=POP7 PE=1 SV=2	0	16.921	37	4	19	4	140	15.6	8.94	50.45	4	0	0.354	0.0612975	147.7	52.3	15.56	3.88	High	High	High	High	High	High	1
FALSE	High	Master Protein	Q8WVR3	Microtubule-associated protein 11 OS=Homo sapiens OX=9606 GN=MAP11 PE=1 SV=2	0	30.515	15	7	19	7	580	62.6	8.87	49.66	7	0	0.585	0.061787	126.2	73.8	13.48	9.5	High	High	High	High	High	High	1
FALSE	High	Master Protein	P17980	26S proteasome regulatory subunit 6A OS=Homo sapiens OX=9606 GN=PSMC3 PE=1 SV=3	0	286.696	72	34	286	34	439	49.2	5.24	842.67	34	0	9.418	0.0621832	19.2	180.8	18.56	35.7	High	High	High	High	High	High	1	Acetyl [N-Term]
FALSE	High	Master Protein	Q8N4V1	Membrane magnesium transporter 1 OS=Homo sapiens OX=9606 GN=MMGT1 PE=1 SV=1	0	23.73	50	4	10	4	131	14.7	9.16	32.18	4	0	2.547	0.0632004	56.4	143.6	21.3	13.91	Peak Found	High	Peak Found	High	High	High	1
FALSE	High	Master Protein	Q86TM6	E3 ubiquitin-protein ligase synoviolin OS=Homo sapiens OX=9606 GN=SYVN1 PE=1 SV=2	0.001	5.25	3	2	4	2	617	67.6	6.95	4.9	2	0	10.211	0.0632004	17.8	182.2	38.18	13.82	Peak Found	Peak Found	Peak Found	High	High	High	1
FALSE	High	Master Protein	Q9NZM1	Myoferlin OS=Homo sapiens OX=9606 GN=MYOF PE=1 SV=1	0	505.587	53	93	354	93	2061	234.6	6.18	957.74	93	0	3.31	0.0633275	46.4	153.6	27.51	34.02	High	High	High	High	High	High	1	Biotin [K167]
FALSE	High	Master Protein	Q7L576	Cytoplasmic FMR1-interacting protein 1 OS=Homo sapiens OX=9606 GN=CYFIP1 PE=1 SV=1	0	430.1	52	69	615	47	1253	145.1	6.9	1580.09	69	22	0.551	0.0633275	129	71	13.15	6.83	High	High	High	High	High	High	1
FALSE	High	Master Protein	Q13263	Transcription intermediary factor 1-beta OS=Homo sapiens OX=9606 GN=TRIM28 PE=1 SV=5	0	343.042	66	39	314	39	835	88.5	5.77	979.1	39	0	0.22	0.0633275	164	36	31.3	17.04	High	High	High	High	High	High	1
FALSE	High	Master Protein	O15111	Inhibitor of nuclear factor kappa-B kinase subunit alpha OS=Homo sapiens OX=9606 GN=CHUK PE=1 SV=2	0	43.953	18	11	31	10	745	84.6	6.73	52.72	11	1	1.955	0.0633275	67.7	132.3	15.83	13.05	High	High	High	High	High	High	1
FALSE	High	Master Protein	A2RRP1	Neuroblastoma-amplified sequence OS=Homo sapiens OX=9606 GN=NBAS PE=1 SV=2	0	784.319	56	113	807	113	2371	268.4	5.96	2265.89	113	0	2.367	0.0633735	59.4	140.6	14.68	21.22	High	High	High	High	High	High	1
FALSE	High	Master Protein	P26640	Valine--tRNA ligase OS=Homo sapiens OX=9606 GN=VARS PE=1 SV=4	0	320.098	50	56	330	56	1264	140.4	7.59	846.39	56	0	0.311	0.0643577	152.6	47.4	16.73	25.72	High	High	High	High	High	High	1
FALSE	High	Master Protein	O15063	Uncharacterized protein KIAA0355 OS=Homo sapiens OX=9606 GN=KIAA0355 PE=1 SV=2	0	268.597	50	39	246	39	1070	115.9	7.15	711.24	39	0	0.699	0.0643577	117.7	82.3	3.28	7.25	High	High	High	High	High	High	1
FALSE	High	Master Protein	O14662	Syntaxin-16 OS=Homo sapiens OX=9606 GN=STX16 PE=1 SV=3	0	85.343	53	13	45	13	325	37	6.11	124.12	13	0	7.827	0.0643577	22.7	177.3	11.06	32.74	High	High	High	High	High	High	1
FALSE	High	Master Protein	Q96CP6	Protein Aster-A OS=Homo sapiens OX=9606 GN=GRAMD1A PE=1 SV=2	0	74.367	30	15	38	14	724	80.6	6.74	103.97	15	1	6.9	0.0643577	25.3	174.7	35.71	47.53	Peak Found	Peak Found	High	High	High	High	1
FALSE	High	Master Protein	P51153	Ras-related protein Rab-13 OS=Homo sapiens OX=9606 GN=RAB13 PE=1 SV=1	0	21.513	29	6	46	3	203	22.8	9.19	80.14	6	0	2.506	0.0644133	57	143	18.28	8.71	High	High	High	High	High	High	1
FALSE	High	Master Protein	Q8IX12	Cell division cycle and apoptosis regulator protein 1 OS=Homo sapiens OX=9606 GN=CCAR1 PE=1 SV=2	0	122.655	25	21	55	21	1150	132.7	5.76	144.2	21	0	0.257	0.0644319	159.1	40.9	25.08	30.75	High	High	High	Peak Found	High	Peak Found	1
FALSE	High	Master Protein	Q9Y6B7	AP-4 complex subunit beta-1 OS=Homo sapiens OX=9606 GN=AP4B1 PE=1 SV=2	0	169.606	52	32	139	32	739	83.2	5.86	336.45	32	0	2.348	0.0646051	59.7	140.3	16.63	19.23	High	High	High	High	High	High	1
FALSE	High	Master Protein	Q8TBE7	Solute carrier family 35 member G2 OS=Homo sapiens OX=9606 GN=SLC35G2 PE=1 SV=3	0	7.198	4	3	7	3	412	46.4	7.34	5.45	3	0	3.14	0.0646051	48.3	151.7	14.53	28.31	Peak Found	Peak Found	Peak Found	High	High	High	1
FALSE	High	Master Protein	P46977	Dolichyl-diphosphooligosaccharide--protein glycosyltransferase subunit STT3A OS=Homo sapiens OX=9606 GN=STT3A PE=1 SV=2	0	51.372	20	14	38	14	705	80.5	8.07	79.3	14	0	5.982	0.0649115	28.6	171.4	24.42	45.57	High	High	High	High	High	High	1
FALSE	High	Master Protein	O95292	Vesicle-associated membrane protein-associated protein B/C OS=Homo sapiens OX=9606 GN=VAPB PE=1 SV=3	0	89.575	52	14	111	13	243	27.2	7.3	284.12	14	0	4.822	0.0650619	34.4	165.6	33.57	17.01	High	High	High	High	High	High	1
FALSE	High	Master Protein	P35613	Basigin OS=Homo sapiens OX=9606 GN=BSG PE=1 SV=2	0	75.996	35	9	83	9	385	42.2	5.66	255.84	9	0	2.791	0.06532	52.8	147.2	24.36	16.4	High	High	High	High	High	High	1
FALSE	High	Master Protein	P40939	Trifunctional enzyme subunit alpha, mitochondrial OS=Homo sapiens OX=9606 GN=HADHA PE=1 SV=2	0	413.916	74	53	463	53	763	82.9	9.04	1415.34	53	0	1.739	0.065358	73	127	10.26	13.88	High	High	High	High	High	High	1
FALSE	High	Master Protein	Q02952	A-kinase anchor protein 12 OS=Homo sapiens OX=9606 GN=AKAP12 PE=1 SV=4	0	345.1	47	55	270	55	1782	191.4	4.41	819.52	55	0	2.041	0.065358	65.8	134.2	20.91	22.67	High	High	High	High	High	High	1	Biotin [K177]
FALSE	High	Master Protein	P09132	Signal recognition particle 19 kDa protein OS=Homo sapiens OX=9606 GN=SRP19 PE=1 SV=3	0	109.274	65	14	93	14	144	16.1	9.85	345.91	14	0	3.079	0.065358	49	151	28.76	28.69	High	High	High	High	High	High	1
FALSE	High	Master Protein	P42356	Phosphatidylinositol 4-kinase alpha OS=Homo sapiens OX=9606 GN=PI4KA PE=1 SV=4	0	58.877	10	15	26	15	2102	236.7	7.06	61.15	15	0	4.103	0.065358	39.2	160.8	32.22	24.83	Peak Found	Peak Found	Peak Found	High	High	High	1
FALSE	High	Master Protein	Q15334	Lethal(2) giant larvae protein homolog 1 OS=Homo sapiens OX=9606 GN=LLGL1 PE=1 SV=3	0	18.675	5	4	9	4	1064	115.3	6.29	22.28	4	0	2.475	0.065358	57.5	142.5	23.49	15.88	High	Peak Found	Peak Found	High	High	High	1
FALSE	High	Master Protein	P08238	Heat shock protein HSP 90-beta OS=Homo sapiens OX=9606 GN=HSP90AB1 PE=1 SV=4	0	734.971	70	77	1604	48	724	83.2	5.03	4722.67	77	2	3.032	0.0654154	49.6	150.4	7.85	20.39	High	High	High	High	High	High	1
FALSE	High	Master Protein	P04843	Dolichyl-diphosphooligosaccharide--protein glycosyltransferase subunit 1 OS=Homo sapiens OX=9606 GN=RPN1 PE=1 SV=1	0	293.328	72	45	294	45	607	68.5	6.38	831.88	45	0	3.314	0.0654154	46.4	153.6	8.56	20.08	High	High	High	High	High	High	1
FALSE	High	Master Protein	O43172	U4/U6 small nuclear ribonucleoprotein Prp4 OS=Homo sapiens OX=9606 GN=PRPF4 PE=1 SV=2	0	253.874	69	39	241	39	522	58.4	7.42	684.32	39	0	0.294	0.0654154	154.6	45.4	30.77	16.86	High	High	High	High	High	High	1
FALSE	High	Master Protein	Q9UBV2	Protein sel-1 homolog 1 OS=Homo sapiens OX=9606 GN=SEL1L PE=1 SV=3	0	76.7	27	13	30	13	794	88.7	5.39	90.92	13	0	18.861	0.0654154	10.1	189.9	48.17	11.63	Peak Found	Peak Found	Peak Found	High	High	High	1
FALSE	High	Master Protein	Q16563	Synaptophysin-like protein 1 OS=Homo sapiens OX=9606 GN=SYPL1 PE=1 SV=1	0	10.507	14	2	17	2	259	28.5	8.43	46.06	2	0	21.603	0.0654154	8.8	191.2	39.19	2.75	Peak Found	Peak Found	Peak Found	High	High	High	1
FALSE	High	Master Protein	O95573	Long-chain-fatty-acid--CoA ligase 3 OS=Homo sapiens OX=9606 GN=ACSL3 PE=1 SV=3	0	277.232	67	39	282	35	720	80.4	8.38	787.67	39	4	1.899	0.0658345	69	131	17.1	12.21	High	High	High	High	High	High	1	Acetyl [N-Term]
FALSE	High	Master Protein	Q9NX61	Transmembrane protein 161A OS=Homo sapiens OX=9606 GN=TMEM161A PE=1 SV=1	0	10.496	6	2	4	2	479	53.6	8.44	12.76	2	0	3.841	0.0660834	41.3	158.7	30.6	18.83	Peak Found	High	Peak Found	High	High	High	1
FALSE	High	Master Protein	P55060	Exportin-2 OS=Homo sapiens OX=9606 GN=CSE1L PE=1 SV=3	0	178.139	41	34	146	34	971	110.3	5.77	353.06	34	0	2.446	0.0661105	58	142	15.83	5.16	High	High	High	High	High	High	1	Acetyl [N-Term]
FALSE	High	Master Protein	P16070	CD44 antigen OS=Homo sapiens OX=9606 GN=CD44 PE=1 SV=3	0	47.609	12	10	44	10	742	81.5	5.33	98.96	10	0	3.305	0.0661105	46.5	153.5	23.95	10.62	High	High	High	High	High	High	1
FALSE	High	Master Protein	Q9UPU5	Ubiquitin carboxyl-terminal hydrolase 24 OS=Homo sapiens OX=9606 GN=USP24 PE=1 SV=3	0	97.993	12	24	75	24	2620	294.2	6.14	142.37	24	0	1.615	0.0671356	76.5	123.5	9.28	9.41	High	High	High	High	High	High	1
FALSE	High	Master Protein	P43307	Translocon-associated protein subunit alpha OS=Homo sapiens OX=9606 GN=SSR1 PE=1 SV=3	0	24.674	21	4	23	4	286	32.2	4.49	56.95	4	0	2.482	0.067291	57.4	142.6	14.06	2.45	High	High	High	High	High	High	1
FALSE	High	Master Protein	Q9C0B0	RING finger protein unkempt homolog OS=Homo sapiens OX=9606 GN=UNK PE=1 SV=2	0	6.917	2	2	8	2	810	88	6.86	8.48	2	0	2.987	0.067437	50.2	149.8	6.2	21.86	High	High	High	High	High	High	1
FALSE	High	Master Protein	P46459	Vesicle-fusing ATPase OS=Homo sapiens OX=9606 GN=NSF PE=1 SV=3	0	425.144	72	58	454	57	744	82.5	6.95	1273.42	58	1	2.576	0.0674911	55.9	144.1	16.48	24.45	High	High	High	High	High	High	1
FALSE	High	Master Protein	Q99873	Protein arginine N-methyltransferase 1 OS=Homo sapiens OX=9606 GN=PRMT1 PE=1 SV=3	0	181.551	63	22	208	22	371	42.4	5.35	691.89	22	0	0.509	0.0675013	132.5	67.5	18.99	16.21	High	High	High	High	High	High	1
FALSE	High	Master Protein	Q01628	Interferon-induced transmembrane protein 3 OS=Homo sapiens OX=9606 GN=IFITM3 PE=1 SV=2	0	21.125	31	2	7	2	133	14.6	7.01	23.39	2	0	5.278	0.0678546	31.9	168.1	28.47	46.62	Peak Found	High	Peak Found	High	High	High	1
FALSE	High	Master Protein	O00231	26S proteasome non-ATPase regulatory subunit 11 OS=Homo sapiens OX=9606 GN=PSMD11 PE=1 SV=3	0	369.51	77	43	511	43	422	47.4	6.48	1486.78	43	0	4.069	0.0683614	39.5	160.5	21.71	3.74	High	High	High	High	High	High	1
FALSE	High	Master Protein	Q99816	Tumor susceptibility gene 101 protein OS=Homo sapiens OX=9606 GN=TSG101 PE=1 SV=2	0	124.72	39	18	142	18	390	43.9	6.46	411.81	18	0	1.768	0.0683614	72.2	127.8	13.95	13.01	High	High	High	High	High	High	1
FALSE	High	Master Protein	P20290	Transcription factor BTF3 OS=Homo sapiens OX=9606 GN=BTF3 PE=1 SV=1	0	36.255	51	6	24	6	206	22.2	9.38	79.17	6	0	1.619	0.0683614	76.4	123.6	13.07	13.46	High	High	High	High	High	High	1
FALSE	High	Master Protein	Q9Y6D5	Brefeldin A-inhibited guanine nucleotide-exchange protein 2 OS=Homo sapiens OX=9606 GN=ARFGEF2 PE=1 SV=3	0	187.731	27	41	117	24	1785	201.9	6.33	304.04	41	0	2.4	0.0685906	58.8	141.2	17.08	5.99	Peak Found	High	High	High	High	High	1
FALSE	High	Master Protein	O75717	WD repeat and HMG-box DNA-binding protein 1 OS=Homo sapiens OX=9606 GN=WDHD1 PE=1 SV=1	0	193.088	45	38	102	38	1129	125.9	5.62	278.57	38	0	0.116	0.0688578	179.2	20.8	32.7	48.61	High	High	High	Peak Found	Peak Found	High	1
FALSE	High	Master Protein	Q15836	Vesicle-associated membrane protein 3 OS=Homo sapiens OX=9606 GN=VAMP3 PE=1 SV=3	0	48.531	53	7	37	7	100	11.3	8.79	145.38	7	0	2.169	0.0688578	63.1	136.9	21.54	17.32	High	High	High	High	High	High	1
FALSE	High	Master Protein	Q7Z3U7	Protein MON2 homolog OS=Homo sapiens OX=9606 GN=MON2 PE=1 SV=3	0	207.927	31	46	220	46	1717	190.2	6.06	496.45	46	0	2.105	0.06897	64.4	135.6	18.57	16.93	High	High	High	High	High	High	1
FALSE	High	Master Protein	O43293	Death-associated protein kinase 3 OS=Homo sapiens OX=9606 GN=DAPK3 PE=1 SV=1	0	43.231	27	11	42	11	454	52.5	6.89	89.17	11	0	0.555	0.06897	128.6	71.4	18.24	11.97	High	High	High	High	High	High	1
FALSE	High	Master Protein	Q9H3G5	Probable serine carboxypeptidase CPVL OS=Homo sapiens OX=9606 GN=CPVL PE=1 SV=2	0	35.119	20	8	38	8	476	54.1	5.62	91.62	8	0	2.921	0.06897	51	149	20.33	7.1	High	High	High	High	High	High	1
FALSE	High	Master Protein	Q96DZ1	Endoplasmic reticulum lectin 1 OS=Homo sapiens OX=9606 GN=ERLEC1 PE=1 SV=1	0	33.08	26	8	16	8	483	54.8	6.28	44.91	8	0	11.188	0.06897	16.4	183.6	55.12	32.73	Peak Found	Peak Found	Peak Found	High	High	High	1
FALSE	High	Master Protein	Q04724	Transducin-like enhancer protein 1 OS=Homo sapiens OX=9606 GN=TLE1 PE=1 SV=2	0	7.451	3	2	4	2	770	83.1	7.24	9.5	2	0	0.484	0.06897	134.8	65.2	17.07	12.82	High	High	High	Peak Found	Peak Found	Peak Found	1
FALSE	High	Master Protein	O15258	Protein RER1 OS=Homo sapiens OX=9606 GN=RER1 PE=1 SV=1	0	33.63	34	7	51	7	196	22.9	9.54	121.42	7	0	2.66	0.069511	54.6	145.4	19.83	7.42	High	High	High	High	High	High	1
FALSE	High	Master Protein	P46060	Ran GTPase-activating protein 1 OS=Homo sapiens OX=9606 GN=RANGAP1 PE=1 SV=1	0	198.36	63	33	203	33	587	63.5	4.68	561.65	33	0	0.66	0.0697387	120.5	79.5	9.47	7.53	High	High	High	High	High	High	1
FALSE	High	Master Protein	Q96HY6	DDRGK domain-containing protein 1 OS=Homo sapiens OX=9606 GN=DDRGK1 PE=1 SV=2	0	76.439	47	9	55	9	314	35.6	5.12	193.67	9	0	3.022	0.0697387	49.7	150.3	24.81	15.04	High	High	High	High	High	High	1
FALSE	High	Master Protein	O15143	Actin-related protein 2/3 complex subunit 1B OS=Homo sapiens OX=9606 GN=ARPC1B PE=1 SV=3	0	75.501	49	15	73	14	372	40.9	8.35	215.56	15	1	4.556	0.0697387	36	164	20.27	41.17	High	High	High	High	High	High	1
FALSE	High	Master Protein	Q9BTX1	Nucleoporin NDC1 OS=Homo sapiens OX=9606 GN=NDC1 PE=1 SV=2	0	48.241	25	11	24	11	674	76.3	9.09	60.59	11	0	8.638	0.0697387	20.8	179.2	56.93	43.69	Peak Found	Peak Found	Peak Found	High	High	High	1
FALSE	High	Master Protein	Q53HC9	EARP and GARP complex-interacting protein 1 OS=Homo sapiens OX=9606 GN=EIPR1 PE=1 SV=2	0	45.935	30	8	25	8	387	43.6	5.06	60.05	8	0	2.65	0.0697387	54.8	145.2	18.08	5.42	High	High	High	High	High	High	1	Acetyl [N-Term]
FALSE	High	Master Protein	Q96KC8	DnaJ homolog subfamily C member 1 OS=Homo sapiens OX=9606 GN=DNAJC1 PE=1 SV=1	0	14.442	9	5	8	5	554	63.8	8.63	15.2	5	0	2.669	0.0697387	54.5	145.5	12.61	19.99	Peak Found	High	High	High	High	High	1
FALSE	High	Master Protein	Q9C004	Protein sprouty homolog 4 OS=Homo sapiens OX=9606 GN=SPRY4 PE=1 SV=2	0	12.953	12	2	6	2	299	32.5	7.88	14.13	2	0	4.122	0.0697387	39	161	24.3	6.17	Peak Found	Peak Found	Peak Found	High	High	High	1
FALSE	High	Master Protein	Q9Y5K5	Ubiquitin carboxyl-terminal hydrolase isozyme L5 OS=Homo sapiens OX=9606 GN=UCHL5 PE=1 SV=3	0	10.559	9	3	7	3	329	37.6	5.33	9.1	3	0	9.004	0.0697387	20	180	38.1	12.28	Peak Found	Peak Found	Peak Found	High	High	High	1
FALSE	High	Master Protein	O75251	NADH dehydrogenase [ubiquinone] iron-sulfur protein 7, mitochondrial OS=Homo sapiens OX=9606 GN=NDUFS7 PE=1 SV=3	0	10.318	11	2	14	2	213	23.5	9.99	41.21	2	0	1.569	0.0697387	77.8	122.2	11.29	7.91	High	High	High	High	High	High	1
FALSE	High	Master Protein	Q96JG6	Syndetin OS=Homo sapiens OX=9606 GN=VPS50 PE=1 SV=3	0	72.164	21	16	44	16	964	111.1	6.2	100.88	16	0	2.176	0.0703013	63	137	13.92	20.42	High	High	High	High	High	High	1
FALSE	High	Master Protein	Q9BV81	ER membrane protein complex subunit 6 OS=Homo sapiens OX=9606 GN=EMC6 PE=1 SV=1	0	6.899	20	2	9	2	110	12	10.07	20.78	2	0	9.368	0.0703013	19.3	180.7	50.78	25.46	Peak Found	High	Peak Found	High	High	High	1
FALSE	High	Master Protein	Q7Z4H7	HAUS augmin-like complex subunit 6 OS=Homo sapiens OX=9606 GN=HAUS6 PE=1 SV=2	0	124.917	35	25	90	25	955	108.6	6.47	233.47	25	0	1.639	0.0706199	75.8	124.2	9.12	10.75	High	High	High	High	High	High	1
FALSE	High	Master Protein	Q9HC35	Echinoderm microtubule-associated protein-like 4 OS=Homo sapiens OX=9606 GN=EML4 PE=1 SV=3	0	112.998	33	25	87	25	981	108.8	6.4	175.98	25	0	0.461	0.0706199	136.9	63.1	16.9	21.13	High	High	High	High	High	High	1
FALSE	High	Master Protein	Q9BU23	Lipase maturation factor 2 OS=Homo sapiens OX=9606 GN=LMF2 PE=1 SV=2	0.001	4.84	3	2	10	2	707	79.6	10.1	7.32	2	0	1.832	0.0706482	70.6	129.4	8.73	16.37	Peak Found	High	High	High	High	High	1
FALSE	High	Master Protein	P51665	26S proteasome non-ATPase regulatory subunit 7 OS=Homo sapiens OX=9606 GN=PSMD7 PE=1 SV=2	0	277.528	65	23	283	23	324	37	6.77	960.22	23	0	6.162	0.0707831	27.9	172.1	2.14	24.86	High	High	High	High	High	High	1
FALSE	High	Master Protein	P09884	DNA polymerase alpha catalytic subunit OS=Homo sapiens OX=9606 GN=POLA1 PE=1 SV=2	0	82.148	19	21	39	21	1462	165.8	5.85	90.29	21	0	0.448	0.0707831	138.2	61.8	18.65	12.88	High	High	High	Peak Found	Peak Found	Peak Found	1
FALSE	High	Master Protein	Q9BXB4	Oxysterol-binding protein-related protein 11 OS=Homo sapiens OX=9606 GN=OSBPL11 PE=1 SV=2	0	112.205	46	22	66	21	747	83.6	7.06	182.24	22	1	3.228	0.0716671	47.3	152.7	12.36	22.55	High	High	High	High	High	High	1
FALSE	High	Master Protein	Q15006	ER membrane protein complex subunit 2 OS=Homo sapiens OX=9606 GN=EMC2 PE=1 SV=1	0	67.398	46	10	52	10	297	34.8	6.57	128.13	10	0	7.625	0.0716671	23.2	176.8	40.16	12.76	High	High	High	High	High	High	1
FALSE	High	Master Protein	O75915	PRA1 family protein 3 OS=Homo sapiens OX=9606 GN=ARL6IP5 PE=1 SV=1	0	55.979	26	6	53	6	188	21.6	9.77	190.5	6	0	2.726	0.0720294	53.7	146.3	28.04	18.58	High	High	High	High	High	High	1	Acetyl [N-Term]
FALSE	High	Master Protein	P55072	Transitional endoplasmic reticulum ATPase OS=Homo sapiens OX=9606 GN=VCP PE=1 SV=4	0	614.133	78	77	673	77	806	89.3	5.26	1988.81	77	0	2.182	0.0720876	62.9	137.1	20.16	10.47	High	High	High	High	High	High	1
FALSE	High	Master Protein	O75533	Splicing factor 3B subunit 1 OS=Homo sapiens OX=9606 GN=SF3B1 PE=1 SV=3	0	474.122	57	63	328	63	1304	145.7	7.09	943.01	63	0	0.238	0.0720876	161.5	38.5	36.56	12.44	High	High	High	High	High	High	1
FALSE	High	Master Protein	Q9NZI8	Insulin-like growth factor 2 mRNA-binding protein 1 OS=Homo sapiens OX=9606 GN=IGF2BP1 PE=1 SV=2	0	332.954	63	45	552	41	577	63.4	9.2	1460.22	45	5	0.81	0.0720876	110.5	89.5	2.46	5.28	High	High	High	High	High	High	1
FALSE	High	Master Protein	Q9Y6M7	Sodium bicarbonate cotransporter 3 OS=Homo sapiens OX=9606 GN=SLC4A7 PE=1 SV=2	0	135.334	24	24	93	24	1214	136	6.71	246.37	24	0	4.264	0.0720876	38	162	29.96	12.71	High	High	High	High	High	High	1
FALSE	High	Master Protein	Q9Y2W1	Thyroid hormone receptor-associated protein 3 OS=Homo sapiens OX=9606 GN=THRAP3 PE=1 SV=2	0	93.844	24	21	105	20	955	108.6	10.15	219.76	21	0	0.168	0.0720876	171.2	28.8	36.13	27.21	High	High	High	High	High	High	1
FALSE	High	Master Protein	Q8IV08	Phospholipase D3 OS=Homo sapiens OX=9606 GN=PLD3 PE=1 SV=1	0	77.594	35	13	76	13	490	54.7	6.47	220.97	13	0	2.109	0.0720876	64.3	135.7	16.14	18.66	High	High	High	High	High	High	1
FALSE	High	Master Protein	P53680	AP-2 complex subunit sigma OS=Homo sapiens OX=9606 GN=AP2S1 PE=1 SV=2	0	36.021	46	7	38	7	142	17	6.18	77.62	7	0	1.698	0.0720876	74.1	125.9	11.16	13.24	High	High	High	High	High	High	1
FALSE	High	Master Protein	Q9Y639	Neuroplastin OS=Homo sapiens OX=9606 GN=NPTN PE=1 SV=2	0	30.338	16	4	23	4	398	44.4	7.99	74.53	4	0	5.814	0.0720876	29.4	170.6	32.86	8.63	Peak Found	High	High	High	High	High	1
FALSE	High	Master Protein	P28290	Protein ITPRID2 OS=Homo sapiens OX=9606 GN=ITPRID2 PE=1 SV=3	0	30.201	8	8	11	8	1259	138.3	5.19	29.2	8	0	2.421	0.0720876	58.5	141.5	10.44	20.34	Peak Found	Peak Found	Peak Found	High	High	High	1
FALSE	High	Master Protein	Q8N4C8	Misshapen-like kinase 1 OS=Homo sapiens OX=9606 GN=MINK1 PE=1 SV=2	0	18.808	5	7	14	7	1332	149.7	7.85	26.25	7	0	2.606	0.0720876	55.5	144.5	28.62	25	Peak Found	Peak Found	Peak Found	High	High	High	1
FALSE	High	Master Protein	P53801	Pituitary tumor-transforming gene 1 protein-interacting protein OS=Homo sapiens OX=9606 GN=PTTG1IP PE=1 SV=1	0	15.159	17	3	21	3	180	20.3	8.79	56.58	3	0	2.792	0.0720876	52.7	147.3	23.41	10.64	High	High	High	High	High	High	1
FALSE	High	Master Protein	P08651	Nuclear factor 1 C-type OS=Homo sapiens OX=9606 GN=NFIC PE=1 SV=2	0	7.226	5	2	5	2	508	55.6	8.38	7.3	2	0	0.376	0.0720876	145.4	54.6	25.8	19.31	High	High	High	Peak Found	Peak Found	Peak Found	1
FALSE	High	Master Protein	Q5T5C0	Syntaxin-binding protein 5 OS=Homo sapiens OX=9606 GN=STXBP5 PE=1 SV=1	0.001	5.549	2	2	4	2	1151	127.5	7.28	7.11	2	0	2.534	0.0720876	56.6	143.4	23.21	19.09	Peak Found	Peak Found	Peak Found	High	High	High	1
FALSE	High	Master Protein	Q86Y56	Dynein assembly factor 5, axonemal OS=Homo sapiens OX=9606 GN=DNAAF5 PE=1 SV=4	0	15.773	6	4	6	4	855	93.5	6.42	5.18	4	0	2.064	0.0720904	65.3	134.7	15.62	6.41	Peak Found	Peak Found	Peak Found	High	High	High	1
FALSE	High	Master Protein	Q04206	Transcription factor p65 OS=Homo sapiens OX=9606 GN=RELA PE=1 SV=2	0	58.455	28	14	76	14	551	60.2	5.68	163.4	14	0	1.611	0.0725304	76.6	123.4	9.73	16.59	High	High	High	High	High	High	1
FALSE	High	Master Protein	P0C7U0	Protein ELFN1 OS=Homo sapiens OX=9606 GN=ELFN1 PE=1 SV=2	0	24.318	11	6	10	6	828	90.4	8.37	25.63	6	0	9.731	0.0726315	18.6	181.4	26.33	24.34	Peak Found	Peak Found	Peak Found	High	High	High	1
FALSE	High	Master Protein	P78362	SRSF protein kinase 2 OS=Homo sapiens OX=9606 GN=SRPK2 PE=1 SV=3	0	66.827	24	15	95	9	688	77.5	4.97	212.13	15	0	0.538	0.0726917	130	70	14.03	14.74	High	High	High	High	High	High	1
FALSE	High	Master Protein	Q96G23	Ceramide synthase 2 OS=Homo sapiens OX=9606 GN=CERS2 PE=1 SV=1	0	61.022	19	6	50	6	380	44.8	8.98	141.15	6	0	2.803	0.0730948	52.6	147.4	25.13	12.46	High	High	High	High	High	High	1
FALSE	High	Master Protein	Q06481	Amyloid-like protein 2 OS=Homo sapiens OX=9606 GN=APLP2 PE=1 SV=2	0	59.568	24	13	36	12	763	86.9	4.79	84.45	13	1	8.327	0.0730948	21.4	178.6	51.04	23.41	High	Peak Found	High	High	High	High	1
FALSE	High	Master Protein	Q9HAU5	Regulator of nonsense transcripts 2 OS=Homo sapiens OX=9606 GN=UPF2 PE=1 SV=1	0	79.385	20	21	68	21	1272	147.7	5.69	133.3	21	0	1.998	0.0731961	66.7	133.3	12.57	14.16	High	High	High	High	High	High	1
FALSE	High	Master Protein	O75448	Mediator of RNA polymerase II transcription subunit 24 OS=Homo sapiens OX=9606 GN=MED24 PE=1 SV=1	0	20.39	6	5	5	5	989	110.2	6.95	12.13	5	0	0.098	0.0731961	182.2	17.8	48.91	57.63	Peak Found	High	Peak Found	Peak Found	Peak Found	Peak Found	1
FALSE	High	Master Protein	O75477	Erlin-1 OS=Homo sapiens OX=9606 GN=ERLIN1 PE=1 SV=2	0	41.433	38	10	32	7	348	39.1	7.87	77.95	10	3	2.451	0.0735401	58	142	25.04	23.84	Peak Found	High	Peak Found	High	High	High	1
FALSE	High	Master Protein	O43292	Glycosylphosphatidylinositol anchor attachment 1 protein OS=Homo sapiens OX=9606 GN=GPAA1 PE=1 SV=3	0	35.172	14	8	42	8	621	67.6	8.06	88.72	8	0	1.594	0.0735401	77.1	122.9	11.9	13.42	Peak Found	High	Peak Found	High	High	High	1
FALSE	High	Master Protein	Q96PC5	Melanoma inhibitory activity protein 2 OS=Homo sapiens OX=9606 GN=MIA2 PE=1 SV=4	0	25.757	6	7	16	7	1412	159.7	4.69	34.75	7	0	24.053	0.07361	8	192	54.59	10.61	Peak Found	Peak Found	Peak Found	High	High	High	1
FALSE	High	Master Protein	O60763	General vesicular transport factor p115 OS=Homo sapiens OX=9606 GN=USO1 PE=1 SV=2	0	298.146	57	43	264	43	962	107.8	4.91	793.24	43	0	1.891	0.0736532	69.2	130.8	15.68	19.36	High	High	High	High	High	High	1
FALSE	High	Master Protein	Q15904	V-type proton ATPase subunit S1 OS=Homo sapiens OX=9606 GN=ATP6AP1 PE=1 SV=2	0	74.052	27	12	54	12	470	52	6.14	148.36	12	0	7.933	0.0738229	22.4	177.6	47.31	35.36	Peak Found	High	Peak Found	High	High	High	1
FALSE	High	Master Protein	Q13188	Serine/threonine-protein kinase 3 OS=Homo sapiens OX=9606 GN=STK3 PE=1 SV=2	0	38.909	18	8	40	4	491	56.3	5.24	88.82	8	0	1.533	0.0738522	78.9	121.1	8.53	11.58	High	High	High	High	High	High	1
FALSE	High	Master Protein	Q9H2H9	Sodium-coupled neutral amino acid transporter 1 OS=Homo sapiens OX=9606 GN=SLC38A1 PE=1 SV=1	0	13.611	8	4	17	4	487	54	7.02	33.42	4	0	3.281	0.0738522	46.7	153.3	24.21	8	High	High	High	High	High	High	1
FALSE	High	Master Protein	Q9Y277	Voltage-dependent anion-selective channel protein 3 OS=Homo sapiens OX=9606 GN=VDAC3 PE=1 SV=1	0	31.018	33	7	33	6	283	30.6	8.66	70.41	7	0	2.816	0.0739124	52.4	147.6	21.98	7.79	High	High	High	High	High	High	1
FALSE	High	Master Protein	P26641	Elongation factor 1-gamma OS=Homo sapiens OX=9606 GN=EEF1G PE=1 SV=3	0	213.605	53	32	443	32	437	50.1	6.67	1251.39	32	0	0.456	0.0739183	137.3	62.7	17.4	5.26	High	High	High	High	High	High	1
FALSE	High	Master Protein	Q9NRG9	Aladin OS=Homo sapiens OX=9606 GN=AAAS PE=1 SV=1	0	169.229	68	24	185	24	546	59.5	7.5	526.7	24	0	2.033	0.0739183	65.9	134.1	18.96	22.55	High	High	High	High	High	High	1
FALSE	High	Master Protein	O00189	AP-4 complex subunit mu-1 OS=Homo sapiens OX=9606 GN=AP4M1 PE=1 SV=2	0	138.12	69	26	92	26	453	49.9	7.2	231.32	26	0	2.587	0.0739183	55.8	144.2	26.12	17.59	High	High	High	High	High	High	1
FALSE	High	Master Protein	P28074	Proteasome subunit beta type-5 OS=Homo sapiens OX=9606 GN=PSMB5 PE=1 SV=3	0	120.018	65	16	98	16	263	28.5	6.92	290.91	16	0	1.799	0.0739183	71.5	128.5	19.42	16.67	High	High	High	High	High	High	1
FALSE	High	Master Protein	Q8N1B4	Vacuolar protein sorting-associated protein 52 homolog OS=Homo sapiens OX=9606 GN=VPS52 PE=1 SV=1	0	117.02	39	22	98	22	723	82.2	5.99	273.97	22	0	1.952	0.0739183	67.8	132.2	17.99	9.63	High	High	High	High	High	High	1
FALSE	High	Master Protein	Q9HAV4	Exportin-5 OS=Homo sapiens OX=9606 GN=XPO5 PE=1 SV=1	0	71.174	19	16	34	16	1204	136.2	5.8	90.07	16	0	4.455	0.0739183	36.7	163.3	34.79	16.75	High	High	Peak Found	High	High	High	1
FALSE	High	Master Protein	O14672	Disintegrin and metalloproteinase domain-containing protein 10 OS=Homo sapiens OX=9606 GN=ADAM10 PE=1 SV=1	0	70.868	21	13	42	13	748	84.1	7.77	80.89	13	0	3.609	0.0739183	43.4	156.6	36.51	24.03	High	High	High	High	High	High	1
FALSE	High	Master Protein	Q9P0I2	ER membrane protein complex subunit 3 OS=Homo sapiens OX=9606 GN=EMC3 PE=1 SV=3	0	49.895	36	8	25	8	261	29.9	6.81	76.26	8	0	4.588	0.0739183	35.8	164.2	29.71	7.6	Peak Found	High	Peak Found	High	High	High	1
FALSE	High	Master Protein	Q92925	SWI/SNF-related matrix-associated actin-dependent regulator of chromatin subfamily D member 2 OS=Homo sapiens OX=9606 GN=SMARCD2 PE=1 SV=3	0	45.659	25	11	16	9	531	58.9	9.64	34.49	11	2	0.152	0.0739183	173.6	26.4	53.64	53.26	High	High	High	Peak Found	Peak Found	Peak Found	1
FALSE	High	Master Protein	Q9ULK4	Mediator of RNA polymerase II transcription subunit 23 OS=Homo sapiens OX=9606 GN=MED23 PE=1 SV=2	0	40.091	9	10	20	10	1368	156.4	7.4	50.58	10	0	0.498	0.0739183	133.5	66.5	15.2	9.02	High	High	High	High	High	High	1
FALSE	High	Master Protein	Q9H4L5	Oxysterol-binding protein-related protein 3 OS=Homo sapiens OX=9606 GN=OSBPL3 PE=1 SV=1	0	39.448	14	10	19	8	887	101.2	6.87	47.2	10	2	1.731	0.0739183	73.2	126.8	15.05	15.53	Peak Found	Peak Found	Peak Found	High	High	High	1
FALSE	High	Master Protein	Q96G01	Protein bicaudal D homolog 1 OS=Homo sapiens OX=9606 GN=BICD1 PE=1 SV=3	0	31.726	11	8	20	5	975	110.7	5.81	45.96	8	3	2.157	0.0739183	63.4	136.6	23.48	20.68	Peak Found	Peak Found	High	High	High	High	1
FALSE	High	Master Protein	Q9H3N1	Thioredoxin-related transmembrane protein 1 OS=Homo sapiens OX=9606 GN=TMX1 PE=1 SV=1	0	25.388	20	5	20	5	280	31.8	4.98	50.53	5	0	5.264	0.0739183	31.9	168.1	40.74	28.82	High	High	High	High	High	High	1
FALSE	High	Master Protein	Q96AJ9	Vesicle transport through interaction with t-SNAREs homolog 1A OS=Homo sapiens OX=9606 GN=VTI1A PE=1 SV=2	0	22.436	27	3	9	3	217	25.2	6.4	33.19	3	0	3.633	0.0739183	43.2	156.8	17.7	26.47	Peak Found	Peak Found	High	High	High	High	1
FALSE	High	Master Protein	P63272	Transcription elongation factor SPT4 OS=Homo sapiens OX=9606 GN=SUPT4H1 PE=1 SV=1	0	11.257	27	3	13	3	117	13.2	8.06	33.94	3	0	0.251	0.0739183	159.8	40.2	30.29	28.1	High	High	High	High	High	High	1
FALSE	High	Master Protein	O60831	PRA1 family protein 2 OS=Homo sapiens OX=9606 GN=PRAF2 PE=1 SV=1	0	7.147	10	2	9	2	178	19.2	9.19	17.13	2	0	1.977	0.0739183	67.2	132.8	5.46	13.62	High	High	High	High	High	High	1
FALSE	High	Master Protein	P62318	Small nuclear ribonucleoprotein Sm D3 OS=Homo sapiens OX=9606 GN=SNRPD3 PE=1 SV=1	0	86.849	56	10	76	10	126	13.9	10.32	236.15	10	0	0.328	0.074525	150.6	49.4	18.86	1.25	High	High	High	High	High	High	1
FALSE	High	Master Protein	O60563	Cyclin-T1 OS=Homo sapiens OX=9606 GN=CCNT1 PE=1 SV=1	0	62.21	22	11	21	10	726	80.6	8.78	65.62	11	1	0.329	0.074525	150.5	49.5	35.61	28.86	High	High	High	Peak Found	Peak Found	Peak Found	1
FALSE	High	Master Protein	P16383	GC-rich sequence DNA-binding factor 2 OS=Homo sapiens OX=9606 GN=GCFC2 PE=1 SV=2	0	5.891	3	2	6	2	781	89.3	5.99	10.04	2	0	1.861	0.074525	69.9	130.1	16.23	14.18	High	High	High	High	High	Peak Found	1
FALSE	High	Master Protein	Q15008	26S proteasome non-ATPase regulatory subunit 6 OS=Homo sapiens OX=9606 GN=PSMD6 PE=1 SV=1	0	284.314	73	43	340	43	389	45.5	5.62	911.44	43	0	6.362	0.0759042	27.2	172.8	36.12	7.32	High	High	High	High	High	High	1
FALSE	High	Master Protein	P22626	Heterogeneous nuclear ribonucleoproteins A2/B1 OS=Homo sapiens OX=9606 GN=HNRNPA2B1 PE=1 SV=2	0	167.348	71	25	168	23	353	37.4	8.95	438.57	25	0	0.444	0.0759042	138.5	61.5	14.97	4.58	High	High	High	High	High	High	1
FALSE	High	Master Protein	Q96HP0	Dedicator of cytokinesis protein 6 OS=Homo sapiens OX=9606 GN=DOCK6 PE=1 SV=3	0	108.204	13	24	98	19	2047	229.4	6.74	207.12	24	0	1.996	0.0759042	66.8	133.2	18.1	9.25	High	High	High	High	High	High	1
FALSE	High	Master Protein	Q7Z3T8	Zinc finger FYVE domain-containing protein 16 OS=Homo sapiens OX=9606 GN=ZFYVE16 PE=1 SV=3	0	81.1	15	17	46	17	1539	168.8	4.82	114.64	17	0	4.399	0.0759042	37	163	22.6	37.86	High	High	High	High	High	High	1
FALSE	High	Master Protein	P52756	RNA-binding protein 5 OS=Homo sapiens OX=9606 GN=RBM5 PE=1 SV=2	0	11.615	5	4	4	3	815	92.1	6.28	7.36	4	1	0.599	0.0759042	125.1	74.9	11.17	14.92	Peak Found	High	Peak Found	Peak Found	Peak Found	Peak Found	1
FALSE	High	Master Protein	P41743	Protein kinase C iota type OS=Homo sapiens OX=9606 GN=PRKCI PE=1 SV=2	0	154.967	54	22	97	22	596	68.2	5.85	324.35	22	0	2.617	0.0761223	55.3	144.7	24.44	11.69	High	High	High	High	High	High	1
FALSE	High	Master Protein	Q96DI7	U5 small nuclear ribonucleoprotein 40 kDa protein OS=Homo sapiens OX=9606 GN=SNRNP40 PE=1 SV=1	0	223.687	80	24	206	24	357	39.3	8.1	666.1	24	0	0.232	0.077275	162.4	37.6	38.27	16.81	High	High	High	High	High	High	1
FALSE	High	Master Protein	P78346	Ribonuclease P protein subunit p30 OS=Homo sapiens OX=9606 GN=RPP30 PE=1 SV=1	0	103.09	71	16	74	16	268	29.3	8.91	203.54	16	0	0.226	0.077275	163.2	36.8	20.87	37.8	High	High	High	High	High	High	1
FALSE	High	Master Protein	O15498	Synaptobrevin homolog YKT6 OS=Homo sapiens OX=9606 GN=YKT6 PE=1 SV=1	0	7.242	15	3	4	3	198	22.4	6.92	5.83	3	0	3.837	0.077275	41.4	158.6	39.97	31.72	Peak Found	Peak Found	Peak Found	High	High	High	1
FALSE	High	Master Protein	Q9H0W8	Protein SMG9 OS=Homo sapiens OX=9606 GN=SMG9 PE=1 SV=1	0	103.979	52	15	89	15	520	57.6	7.01	264.35	15	0	1.946	0.0773812	67.9	132.1	10.36	19.12	High	High	High	High	High	High	1
FALSE	High	Master Protein	Q15404	Ras suppressor protein 1 OS=Homo sapiens OX=9606 GN=RSU1 PE=1 SV=3	0	38.589	37	8	25	8	277	31.5	8.65	48.47	8	0	1.945	0.0778305	67.9	132.1	16.07	14.1	High	High	High	High	High	High	1
FALSE	High	Master Protein	P55735	Protein SEC13 homolog OS=Homo sapiens OX=9606 GN=SEC13 PE=1 SV=3	0	193.525	63	16	223	16	322	35.5	5.48	784.04	16	0	1.861	0.0778405	69.9	130.1	15.14	7.24	High	High	High	High	High	High	1
FALSE	High	Master Protein	Q8WXG6	MAP kinase-activating death domain protein OS=Homo sapiens OX=9606 GN=MADD PE=1 SV=2	0.001	5.551	1	2	4	2	1647	183.2	6.04	3.56	2	0	3.561	0.0780518	43.8	156.2	30.33	11.98	Peak Found	Peak Found	High	High	High	High	1
FALSE	High	Master Protein	P51610	Host cell factor 1 OS=Homo sapiens OX=9606 GN=HCFC1 PE=1 SV=2	0	92.275	17	23	57	23	2035	208.6	7.46	117.1	23	0	0.101	0.0784562	181.6	18.4	45.63	13.02	High	High	High	High	Peak Found	High	1
FALSE	High	Master Protein	P46939	Utrophin OS=Homo sapiens OX=9606 GN=UTRN PE=1 SV=2	0	145.991	12	29	81	29	3433	394.2	5.33	220.08	29	0	3.542	0.0785214	44	156	32.52	19.51	High	High	High	High	High	High	1
FALSE	High	Master Protein	Q9BZK7	F-box-like/WD repeat-containing protein TBL1XR1 OS=Homo sapiens OX=9606 GN=TBL1XR1 PE=1 SV=1	0	185.509	54	22	105	22	514	55.6	5.55	346.32	22	0	0.277	0.0787088	156.7	43.3	27.81	13.16	High	High	High	High	High	High	1
FALSE	High	Master Protein	Q8IYB1	Protein MB21D2 OS=Homo sapiens OX=9606 GN=MB21D2 PE=1 SV=3	0	81.293	45	15	45	15	491	55.8	7.03	116.46	15	0	3.797	0.0787802	41.7	158.3	7.33	29.93	High	High	High	High	High	High	1
FALSE	High	Master Protein	P20340	Ras-related protein Rab-6A OS=Homo sapiens OX=9606 GN=RAB6A PE=1 SV=3	0	32.111	44	8	47	7	208	23.6	5.54	100.69	8	0	1.719	0.0787802	73.6	126.4	17.15	12.45	High	High	High	High	High	High	1
FALSE	High	Master Protein	Q9H633	Ribonuclease P protein subunit p21 OS=Homo sapiens OX=9606 GN=RPP21 PE=1 SV=1	0	20.941	36	4	13	4	154	17.6	9.45	37.87	4	0	0.188	0.0787802	168.4	31.6	17.65	38.52	High	High	High	Peak Found	High	Peak Found	1
FALSE	High	Master Protein	Q9H2M9	Rab3 GTPase-activating protein non-catalytic subunit OS=Homo sapiens OX=9606 GN=RAB3GAP2 PE=1 SV=1	0	322.586	44	53	242	53	1393	155.9	5.62	620.45	53	0	3.192	0.0789123	47.7	152.3	7.57	24.93	High	High	High	High	High	High	1
FALSE	High	Master Protein	P30876	DNA-directed RNA polymerase II subunit RPB2 OS=Homo sapiens OX=9606 GN=POLR2B PE=1 SV=1	0	320.812	53	50	323	50	1174	133.8	6.87	872.31	50	0	0.742	0.0789123	114.8	85.2	8.02	4.07	High	High	High	High	High	High	1
FALSE	High	Master Protein	Q8WWY3	U4/U6 small nuclear ribonucleoprotein Prp31 OS=Homo sapiens OX=9606 GN=PRPF31 PE=1 SV=2	0	175.408	59	25	173	25	499	55.4	5.78	479.97	25	0	0.332	0.0789123	150.1	49.9	27.71	30.51	High	High	High	High	High	High	1
FALSE	High	Master Protein	O95340	Bifunctional 3'-phosphoadenosine 5'-phosphosulfate synthase 2 OS=Homo sapiens OX=9606 GN=PAPSS2 PE=1 SV=2	0	32.551	13	7	21	6	614	69.5	8.03	48.69	7	1	0.529	0.0789123	130.8	69.2	24.24	19.95	High	High	High	High	Peak Found	High	1
FALSE	High	Master Protein	Q9Y679	Ancient ubiquitous protein 1 OS=Homo sapiens OX=9606 GN=AUP1 PE=1 SV=2	0	27.729	25	7	22	7	410	45.8	8.65	46.08	7	0	2.416	0.0789123	58.5	141.5	24.47	18.68	High	High	High	High	High	High	1	Acetyl [N-Term]
FALSE	High	Master Protein	P61009	Signal peptidase complex subunit 3 OS=Homo sapiens OX=9606 GN=SPCS3 PE=1 SV=1	0	14.054	22	4	18	4	180	20.3	8.62	41.24	4	0	3.78	0.0789123	41.8	158.2	32.72	12.09	High	High	High	High	High	High	1
FALSE	High	Master Protein	Q9UBF2	Coatomer subunit gamma-2 OS=Homo sapiens OX=9606 GN=COPG2 PE=1 SV=1	0	290.559	68	39	275	35	871	97.6	5.81	809.2	39	0	2.279	0.079162	61	139	21.99	11.72	High	High	High	High	High	High	1
FALSE	High	Master Protein	Q53EU6	Glycerol-3-phosphate acyltransferase 3 OS=Homo sapiens OX=9606 GN=GPAT3 PE=1 SV=2	0	95.363	42	16	53	16	434	48.7	8.87	157.34	16	0	4.42	0.079162	36.9	163.1	27.47	2.75	High	High	High	High	High	High	1
FALSE	High	Master Protein	Q7Z417	Nuclear fragile X mental retardation-interacting protein 2 OS=Homo sapiens OX=9606 GN=NUFIP2 PE=1 SV=1	0	84.304	37	17	58	17	695	76.1	8.7	148.93	17	0	0.489	0.079162	134.3	65.7	22.05	14.96	High	High	High	High	High	High	1
FALSE	High	Master Protein	Q6IAN0	Dehydrogenase/reductase SDR family member 7B OS=Homo sapiens OX=9606 GN=DHRS7B PE=1 SV=2	0	45.63	37	10	32	10	325	35.1	9.55	75.48	10	0	2.451	0.079162	58	142	3.64	16.1	High	High	High	High	High	High	1
FALSE	High	Master Protein	Q9UHE8	Metalloreductase STEAP1 OS=Homo sapiens OX=9606 GN=STEAP1 PE=2 SV=1	0	26.288	13	5	12	5	339	39.8	9.23	34.71	5	0	15.958	0.079162	11.8	188.2	63.78	24	Peak Found	Peak Found	Peak Found	High	High	High	1
FALSE	High	Master Protein	P82921	28S ribosomal protein S21, mitochondrial OS=Homo sapiens OX=9606 GN=MRPS21 PE=1 SV=3	0	10.908	30	2	6	2	87	10.7	9.92	16.31	2	0	4.903	0.079162	33.9	166.1	46.39	32.31	Peak Found	High	Peak Found	High	High	High	1
FALSE	High	Master Protein	Q14181	DNA polymerase alpha subunit B OS=Homo sapiens OX=9606 GN=POLA2 PE=1 SV=2	0	38.599	17	7	17	7	598	65.9	5.24	44.82	7	0	0.307	0.0795497	153	47	24.92	31.17	High	High	High	Peak Found	Peak Found	Peak Found	1
FALSE	High	Master Protein	Q9BUN8	Derlin-1 OS=Homo sapiens OX=9606 GN=DERL1 PE=1 SV=1	0	14.991	16	4	18	4	251	28.8	9.51	31.38	4	0	4.274	0.0795497	37.9	162.1	30.97	7.54	Peak Found	High	High	High	High	High	1
FALSE	High	Master Protein	Q96JH7	Deubiquitinating protein VCIP135 OS=Homo sapiens OX=9606 GN=VCPIP1 PE=1 SV=2	0	247.574	47	44	145	44	1222	134.2	7.2	347.6	44	0	2.837	0.0795989	52.1	147.9	28.74	14.64	High	High	High	High	High	High	1
FALSE	High	Master Protein	Q96A33	Coiled-coil domain-containing protein 47 OS=Homo sapiens OX=9606 GN=CCDC47 PE=1 SV=1	0	40.354	27	9	25	9	483	55.8	4.87	73.02	9	0	4.925	0.0795989	33.8	166.2	44.57	31.1	High	High	High	High	High	High	1
FALSE	High	Master Protein	Q9BRY0	Zinc transporter ZIP3 OS=Homo sapiens OX=9606 GN=SLC39A3 PE=1 SV=2	0	7.222	10	2	7	2	314	33.6	6.87	12.82	2	0	2.886	0.0796403	51.5	148.5	15.26	15.77	Peak Found	High	Not Found	High	High	High	1
FALSE	High	Master Protein	O60884	DnaJ homolog subfamily A member 2 OS=Homo sapiens OX=9606 GN=DNAJA2 PE=1 SV=1	0	150.338	55	23	193	23	412	45.7	6.48	498.19	23	0	1.932	0.0799014	68.2	131.8	8.91	17.33	High	High	High	High	High	High	1
FALSE	High	Master Protein	P83436	Conserved oligomeric Golgi complex subunit 7 OS=Homo sapiens OX=9606 GN=COG7 PE=1 SV=1	0	286.549	64	36	259	36	770	86.3	5.47	732.42	36	0	1.833	0.0801475	70.6	129.4	17.43	15.42	High	High	High	High	High	High	1
FALSE	High	Master Protein	P06576	ATP synthase subunit beta, mitochondrial OS=Homo sapiens OX=9606 GN=ATP5F1B PE=1 SV=3	0	183.418	64	24	124	24	529	56.5	5.4	379.7	24	0	1.849	0.0803736	70.2	129.8	13.54	3.83	High	High	High	High	High	High	1
FALSE	High	Master Protein	P35244	Replication protein A 14 kDa subunit OS=Homo sapiens OX=9606 GN=RPA3 PE=1 SV=1	0	18.638	51	4	9	4	121	13.6	5.08	24.95	4	0	0.185	0.0803807	168.7	31.3	39.78	5.4	High	High	High	Peak Found	Peak Found	Peak Found	1
FALSE	High	Master Protein	P53621	Coatomer subunit alpha OS=Homo sapiens OX=9606 GN=COPA PE=1 SV=2	0	1081.73	81	114	1367	114	1224	138.3	7.66	4165.51	114	0	1.996	0.080475	66.7	133.3	22	17.51	High	High	High	High	High	High	1
FALSE	High	Master Protein	Q15437	Protein transport protein Sec23B OS=Homo sapiens OX=9606 GN=SEC23B PE=1 SV=2	0	386.897	66	43	354	39	767	86.4	6.89	1077.19	43	4	4.416	0.0812469	36.9	163.1	12.81	34.15	High	High	High	High	High	High	1
FALSE	High	Master Protein	Q9NRD5	PRKCA-binding protein OS=Homo sapiens OX=9606 GN=PICK1 PE=1 SV=2	0	101.926	49	18	72	18	415	46.6	5.3	205.53	18	0	3.299	0.0812963	46.5	153.5	30.59	12.15	High	High	High	High	High	High	1	Acetyl [N-Term]
FALSE	High	Master Protein	O15173	Membrane-associated progesterone receptor component 2 OS=Homo sapiens OX=9606 GN=PGRMC2 PE=1 SV=1	0	26.43	22	5	17	5	223	23.8	4.88	34.07	5	0	3.063	0.0812984	49.2	150.8	31.6	17.11	Peak Found	Peak Found	Peak Found	High	High	High	1
FALSE	High	Master Protein	Q8TAA9	Vang-like protein 1 OS=Homo sapiens OX=9606 GN=VANGL1 PE=1 SV=1	0	21.115	10	4	7	4	524	59.9	8.81	17.99	4	0	5.755	0.0812984	29.6	170.4	42.76	15.16	Peak Found	Peak Found	Peak Found	High	High	High	1
FALSE	High	Master Protein	P49916	DNA ligase 3 OS=Homo sapiens OX=9606 GN=LIG3 PE=1 SV=2	0	14.521	5	5	6	5	1009	112.8	9.01	10.21	5	0	0.085	0.0812984	184.3	15.7	11.11	47.01	High	High	High	Peak Found	Peak Found	Peak Found	1
FALSE	High	Master Protein	Q32MZ4	Leucine-rich repeat flightless-interacting protein 1 OS=Homo sapiens OX=9606 GN=LRRFIP1 PE=1 SV=2	0	75.891	22	14	59	14	808	89.2	4.65	180.92	14	0	2.516	0.082279	56.9	143.1	14.39	31.01	High	High	High	High	High	High	1
FALSE	High	Master Protein	Q01968	Inositol polyphosphate 5-phosphatase OCRL-1 OS=Homo sapiens OX=9606 GN=OCRL PE=1 SV=3	0	50.169	19	16	28	16	901	104.1	6.55	65.02	16	0	2.519	0.0823452	56.8	143.2	21.1	19.02	Peak Found	Peak Found	High	High	High	High	1
FALSE	High	Master Protein	O95400	CD2 antigen cytoplasmic tail-binding protein 2 OS=Homo sapiens OX=9606 GN=CD2BP2 PE=1 SV=1	0	76.923	46	12	58	12	341	37.6	4.61	175.61	12	0	0.165	0.082711	171.7	28.3	49.68	37.12	High	High	High	High	High	High	1
FALSE	High	Master Protein	Q9UJA5	tRNA (adenine(58)-N(1))-methyltransferase non-catalytic subunit TRM6 OS=Homo sapiens OX=9606 GN=TRMT6 PE=1 SV=1	0	61.964	32	13	31	13	497	55.8	7.55	74.89	13	0	0.119	0.0835658	178.8	21.2	26.39	54.66	High	High	High	Peak Found	Peak Found	Peak Found	1	Acetyl [N-Term]
FALSE	High	Master Protein	P61586	Transforming protein RhoA OS=Homo sapiens OX=9606 GN=RHOA PE=1 SV=1	0	44.197	47	10	32	2	193	21.8	6.1	76.76	10	7	1.903	0.0836614	68.9	131.1	7.88	19.7	High	High	High	High	High	High	1
FALSE	High	Master Protein	Q8N1W1	Rho guanine nucleotide exchange factor 28 OS=Homo sapiens OX=9606 GN=ARHGEF28 PE=1 SV=3	0	95.151	16	20	75	19	1705	191.8	6.04	172.17	20	1	0.293	0.08391	154.7	45.3	23.6	5.61	High	High	High	High	High	High	1
FALSE	High	Master Protein	P00533	Epidermal growth factor receptor OS=Homo sapiens OX=9606 GN=EGFR PE=1 SV=2	0	75.654	20	18	46	18	1210	134.2	6.68	101.72	18	0	1.991	0.08391	66.9	133.1	15.41	3.19	High	High	High	High	High	High	1	Acetyl [N-Term]
FALSE	High	Master Protein	O15533	Tapasin OS=Homo sapiens OX=9606 GN=TAPBP PE=1 SV=1	0	14.613	10	4	12	4	448	47.6	7.15	23.52	4	0	2.55	0.084061	56.3	143.7	24.01	25.76	Peak Found	High	High	High	High	High	1
FALSE	High	Master Protein	O94830	Phospholipase DDHD2 OS=Homo sapiens OX=9606 GN=DDHD2 PE=1 SV=2	0	7.179	5	2	4	2	711	81	5.39	2.14	2	0	1.661	0.084061	75.2	124.8	14.24	15.83	Peak Found	Peak Found	Peak Found	High	Peak Found	High	1
FALSE	High	Master Protein	P48444	Coatomer subunit delta OS=Homo sapiens OX=9606 GN=ARCN1 PE=1 SV=1	0	267.508	65	40	399	40	511	57.2	6.21	1038.5	40	0	2.054	0.0840676	65.5	134.5	21.01	19.08	High	High	High	High	High	High	1
FALSE	High	Master Protein	Q96FX7	tRNA (adenine(58)-N(1))-methyltransferase catalytic subunit TRMT61A OS=Homo sapiens OX=9606 GN=TRMT61A PE=1 SV=1	0	40.135	38	8	27	8	289	31.4	7.36	76.51	8	0	0.141	0.0840676	175.2	24.8	30.36	48.19	High	High	High	Peak Found	Peak Found	Peak Found	1
FALSE	High	Master Protein	Q93100	Phosphorylase b kinase regulatory subunit beta OS=Homo sapiens OX=9606 GN=PHKB PE=1 SV=3	0	118.259	33	29	119	29	1093	124.8	6.95	267.07	29	0	0.628	0.0841683	122.8	77.2	16.84	15.65	High	High	High	High	High	High	1
FALSE	High	Master Protein	Q8NBQ5	Estradiol 17-beta-dehydrogenase 11 OS=Homo sapiens OX=9606 GN=HSD17B11 PE=1 SV=3	0	111.929	65	17	102	17	300	32.9	9.07	288.97	17	0	1.978	0.0841683	67.2	132.8	23.82	18.08	High	High	High	High	High	High	1
FALSE	High	Master Protein	Q13416	Origin recognition complex subunit 2 OS=Homo sapiens OX=9606 GN=ORC2 PE=1 SV=2	0	50.293	25	10	24	10	577	65.9	6.51	69.56	10	0	0.251	0.0841683	159.8	40.2	46.01	21.01	High	High	High	Peak Found	High	High	1
FALSE	High	Master Protein	O43719	HIV Tat-specific factor 1 OS=Homo sapiens OX=9606 GN=HTATSF1 PE=1 SV=1	0	25.708	19	8	13	8	755	85.8	4.4	31.33	8	0	0.323	0.0841683	151.2	48.8	33.78	13.9	High	High	High	Peak Found	Peak Found	Peak Found	1
FALSE	High	Master Protein	P61966	AP-1 complex subunit sigma-1A OS=Homo sapiens OX=9606 GN=AP1S1 PE=1 SV=1	0	24.584	37	6	24	5	158	18.7	5.73	61.74	6	1	3.479	0.0841683	44.7	155.3	35.89	18.32	High	High	High	High	High	High	1
FALSE	High	Master Protein	Q92540	Protein SMG7 OS=Homo sapiens OX=9606 GN=SMG7 PE=1 SV=2	0	9.202	3	3	4	3	1137	127.2	8.72	5.83	3	0	0.378	0.0841683	145.1	54.9	6.28	23.33	Not Found	High	Peak Found	High	Peak Found	Peak Found	1
FALSE	High	Master Protein	O15031	Plexin-B2 OS=Homo sapiens OX=9606 GN=PLXNB2 PE=1 SV=3	0	17.925	4	4	6	4	1838	205	6.24	14.6	4	0	3.04	0.0842074	49.5	150.5	23.5	36.09	Peak Found	Peak Found	Peak Found	High	High	High	1
FALSE	High	Master Protein	Q2TBE0	CWF19-like protein 2 OS=Homo sapiens OX=9606 GN=CWF19L2 PE=1 SV=4	0	6.431	3	2	2	2	894	103.7	8.65	6.01	2	0	0.41	0.0842831	141.9	58.1	25.03	11.3	Peak Found	High	Peak Found	Peak Found	Peak Found	Peak Found	1
FALSE	High	Master Protein	Q7L014	Probable ATP-dependent RNA helicase DDX46 OS=Homo sapiens OX=9606 GN=DDX46 PE=1 SV=2	0	269.781	50	55	252	55	1031	117.3	9.29	632.52	55	0	0.496	0.0843113	133.7	66.3	17.49	22.72	High	High	High	High	High	High	1	Biotin [K894; K907]
FALSE	High	Master Protein	Q07157	Tight junction protein ZO-1 OS=Homo sapiens OX=9606 GN=TJP1 PE=1 SV=3	0	330.428	45	59	281	58	1748	195.3	6.7	723.57	59	1	1.381	0.0845614	84	116	5.8	9.97	High	High	High	High	High	High	1
FALSE	High	Master Protein	Q86UL3	Glycerol-3-phosphate acyltransferase 4 OS=Homo sapiens OX=9606 GN=GPAT4 PE=1 SV=1	0	21.843	11	4	10	4	456	52	9.19	34	4	0	4.837	0.0845614	34.3	165.7	40.4	19.12	Peak Found	High	High	High	High	High	1
FALSE	High	Master Protein	Q9NW15	Anoctamin-10 OS=Homo sapiens OX=9606 GN=ANO10 PE=1 SV=2	0	16.46	9	3	8	3	660	76.3	7.4	18.82	3	0	18.619	0.0851425	10.2	189.8	63.67	11.89	Peak Found	Peak Found	Peak Found	High	High	High	1
FALSE	High	Master Protein	Q9BYX2	TBC1 domain family member 2A OS=Homo sapiens OX=9606 GN=TBC1D2 PE=1 SV=3	0	13.253	4	3	8	3	928	105.3	6.58	19.51	3	0	2.311	0.0859867	60.4	139.6	21.16	18.36	Peak Found	Peak Found	High	High	High	High	1
FALSE	High	Master Protein	Q99538	Legumain OS=Homo sapiens OX=9606 GN=LGMN PE=1 SV=1	0.001	5.319	5	2	3	2	433	49.4	6.55	6.8	2	0	0.259	0.0860328	158.9	41.1	35.47	7.19	High	High	Peak Found	Peak Found	High	Peak Found	1
FALSE	High	Master Protein	O75643	U5 small nuclear ribonucleoprotein 200 kDa helicase OS=Homo sapiens OX=9606 GN=SNRNP200 PE=1 SV=2	0	1314.77	71	149	1121	149	2136	244.4	6.06	3310.53	149	0	0.286	0.0861949	155.5	44.5	38.04	14.86	High	High	High	High	High	High	1
FALSE	High	Master Protein	Q6ZSR9	Uncharacterized protein FLJ45252 OS=Homo sapiens OX=9606 PE=2 SV=2	0	65.769	41	9	33	9	355	38	5.26	115.64	9	0	2.511	0.0863987	57	143	24.7	19.08	High	High	High	High	High	High	1
FALSE	High	Master Protein	Q96GM5	SWI/SNF-related matrix-associated actin-dependent regulator of chromatin subfamily D member 1 OS=Homo sapiens OX=9606 GN=SMARCD1 PE=1 SV=2	0	40.83	22	9	17	7	515	58.2	9.25	54.37	9	0	0.345	0.0863987	148.7	51.3	34.22	21.45	High	High	High	Peak Found	Peak Found	Peak Found	1
FALSE	High	Master Protein	Q9NV66	S-adenosyl-L-methionine-dependent tRNA 4-demethylwyosine synthase OS=Homo sapiens OX=9606 GN=TYW1 PE=2 SV=2	0.001	4.966	3	2	2	2	732	83.6	6.87	4.41	2	0	2.968	0.0863987	50.4	149.6	28.85	24.12	Peak Found	Peak Found	Peak Found	Peak Found	High	High	1
FALSE	High	Master Protein	Q9NQS1	Cell death regulator Aven OS=Homo sapiens OX=9606 GN=AVEN PE=1 SV=1	0	39.479	36	9	35	9	362	38.5	4.98	85.4	9	0	1.288	0.0868827	87.4	112.6	7.1	3.06	High	High	High	High	High	High	1
FALSE	High	Master Protein	P49642	DNA primase small subunit OS=Homo sapiens OX=9606 GN=PRIM1 PE=1 SV=1	0	102.965	55	22	75	22	420	49.9	8.21	160.25	22	0	0.25	0.0873623	159.9	40.1	36.31	43.72	High	High	High	High	High	High	1
FALSE	High	Master Protein	P14625	Endoplasmin OS=Homo sapiens OX=9606 GN=HSP90B1 PE=1 SV=1	0	100.252	28	20	94	18	803	92.4	4.84	266.64	20	0	1.917	0.0873623	68.6	131.4	6.74	15.7	High	High	High	High	High	High	1
FALSE	High	Master Protein	Q8N1G2	Cap-specific mRNA (nucleoside-2'-O-)-methyltransferase 1 OS=Homo sapiens OX=9606 GN=CMTR1 PE=1 SV=1	0	87.402	35	22	53	22	835	95.3	7.05	115.97	22	0	0.372	0.0874167	145.8	54.2	31.71	32.4	High	High	High	High	Peak Found	High	1	Biotin [K97]
FALSE	High	Master Protein	O43815	Striatin OS=Homo sapiens OX=9606 GN=STRN PE=1 SV=4	0	251.651	58	35	229	32	780	86.1	5.27	710.81	35	3	0.56	0.0878183	128.2	71.8	15.72	16.52	High	High	High	High	High	High	1	Acetyl [N-Term]
FALSE	High	Master Protein	Q86SQ9	Dehydrodolichyl diphosphate synthase complex subunit DHDDS OS=Homo sapiens OX=9606 GN=DHDDS PE=1 SV=3	0	38.446	25	8	18	8	333	38.6	8.28	44.11	8	0	5.362	0.0879251	31.4	168.6	10.55	37.49	Peak Found	Peak Found	Peak Found	High	High	High	1
FALSE	High	Master Protein	P42892	Endothelin-converting enzyme 1 OS=Homo sapiens OX=9606 GN=ECE1 PE=1 SV=2	0	38.283	17	9	16	9	770	87.1	5.88	40.35	9	0	5.683	0.0879251	29.9	170.1	24.55	42.4	Peak Found	Peak Found	Peak Found	High	High	High	1
FALSE	High	Master Protein	Q16637	Survival motor neuron protein OS=Homo sapiens OX=9606 GN=SMN1 PE=1 SV=1	0	45.179	31	8	39	8	294	31.8	6.55	108.2	8	0	0.496	0.0886735	133.7	66.3	19.22	16.09	High	High	High	High	High	High	1
FALSE	High	Master Protein	O00399	Dynactin subunit 6 OS=Homo sapiens OX=9606 GN=DCTN6 PE=1 SV=1	0	13.715	19	3	14	3	190	20.7	6.32	30.68	3	0	0.764	0.0886735	113.4	86.6	5.79	7.93	High	High	High	High	High	High	1
FALSE	High	Master Protein	Q02040	A-kinase anchor protein 17A OS=Homo sapiens OX=9606 GN=AKAP17A PE=1 SV=2	0.003	4.347	3	2	4	2	695	80.7	9.73	10.22	2	0	0.386	0.0887799	144.3	55.7	29.93	25.73	High	High	High	Peak Found	Peak Found	Peak Found	1
FALSE	High	Master Protein	O43491	Band 4.1-like protein 2 OS=Homo sapiens OX=9606 GN=EPB41L2 PE=1 SV=1	0	271.584	61	46	200	46	1005	112.5	5.44	542.12	46	0	3.818	0.0887823	41.5	158.5	44.76	47.65	High	High	High	High	High	High	1	Biotin [K601]
FALSE	High	Master Protein	Q63HN8	E3 ubiquitin-protein ligase RNF213 OS=Homo sapiens OX=9606 GN=RNF213 PE=1 SV=3	0	153.665	10	39	102	39	5207	591	6.48	230.86	39	0	2.024	0.0887823	66.1	133.9	12.98	28.64	High	High	High	High	High	High	1
FALSE	High	Master Protein	Q9H0D6	5'-3' exoribonuclease 2 OS=Homo sapiens OX=9606 GN=XRN2 PE=1 SV=1	0	111.566	33	23	85	23	950	108.5	7.47	228.86	23	0	0.51	0.0887823	132.5	67.5	18.85	9.26	High	High	High	High	High	High	1
FALSE	High	Master Protein	Q96CS3	FAS-associated factor 2 OS=Homo sapiens OX=9606 GN=FAF2 PE=1 SV=2	0	96.285	47	16	66	16	445	52.6	5.62	179.34	16	0	1.476	0.0887823	80.8	119.2	9.16	14.95	High	High	High	High	High	High	1
FALSE	High	Master Protein	Q9Y3E5	Peptidyl-tRNA hydrolase 2, mitochondrial OS=Homo sapiens OX=9606 GN=PTRH2 PE=1 SV=1	0	76.418	59	8	46	8	179	19.2	8.73	158.57	8	0	4.502	0.0887823	36.4	163.6	40.07	16.07	High	High	High	High	High	High	1
FALSE	High	Master Protein	P28072	Proteasome subunit beta type-6 OS=Homo sapiens OX=9606 GN=PSMB6 PE=1 SV=4	0	54.311	47	8	45	8	239	25.3	4.92	121.64	8	0	2.277	0.0887823	61	139	9.63	20.56	High	High	High	High	High	High	1
FALSE	High	Master Protein	Q96RT1	Erbin OS=Homo sapiens OX=9606 GN=ERBIN PE=1 SV=2	0	54.281	12	15	35	15	1412	158.2	5.5	75.47	15	0	2.249	0.0887823	61.6	138.4	23.81	18.18	Peak Found	High	High	High	High	High	1
FALSE	High	Master Protein	Q93052	Lipoma-preferred partner OS=Homo sapiens OX=9606 GN=LPP PE=1 SV=1	0	50.731	27	10	32	10	612	65.7	7.37	90.26	10	0	2.942	0.0887823	50.7	149.3	25.89	28.11	High	High	High	High	High	High	1
FALSE	High	Master Protein	Q6DD88	Atlastin-3 OS=Homo sapiens OX=9606 GN=ATL3 PE=1 SV=1	0	46.109	26	7	20	7	541	60.5	5.66	66.84	7	0	9.051	0.0887823	19.9	180.1	61.7	31.95	Peak Found	High	High	High	High	High	1
FALSE	High	Master Protein	Q96P11	Probable 28S rRNA (cytosine-C(5))-methyltransferase OS=Homo sapiens OX=9606 GN=NSUN5 PE=1 SV=2	0	32.955	25	10	43	10	429	46.7	8.62	74.63	10	0	2.052	0.0887823	65.5	134.5	22	10.76	High	High	High	High	High	High	1
FALSE	High	Master Protein	Q8TED1	Probable glutathione peroxidase 8 OS=Homo sapiens OX=9606 GN=GPX8 PE=1 SV=2	0	26.81	39	7	41	7	209	23.9	9.35	84.78	7	0	1.574	0.0887823	77.7	122.3	11.09	14.64	High	High	High	High	High	High	1	Acetyl [N-Term]
FALSE	High	Master Protein	Q9HD45	Transmembrane 9 superfamily member 3 OS=Homo sapiens OX=9606 GN=TM9SF3 PE=1 SV=2	0	24.832	15	6	20	6	589	67.8	7.21	38.87	6	0	3.16	0.0887823	48.1	151.9	31.77	19.06	Peak Found	High	Peak Found	High	High	High	1
FALSE	High	Master Protein	Q9UPN9	E3 ubiquitin-protein ligase TRIM33 OS=Homo sapiens OX=9606 GN=TRIM33 PE=1 SV=3	0	21.61	5	5	11	5	1127	122.5	6.67	30.4	5	0	0.256	0.0887823	159.2	40.8	24.07	38.31	High	High	High	Peak Found	Peak Found	Peak Found	1
FALSE	High	Master Protein	Q12800	Alpha-globin transcription factor CP2 OS=Homo sapiens OX=9606 GN=TFCP2 PE=1 SV=2	0	16.449	9	3	6	3	502	57.2	5.8	22.04	3	0	0.181	0.0887823	169.4	30.6	21.88	47.63	High	High	High	Peak Found	Peak Found	Peak Found	1
FALSE	High	Master Protein	P09661	U2 small nuclear ribonucleoprotein A' OS=Homo sapiens OX=9606 GN=SNRPA1 PE=1 SV=2	0	86.411	51	17	78	17	255	28.4	8.62	199.48	17	0	0.291	0.0890829	154.9	45.1	33.41	8.11	High	High	High	High	High	High	1
FALSE	High	Master Protein	P51790	H(+)/Cl(-) exchange transporter 3 OS=Homo sapiens OX=9606 GN=CLCN3 PE=1 SV=2	0	19.498	8	7	16	7	818	90.9	6.28	23.52	7	0	15.094	0.0891894	12.4	187.6	52.84	5.13	Peak Found	Peak Found	Peak Found	High	High	High	1	Acetyl [N-Term]
FALSE	High	Master Protein	P30153	Serine/threonine-protein phosphatase 2A 65 kDa regulatory subunit A alpha isoform OS=Homo sapiens OX=9606 GN=PPP2R1A PE=1 SV=4	0	236.063	60	34	232	24	589	65.3	5.11	728.95	34	10	1.441	0.0895057	81.9	118.1	12.42	8.65	High	High	High	High	High	High	1
FALSE	High	Master Protein	P16144	Integrin beta-4 OS=Homo sapiens OX=9606 GN=ITGB4 PE=1 SV=5	0	7.835	1	2	2	2	1822	202	6.09	4.63	2	0	2.793	0.0895892	52.7	147.3	4.65	23.79	Peak Found	Peak Found	Not Found	High	Peak Found	High	1
FALSE	High	Master Protein	Q14739	Delta(14)-sterol reductase OS=Homo sapiens OX=9606 GN=LBR PE=1 SV=2	0	26.988	13	5	15	5	615	70.7	9.36	38.16	5	0	7.824	0.0904906	22.7	177.3	50.58	13.66	Peak Found	High	High	High	High	High	1	Biotin [K123]
FALSE	High	Master Protein	Q96I25	Splicing factor 45 OS=Homo sapiens OX=9606 GN=RBM17 PE=1 SV=1	0	72.193	33	16	41	16	401	44.9	5.97	87.72	16	0	0.336	0.0906871	149.7	50.3	42.25	30.79	High	High	High	High	High	High	1
FALSE	High	Master Protein	Q12874	Splicing factor 3A subunit 3 OS=Homo sapiens OX=9606 GN=SF3A3 PE=1 SV=1	0	129.712	48	22	104	22	501	58.8	5.38	275.65	22	0	0.247	0.090741	160.3	39.7	38.03	15.55	High	High	High	High	High	High	1	Acetyl [N-Term]
FALSE	High	Master Protein	P54136	Arginine--tRNA ligase, cytoplasmic OS=Homo sapiens OX=9606 GN=RARS PE=1 SV=2	0	354.524	69	53	335	53	660	75.3	6.68	936.73	53	0	0.525	0.090889	131.2	68.8	17.61	13.61	High	High	High	High	High	High	1	Acetyl [N-Term]
FALSE	High	Master Protein	P51648	Fatty aldehyde dehydrogenase OS=Homo sapiens OX=9606 GN=ALDH3A2 PE=1 SV=1	0	132.099	53	20	139	19	485	54.8	7.88	380.93	20	1	2.222	0.090889	62.1	137.9	25.64	14.79	High	High	High	High	High	High	1
FALSE	High	Master Protein	Q5VWJ9	Sorting nexin-30 OS=Homo sapiens OX=9606 GN=SNX30 PE=1 SV=1	0.002	4.705	6	2	3	2	437	49.6	5.35	6.81	2	0	0.603	0.090889	124.8	75.2	6.44	13.78	High	Peak Found	Peak Found	Peak Found	Peak Found	High	1
FALSE	High	Master Protein	P67812	Signal peptidase complex catalytic subunit SEC11A OS=Homo sapiens OX=9606 GN=SEC11A PE=1 SV=1	0	46.314	47	10	38	10	179	20.6	9.48	77.39	10	0	3.767	0.0909903	42	158	38.61	16.48	High	High	High	High	High	High	1
FALSE	High	Master Protein	Q8NEW0	Zinc transporter 7 OS=Homo sapiens OX=9606 GN=SLC30A7 PE=2 SV=1	0	40.601	25	9	40	9	376	41.6	6.95	90.57	9	0	7.369	0.0922327	23.9	176.1	44.83	5.21	High	High	High	High	High	High	1	Acetyl [N-Term]
FALSE	High	Master Protein	Q9UN86	Ras GTPase-activating protein-binding protein 2 OS=Homo sapiens OX=9606 GN=G3BP2 PE=1 SV=2	0	145.968	37	16	159	16	482	54.1	5.55	428.66	16	0	0.513	0.092245	132.2	67.8	23.7	15.05	High	High	High	High	High	High	1
FALSE	High	Master Protein	O43402	ER membrane protein complex subunit 8 OS=Homo sapiens OX=9606 GN=EMC8 PE=1 SV=1	0	5.714	8	2	5	2	210	23.8	6.4	9.99	2	0	2.787	0.0923548	52.8	147.2	8.08	32.58	Peak Found	Peak Found	Peak Found	High	High	High	1
FALSE	High	Master Protein	P49589	Cysteine--tRNA ligase, cytoplasmic OS=Homo sapiens OX=9606 GN=CARS PE=1 SV=3	0	62.607	22	12	42	12	748	85.4	6.76	103.99	12	0	0.735	0.0927852	115.3	84.7	12.41	11.65	High	High	High	High	High	High	1
FALSE	High	Master Protein	P01137	Transforming growth factor beta-1 proprotein OS=Homo sapiens OX=9606 GN=TGFB1 PE=1 SV=2	0	49.833	39	10	29	10	390	44.3	8.53	72.95	10	0	1.984	0.0927852	67	133	22.63	22.13	High	High	High	High	High	High	1
FALSE	High	Master Protein	Q9Y5S2	Serine/threonine-protein kinase MRCK beta OS=Homo sapiens OX=9606 GN=CDC42BPB PE=1 SV=2	0	495.356	51	84	404	84	1711	194.2	6.37	1135.11	84	0	1.375	0.0929361	84.2	115.8	10.29	11.72	High	High	High	High	High	High	1
FALSE	High	Master Protein	P47897	Glutamine--tRNA ligase OS=Homo sapiens OX=9606 GN=QARS PE=1 SV=1	0	191.484	53	38	202	38	775	87.7	7.15	454.45	38	0	0.665	0.0929361	120.1	79.9	11.98	10.63	High	High	High	High	High	High	1
FALSE	High	Master Protein	Q9Y673	Dolichyl-phosphate beta-glucosyltransferase OS=Homo sapiens OX=9606 GN=ALG5 PE=1 SV=1	0	19.787	16	4	17	4	324	36.9	9.28	44.21	4	0	1.574	0.0929361	77.7	122.3	11.48	16.63	High	High	High	High	High	High	1
FALSE	High	Master Protein	Q9NYP7	Elongation of very long chain fatty acids protein 5 OS=Homo sapiens OX=9606 GN=ELOVL5 PE=1 SV=1	0	10.791	7	2	10	2	299	35.3	9.42	26.96	2	0	2.105	0.0929361	64.4	135.6	19.01	4.93	High	High	High	High	High	High	1	Acetyl [N-Term]
FALSE	High	Master Protein	Q13492	Phosphatidylinositol-binding clathrin assembly protein OS=Homo sapiens OX=9606 GN=PICALM PE=1 SV=2	0	13.682	6	3	6	3	652	70.7	7.9	15.8	3	0	3.292	0.0933685	46.6	153.4	27.78	26.86	Peak Found	Peak Found	Peak Found	High	High	High	1
FALSE	High	Master Protein	Q15042	Rab3 GTPase-activating protein catalytic subunit OS=Homo sapiens OX=9606 GN=RAB3GAP1 PE=1 SV=3	0	302.969	53	43	242	43	981	110.5	5.55	685.51	43	0	2.544	0.0935313	56.4	143.6	17.83	30.24	High	High	High	High	High	High	1
FALSE	High	Master Protein	Q16576	Histone-binding protein RBBP7 OS=Homo sapiens OX=9606 GN=RBBP7 PE=1 SV=1	0	104.666	56	15	63	9	425	47.8	5.05	168.27	15	6	0.381	0.0935603	144.8	55.2	21.42	1.69	High	High	High	High	High	High	1
FALSE	High	Master Protein	Q8TC12	Retinol dehydrogenase 11 OS=Homo sapiens OX=9606 GN=RDH11 PE=1 SV=2	0	59.064	59	13	53	13	318	35.4	8.82	133.91	13	0	1.403	0.0935659	83.2	116.8	10.4	4.97	High	High	High	High	High	High	1
FALSE	High	Master Protein	Q969H6	Ribonuclease P/MRP protein subunit POP5 OS=Homo sapiens OX=9606 GN=POP5 PE=1 SV=1	0	29.871	50	6	21	6	163	18.8	7.27	55.13	6	0	0.249	0.0935659	160.1	39.9	9.12	33.65	High	High	High	High	Peak Found	High	1
FALSE	High	Master Protein	Q15043	Zinc transporter ZIP14 OS=Homo sapiens OX=9606 GN=SLC39A14 PE=1 SV=3	0	26.929	11	4	13	4	492	54.2	5.33	34.67	4	0	15.402	0.0935659	12.2	187.8	62.78	9.75	Peak Found	Peak Found	Peak Found	High	High	High	1
FALSE	High	Master Protein	P37268	Squalene synthase OS=Homo sapiens OX=9606 GN=FDFT1 PE=1 SV=1	0	35.049	22	8	12	8	417	48.1	6.54	25.14	8	0	3.51	0.0936136	44.3	155.7	46.16	51.14	Peak Found	Peak Found	Peak Found	High	High	High	1
FALSE	High	Master Protein	Q9P219	Protein Daple OS=Homo sapiens OX=9606 GN=CCDC88C PE=1 SV=3	0	29.661	5	8	16	7	2028	228.1	6.23	37.46	8	0	3.543	0.0936136	44	156	36	14.28	High	High	Peak Found	High	Peak Found	High	1	Biotin [K563]
FALSE	High	Master Protein	O96008	Mitochondrial import receptor subunit TOM40 homolog OS=Homo sapiens OX=9606 GN=TOMM40 PE=1 SV=1	0	28.25	20	5	16	5	361	37.9	7.25	42.59	5	0	3.671	0.0936136	42.8	157.2	10.84	28.6	High	High	High	High	High	High	1
FALSE	High	Master Protein	Q9BRR8	G patch domain-containing protein 1 OS=Homo sapiens OX=9606 GN=GPATCH1 PE=1 SV=1	0	92.11	30	17	50	17	931	103.3	7.05	132.06	17	0	1.775	0.0941006	72.1	127.9	10.87	22.8	High	High	High	High	High	High	1
FALSE	High	Master Protein	P78536	Disintegrin and metalloproteinase domain-containing protein 17 OS=Homo sapiens OX=9606 GN=ADAM17 PE=1 SV=1	0.006	3.703	2	2	2	2	824	93	5.76	0	2	0	6.334	0.094169	27.3	172.7	24.63	19.3	Peak Found	Not Found	Peak Found	Peak Found	Peak Found	High	1
FALSE	High	Master Protein	P11182	Lipoamide acyltransferase component of branched-chain alpha-keto acid dehydrogenase complex, mitochondrial OS=Homo sapiens OX=9606 GN=DBT PE=1 SV=3	0	93.887	45	17	83	17	482	53.5	8.51	213.1	17	0	0.284	0.0945058	155.8	44.2	4.02	29.83	High	High	High	High	High	High	1
FALSE	High	Master Protein	P28070	Proteasome subunit beta type-4 OS=Homo sapiens OX=9606 GN=PSMB4 PE=1 SV=4	0	53.256	41	8	54	8	264	29.2	5.97	174.78	8	0	2.892	0.0945058	51.4	148.6	8.68	24.52	High	High	High	High	High	High	1
FALSE	High	Master Protein	O76024	Wolframin OS=Homo sapiens OX=9606 GN=WFS1 PE=1 SV=2	0	25.056	11	7	15	7	890	100.2	8.05	32.1	7	0	2.815	0.0945058	52.4	147.6	32.77	17.58	Peak Found	Peak Found	High	High	High	High	1
FALSE	High	Master Protein	Q92562	Polyphosphoinositide phosphatase OS=Homo sapiens OX=9606 GN=FIG4 PE=1 SV=1	0	23.935	11	9	24	9	907	103.6	6.92	29.54	9	0	2.319	0.0945058	60.3	139.7	22.44	10.6	High	High	High	High	High	High	1
FALSE	High	Master Protein	Q9UGN5	Poly [ADP-ribose] polymerase 2 OS=Homo sapiens OX=9606 GN=PARP2 PE=1 SV=2	0	22.445	14	6	9	6	583	66.2	8.88	19.88	6	0	0.402	0.0945058	142.7	57.3	22.57	10.51	High	High	High	Peak Found	Peak Found	Peak Found	1
FALSE	High	Master Protein	Q14671	Pumilio homolog 1 OS=Homo sapiens OX=9606 GN=PUM1 PE=1 SV=3	0	87.22	19	16	68	12	1186	126.4	6.84	165.48	16	4	0.761	0.0948159	113.6	86.4	10.56	8.5	High	High	High	High	High	High	1
FALSE	High	Master Protein	Q9Y6A4	Cilia- and flagella-associated protein 20 OS=Homo sapiens OX=9606 GN=CFAP20 PE=1 SV=1	0	23.198	40	7	26	7	193	22.8	9.76	53.05	7	0	0.435	0.0949208	139.4	60.6	32.8	23.52	High	High	High	High	High	High	1
FALSE	High	Master Protein	O43761	Synaptogyrin-3 OS=Homo sapiens OX=9606 GN=SYNGR3 PE=1 SV=2	0	8.511	12	2	8	2	229	24.5	8.18	15.65	2	0	2.154	0.0949208	63.4	136.6	27.34	18.76	High	Peak Found	High	High	High	High	1
FALSE	High	Master Protein	Q96QD8	Sodium-coupled neutral amino acid transporter 2 OS=Homo sapiens OX=9606 GN=SLC38A2 PE=1 SV=2	0	31.012	10	4	15	4	506	56	8	50.02	4	0	5.242	0.0952333	32	168	7.56	38.87	Peak Found	Peak Found	Peak Found	High	High	High	1
FALSE	High	Master Protein	Q8N8S7	Protein enabled homolog OS=Homo sapiens OX=9606 GN=ENAH PE=1 SV=2	0	14.619	8	3	12	3	591	66.5	6.93	26.13	3	0	0.608	0.0970749	124.4	75.6	12.07	17.9	High	High	High	Peak Found	High	High	1
FALSE	High	Master Protein	Q8WTW3	Conserved oligomeric Golgi complex subunit 1 OS=Homo sapiens OX=9606 GN=COG1 PE=1 SV=1	0	204.578	49	38	140	38	980	108.9	7.31	351.24	38	0	4.68	0.0971947	35.2	164.8	40	36.89	High	High	High	High	High	High	1
FALSE	High	Master Protein	P28370	Probable global transcription activator SNF2L1 OS=Homo sapiens OX=9606 GN=SMARCA1 PE=1 SV=2	0	54.69	17	18	39	6	1054	122.5	8.09	74.04	18	0	0.426	0.0973278	140.2	59.8	21.65	31.96	High	High	High	High	Peak Found	Peak Found	1
FALSE	High	Master Protein	Q09028	Histone-binding protein RBBP4 OS=Homo sapiens OX=9606 GN=RBBP4 PE=1 SV=3	0	73.258	45	11	47	5	425	47.6	4.89	122.95	11	0	0.288	0.0986904	155.3	44.7	35.32	22.77	High	High	High	High	High	High	1
FALSE	High	Master Protein	P63165	Small ubiquitin-related modifier 1 [SUMO-1] 37,420 Recombinant E. coli GST	0	8.235	28	3	11	3	101	11.6	5.52	10.4	3	0	0.458	0.0990246	137.1	62.9	16.86	24.79	High	High	High	High	High	High	1
FALSE	High	Master Protein	Q13586	Stromal interaction molecule 1 OS=Homo sapiens OX=9606 GN=STIM1 PE=1 SV=3	0	157.482	51	27	105	26	685	77.4	6.67	283.99	27	1	2.172	0.0992238	63	137	3.94	22.26	High	High	High	High	High	High	1	Biotin [K592]
FALSE	High	Master Protein	Q13435	Splicing factor 3B subunit 2 OS=Homo sapiens OX=9606 GN=SF3B2 PE=1 SV=2	0	366.459	57	49	288	49	895	100.2	5.67	766.89	49	0	0.441	0.099407	138.8	61.2	28.64	21.42	High	High	High	High	High	High	1
FALSE	High	Master Protein	P98175	RNA-binding protein 10 OS=Homo sapiens OX=9606 GN=RBM10 PE=1 SV=3	0	16.142	8	4	4	3	930	103.5	5.97	9.75	4	0	0.314	0.100124	152.2	47.8	33.42	37.48	Peak Found	High	Peak Found	Peak Found	Peak Found	Peak Found	1
FALSE	High	Master Protein	O43156	TELO2-interacting protein 1 homolog OS=Homo sapiens OX=9606 GN=TTI1 PE=1 SV=3	0	9.225	2	2	6	2	1089	122	5.97	16.39	2	0	2.08	0.100263	64.9	135.1	19.11	28.52	Peak Found	Peak Found	Peak Found	High	High	High	1
FALSE	High	Master Protein	Q9Y4Z0	U6 snRNA-associated Sm-like protein LSm4 OS=Homo sapiens OX=9606 GN=LSM4 PE=1 SV=1	0	66.02	53	7	87	7	139	15.3	9.99	196.41	7	0	0.494	0.100922	133.9	66.1	17.84	4.43	High	High	High	High	High	High	1
FALSE	High	Master Protein	Q53GS9	U4/U6.U5 tri-snRNP-associated protein 2 OS=Homo sapiens OX=9606 GN=USP39 PE=1 SV=2	0	179.478	52	28	178	28	565	65.3	8.91	468.62	28	0	0.237	0.101631	161.7	38.3	53.48	23.19	High	High	High	High	High	High	1
FALSE	High	Master Protein	P29692	Elongation factor 1-delta OS=Homo sapiens OX=9606 GN=EEF1D PE=1 SV=5	0	93.472	51	12	105	12	281	31.1	5.01	303.22	12	0	0.488	0.1024	134.5	65.5	27.22	12.62	High	High	High	High	High	High	1
FALSE	High	Master Protein	O95248	Myotubularin-related protein 5 OS=Homo sapiens OX=9606 GN=SBF1 PE=1 SV=4	0	35.635	8	11	22	11	1868	208.3	6.9	50.56	11	0	3.839	0.1024	41.3	158.7	16.88	44.68	Peak Found	High	Peak Found	High	High	High	1
FALSE	High	Master Protein	Q92973	Transportin-1 OS=Homo sapiens OX=9606 GN=TNPO1 PE=1 SV=2	0	86.011	24	17	55	12	898	102.3	4.98	139.66	17	5	2.745	0.102473	53.4	146.6	21.23	27.16	High	High	High	High	High	High	1
FALSE	High	Master Protein	Q6NUQ1	RAD50-interacting protein 1 OS=Homo sapiens OX=9606 GN=RINT1 PE=1 SV=1	0	121.037	29	19	102	19	792	90.6	5.45	282.12	19	0	2.128	0.102771	63.9	136.1	29.55	24.34	High	High	High	High	High	High	1
FALSE	High	Master Protein	P55209	Nucleosome assembly protein 1-like 1 OS=Homo sapiens OX=9606 GN=NAP1L1 PE=1 SV=1	0	199.45	48	19	188	17	391	45.3	4.46	626.62	19	2	1.852	0.102832	70.1	129.9	8.07	17.48	High	High	High	High	High	High	1
FALSE	High	Master Protein	P49005	DNA polymerase delta subunit 2 OS=Homo sapiens OX=9606 GN=POLD2 PE=1 SV=1	0	23.193	15	5	12	5	469	51.3	5.58	33.23	5	0	0.265	0.105281	158.1	41.9	10.86	37.37	High	High	High	High	Peak Found	Peak Found	1	Acetyl [N-Term]
FALSE	High	Master Protein	P25205	DNA replication licensing factor MCM3 OS=Homo sapiens OX=9606 GN=MCM3 PE=1 SV=3	0	55.267	21	14	34	14	808	90.9	5.77	70.42	14	0	0.509	0.105537	132.5	67.5	12.19	19.87	High	High	High	High	High	High	1
FALSE	High	Master Protein	P40616	ADP-ribosylation factor-like protein 1 OS=Homo sapiens OX=9606 GN=ARL1 PE=1 SV=1	0	54.557	55	8	54	8	181	20.4	5.72	123.01	8	0	1.976	0.105537	67.2	132.8	9.29	17.67	High	High	High	High	High	High	1
FALSE	High	Master Protein	Q13614	Myotubularin-related protein 2 OS=Homo sapiens OX=9606 GN=MTMR2 PE=1 SV=4	0	8.377	6	4	4	3	643	73.3	7.4	2.3	4	0	1.44	0.105597	82	118	0.5	10.53	Peak Found	Peak Found	Peak Found	Peak Found	High	High	1
FALSE	High	Master Protein	Q14192	Four and a half LIM domains protein 2 OS=Homo sapiens OX=9606 GN=FHL2 PE=1 SV=3	0	372.028	95	40	651	40	279	32.2	7.55	1929.04	40	0	0.729	0.106571	115.7	84.3	8.88	10.2	High	High	High	High	High	High	1
FALSE	High	Master Protein	O00232	26S proteasome non-ATPase regulatory subunit 12 OS=Homo sapiens OX=9606 GN=PSMD12 PE=1 SV=3	0	381.832	79	47	434	47	456	52.9	7.65	1333.03	47	0	2.192	0.106671	62.6	137.4	24.99	16.98	High	High	High	High	High	High	1
FALSE	High	Master Protein	P61026	Ras-related protein Rab-10 OS=Homo sapiens OX=9606 GN=RAB10 PE=1 SV=1	0	37.114	50	10	89	5	200	22.5	8.38	169.03	10	1	1.522	0.106798	79.3	120.7	7.25	12.58	High	High	High	High	High	High	1
FALSE	High	Master Protein	Q96KG9	N-terminal kinase-like protein OS=Homo sapiens OX=9606 GN=SCYL1 PE=1 SV=1	0	184.133	46	32	153	32	808	89.6	6.3	397.07	32	0	2.328	0.107102	60.1	139.9	30.66	19.16	High	High	High	High	High	High	1
FALSE	High	Master Protein	Q13042	Cell division cycle protein 16 homolog OS=Homo sapiens OX=9606 GN=CDC16 PE=1 SV=2	0	83.985	34	16	71	16	620	71.6	5.85	171.15	16	0	0.555	0.107102	128.6	71.4	15.3	17.97	High	High	High	High	High	High	1
FALSE	High	Master Protein	Q9BTU6	Phosphatidylinositol 4-kinase type 2-alpha OS=Homo sapiens OX=9606 GN=PI4K2A PE=1 SV=1	0	32.735	20	6	11	6	479	54	8.29	34.47	6	0	2.977	0.107102	50.3	149.7	31.16	32.94	Peak Found	Peak Found	High	High	High	High	1
FALSE	High	Master Protein	Q9GZM5	Protein YIPF3 OS=Homo sapiens OX=9606 GN=YIPF3 PE=1 SV=1	0	24.402	18	6	18	6	350	38.2	5.76	38.94	6	0	2.678	0.107102	54.4	145.6	26.43	5.68	High	High	Peak Found	High	High	High	1
FALSE	High	Master Protein	Q13162	Peroxiredoxin-4 OS=Homo sapiens OX=9606 GN=PRDX4 PE=1 SV=1	0	56.641	50	10	70	7	271	30.5	6.29	163.29	10	0	2.882	0.107344	51.5	148.5	26.64	33.9	Peak Found	Peak Found	High	High	High	High	1
FALSE	High	Master Protein	P26196	Probable ATP-dependent RNA helicase DDX6 OS=Homo sapiens OX=9606 GN=DDX6 PE=1 SV=2	0	262.162	77	34	276	34	483	54.4	8.66	901.34	34	0	0.64	0.107507	121.9	78.1	6.3	12.98	High	High	High	High	High	High	1
FALSE	High	Master Protein	P04844	Dolichyl-diphosphooligosaccharide--protein glycosyltransferase subunit 2 OS=Homo sapiens OX=9606 GN=RPN2 PE=1 SV=3	0	258.251	54	23	138	23	631	69.2	5.69	543.71	23	0	3.859	0.107507	41.2	158.8	32.64	3.75	High	High	High	High	High	High	1
FALSE	High	Master Protein	O43324	Eukaryotic translation elongation factor 1 epsilon-1 OS=Homo sapiens OX=9606 GN=EEF1E1 PE=1 SV=1	0	40.666	52	8	31	8	174	19.8	8.54	75.02	8	0	0.734	0.107507	115.4	84.6	8.83	3.16	High	High	High	High	High	High	1
FALSE	High	Master Protein	Q6P1N0	Coiled-coil and C2 domain-containing protein 1A OS=Homo sapiens OX=9606 GN=CC2D1A PE=1 SV=1	0	32.108	11	10	18	10	951	104	8.09	42.57	10	0	4.142	0.107507	38.9	161.1	42.13	23.88	Peak Found	Peak Found	Peak Found	High	High	High	1
FALSE	High	Master Protein	O14737	Programmed cell death protein 5 OS=Homo sapiens OX=9606 GN=PDCD5 PE=1 SV=3	0	17.138	38	4	11	4	125	14.3	6.04	32.74	4	0	2.557	0.107507	56.2	143.8	30.35	23.28	High	High	High	High	High	High	1
FALSE	High	Master Protein	P62979	Ubiquitin-40S ribosomal protein S27a 9,387 Recombinant E. coli 6-His	0	221.15	88	25	424	12	156	18	9.64	1112.26	25	13	1.509	0.10783	79.7	120.3	13.16	13.27	High	High	High	High	High	High	1
FALSE	High	Master Protein	Q6PIU2	Neutral cholesterol ester hydrolase 1 OS=Homo sapiens OX=9606 GN=NCEH1 PE=1 SV=3	0	37.333	28	8	28	8	408	45.8	7.23	65.1	8	0	1.794	0.10783	71.6	128.4	17.94	22.47	High	High	High	High	High	High	1
FALSE	High	Master Protein	Q03519	Antigen peptide transporter 2 OS=Homo sapiens OX=9606 GN=TAP2 PE=1 SV=1	0	19.791	8	6	15	6	686	75.6	8.02	17.64	6	0	2.119	0.10783	64.1	135.9	12.3	23.13	High	High	Peak Found	High	High	High	1
FALSE	High	Master Protein	Q13426	DNA repair protein XRCC4 OS=Homo sapiens OX=9606 GN=XRCC4 PE=1 SV=2	0	8.712	13	4	6	4	336	38.3	4.98	12.99	4	0	0.234	0.10783	162	38	21.79	43.26	High	High	High	Peak Found	Peak Found	Peak Found	1
FALSE	High	Master Protein	Q15029	116 kDa U5 small nuclear ribonucleoprotein component OS=Homo sapiens OX=9606 GN=EFTUD2 PE=1 SV=1	0	598.428	76	73	578	72	972	109.4	5	1655.97	73	1	0.232	0.108052	162.4	37.6	43.02	16.56	High	High	High	High	High	High	1
FALSE	High	Master Protein	Q9UII4	E3 ISG15--protein ligase HERC5 OS=Homo sapiens OX=9606 GN=HERC5 PE=1 SV=2	0	261.156	52	41	150	41	1024	116.8	7.65	418.72	41	0	3.956	0.108052	40.4	159.6	4.44	29.44	High	High	High	High	High	High	1
FALSE	High	Master Protein	Q9UBB4	Ataxin-10 OS=Homo sapiens OX=9606 GN=ATXN10 PE=1 SV=1	0	85.447	50	18	37	18	475	53.5	5.25	102.21	18	0	4.052	0.108052	39.6	160.4	44.14	22.86	Peak Found	High	Peak Found	High	High	High	1
FALSE	High	Master Protein	P50748	Kinetochore-associated protein 1 OS=Homo sapiens OX=9606 GN=KNTC1 PE=1 SV=1	0	48.927	8	13	20	13	2209	250.6	5.97	41.92	13	0	0.741	0.108052	114.9	85.1	12.13	8.11	High	High	High	High	High	High	1
FALSE	High	Master Protein	Q92878	DNA repair protein RAD50 OS=Homo sapiens OX=9606 GN=RAD50 PE=1 SV=1	0	261.737	50	58	190	58	1312	153.8	6.89	462.3	58	0	0.5	0.108109	133.3	66.7	24.48	14.96	High	High	High	High	High	High	1
FALSE	High	Master Protein	P25705	ATP synthase subunit alpha, mitochondrial OS=Homo sapiens OX=9606 GN=ATP5F1A PE=1 SV=1	0	247.039	70	38	348	38	553	59.7	9.13	893.41	38	0	2.435	0.108109	58.2	141.8	19.51	26.96	High	High	High	High	High	High	1
FALSE	High	Master Protein	P09651	Heterogeneous nuclear ribonucleoprotein A1 OS=Homo sapiens OX=9606 GN=HNRNPA1 PE=1 SV=5	0	207.978	56	25	203	23	372	38.7	9.13	565.28	25	2	0.786	0.108109	112	88	9.19	9.08	High	High	High	High	High	High	1
FALSE	High	Master Protein	Q15365	Poly(rC)-binding protein 1 OS=Homo sapiens OX=9606 GN=PCBP1 PE=1 SV=2	0	168.139	86	18	206	14	356	37.5	7.09	619.37	18	5	1.345	0.108109	85.3	114.7	8.53	6.8	High	High	High	High	High	High	1
FALSE	High	Master Protein	Q15276	Rab GTPase-binding effector protein 1 OS=Homo sapiens OX=9606 GN=RABEP1 PE=1 SV=2	0	9.277	4	3	5	3	862	99.2	5.01	10.19	3	0	4.854	0.108109	34.2	165.8	41.02	8.28	Peak Found	Peak Found	Peak Found	High	High	High	1
FALSE	High	Master Protein	Q15393	Splicing factor 3B subunit 3 OS=Homo sapiens OX=9606 GN=SF3B3 PE=1 SV=4	0	441.774	55	61	429	61	1217	135.5	5.26	1124.62	61	0	0.335	0.108376	149.8	50.2	37.51	9.74	High	High	High	High	High	High	1
FALSE	High	Master Protein	Q562E7	WD repeat-containing protein 81 OS=Homo sapiens OX=9606 GN=WDR81 PE=1 SV=2	0	24.177	4	5	15	5	1941	211.6	5.58	40.59	5	0	1.22	0.108459	90.1	109.9	7.48	3.5	High	High	High	High	High	High	1
FALSE	High	Master Protein	Q96II8	Leucine-rich repeat and calponin homology domain-containing protein 3 OS=Homo sapiens OX=9606 GN=LRCH3 PE=1 SV=2	0	301.365	73	37	242	33	777	86	6.71	750.07	37	4	1.579	0.108734	77.5	122.5	18.87	20.26	High	High	High	High	High	High	1
FALSE	High	Master Protein	Q15459	Splicing factor 3A subunit 1 OS=Homo sapiens OX=9606 GN=SF3A1 PE=1 SV=1	0	249.113	51	43	189	43	793	88.8	5.22	487.48	43	0	0.358	0.108734	147.3	52.7	35.6	17.98	High	High	High	High	High	High	1
FALSE	High	Master Protein	O95487	Protein transport protein Sec24B OS=Homo sapiens OX=9606 GN=SEC24B PE=1 SV=2	0	142.809	25	25	77	22	1268	137.3	6.67	206.24	25	3	8.268	0.108734	21.6	178.4	56.13	21.44	Peak Found	High	High	High	High	High	1
FALSE	High	Master Protein	Q9UHI6	Probable ATP-dependent RNA helicase DDX20 OS=Homo sapiens OX=9606 GN=DDX20 PE=1 SV=2	0	76.685	28	18	59	18	824	92.2	6.95	135.88	18	0	0.679	0.108734	119.1	80.9	10.51	13.91	High	High	High	High	High	High	1
FALSE	High	Master Protein	Q13555	Calcium/calmodulin-dependent protein kinase type II subunit gamma OS=Homo sapiens OX=9606 GN=CAMK2G PE=1 SV=4	0	45.405	25	10	45	7	558	62.6	7.83	123.94	10	0	0.421	0.108734	140.7	59.3	21.91	9.31	High	High	High	High	Peak Found	High	1
FALSE	High	Master Protein	Q16512	Serine/threonine-protein kinase N1 OS=Homo sapiens OX=9606 GN=PKN1 PE=1 SV=2	0	36.941	15	11	23	9	942	103.9	6.37	41.47	11	2	2.254	0.108734	61.5	138.5	29.26	19.61	Peak Found	Peak Found	High	High	High	High	1
FALSE	High	Master Protein	P53999	Activated RNA polymerase II transcriptional coactivator p15 OS=Homo sapiens OX=9606 GN=SUB1 PE=1 SV=3	0	34.651	43	7	24	7	127	14.4	9.6	75.59	7	0	0.305	0.108734	153.3	46.7	36.83	10.12	High	High	High	High	High	High	1
FALSE	High	Master Protein	Q86VS8	Protein Hook homolog 3 OS=Homo sapiens OX=9606 GN=HOOK3 PE=1 SV=2	0	8.112	3	2	5	2	718	83.1	5.17	8.87	2	0	1.551	0.108734	78.4	121.6	13.64	15.26	Peak Found	High	Peak Found	High	High	High	1
FALSE	High	Master Protein	Q12931	Heat shock protein 75 kDa, mitochondrial OS=Homo sapiens OX=9606 GN=TRAP1 PE=1 SV=3	0	41.001	17	10	43	9	704	80.1	8.21	133.41	10	0	4.113	0.108989	39.1	160.9	43.55	37.93	High	High	High	High	High	High	1
FALSE	High	Master Protein	P42566	Epidermal growth factor receptor substrate 15 OS=Homo sapiens OX=9606 GN=EPS15 PE=1 SV=2	0	171.364	49	30	99	30	896	98.6	4.64	290.35	30	0	5.074	0.109812	32.9	167.1	47.96	50.96	High	High	High	High	High	High	1
FALSE	High	Master Protein	P12268	Inosine-5'-monophosphate dehydrogenase 2 OS=Homo sapiens OX=9606 GN=IMPDH2 PE=1 SV=2	0	170.565	56	25	191	24	514	55.8	6.9	595.16	25	1	1.527	0.110324	79.1	120.9	11.82	1.73	High	High	High	High	High	High	1
FALSE	High	Master Protein	Q03135	Caveolin-1 OS=Homo sapiens OX=9606 GN=CAV1 PE=1 SV=4	0	18.554	29	4	14	4	178	20.5	6.02	29.18	4	0	2.479	0.110324	57.5	142.5	25.59	4.46	Peak Found	High	High	High	High	High	1
FALSE	High	Master Protein	Q8IUS5	Epoxide hydrolase 4 OS=Homo sapiens OX=9606 GN=EPHX4 PE=2 SV=2	0	13.898	14	4	11	4	362	42.3	8.35	21.68	4	0	1.83	0.110324	70.7	129.3	6.24	20.44	High	High	High	High	High	High	1
FALSE	High	Master Protein	Q6VEQ5	WAS protein family homolog 2 OS=Homo sapiens OX=9606 GN=WASH2P PE=2 SV=2	0	156.771	38	22	180	22	465	50.3	5.71	567.04	22	0	0.549	0.110747	129.1	70.9	17.45	12.6	High	High	High	High	High	High	1
FALSE	High	Master Protein	P55786	Puromycin-sensitive aminopeptidase OS=Homo sapiens OX=9606 GN=NPEPPS PE=1 SV=2	0	19.05	8	6	13	6	919	103.2	5.72	27.02	6	0	2.132	0.110747	63.9	136.1	26.89	19.21	Peak Found	Peak Found	High	High	High	High	1
FALSE	High	Master Protein	Q5W0V3	Protein FAM160B1 OS=Homo sapiens OX=9606 GN=FAM160B1 PE=1 SV=1	0	14.672	6	3	6	3	765	86.5	5.29	18.36	3	0	34.689	0.110747	5.6	194.4	35.78	18.61	Peak Found	Not Found	Peak Found	High	High	High	1
FALSE	High	Master Protein	Q9UKN8	General transcription factor 3C polypeptide 4 OS=Homo sapiens OX=9606 GN=GTF3C4 PE=1 SV=2	0	13.19	5	3	4	3	822	91.9	6.65	6.8	3	0	2.07	0.110747	65.1	134.9	18.5	4.38	Peak Found	Peak Found	Peak Found	Peak Found	High	High	1
FALSE	High	Master Protein	Q86VY9	Transmembrane protein 200A OS=Homo sapiens OX=9606 GN=TMEM200A PE=1 SV=1	0	17.77	12	5	7	5	491	54.3	9.17	9.82	5	0	2.464	0.111161	57.7	142.3	35.75	33.45	Peak Found	Peak Found	Peak Found	High	High	High	1	Acetyl [N-Term]
FALSE	High	Master Protein	Q9UGP8	Translocation protein SEC63 homolog OS=Homo sapiens OX=9606 GN=SEC63 PE=1 SV=2	0	45.481	17	11	29	11	760	87.9	5.31	70.13	11	0	2.92	0.111171	51	149	4.6	28.59	High	Peak Found	Peak Found	High	High	High	1
FALSE	High	Master Protein	Q99615	DnaJ homolog subfamily C member 7 OS=Homo sapiens OX=9606 GN=DNAJC7 PE=1 SV=2	0	21.259	12	6	14	6	494	56.4	6.96	19.43	6	0	1.917	0.111235	68.6	131.4	5.67	20.71	High	High	Peak Found	High	High	High	1
FALSE	High	Master Protein	O43164	E3 ubiquitin-protein ligase Praja-2 OS=Homo sapiens OX=9606 GN=PJA2 PE=1 SV=4	0	10.758	6	2	4	2	708	78.2	4.39	12.1	2	0	3.688	0.111235	42.7	157.3	37.7	11.57	Peak Found	Peak Found	Peak Found	High	High	High	1
FALSE	High	Master Protein	Q03001	Dystonin OS=Homo sapiens OX=9606 GN=DST PE=1 SV=4	0	336.939	14	81	194	75	7570	860.1	5.25	446.59	81	0	0.55	0.112018	129	71	21.54	14.26	High	High	High	High	High	High	1
FALSE	High	Master Protein	Q9UHA4	Ragulator complex protein LAMTOR3 OS=Homo sapiens OX=9606 GN=LAMTOR3 PE=1 SV=1	0	13.43	41	2	6	2	124	13.6	7.34	14.67	2	0	2.71	0.112018	53.9	146.1	29.91	10.09	Peak Found	Peak Found	Peak Found	High	High	High	1
FALSE	High	Master Protein	Q9BUQ8	Probable ATP-dependent RNA helicase DDX23 OS=Homo sapiens OX=9606 GN=DDX23 PE=1 SV=3	0	337.242	50	54	372	54	820	95.5	9.55	911.27	54	0	0.526	0.112398	131.1	68.9	29.15	19.47	High	High	High	High	High	High	1
FALSE	High	Master Protein	P10515	Dihydrolipoyllysine-residue acetyltransferase component of pyruvate dehydrogenase complex, mitochondrial OS=Homo sapiens OX=9606 GN=DLAT PE=1 SV=3	0	28.006	17	7	12	7	647	69	7.84	31.51	7	0	0.475	0.112398	135.6	64.4	23.82	24.99	High	High	High	Peak Found	Peak Found	Peak Found	1
FALSE	High	Master Protein	Q13547	Histone deacetylase 1 OS=Homo sapiens OX=9606 GN=HDAC1 PE=1 SV=1	0	97.974	42	17	118	12	482	55.1	5.48	332.87	17	7	0.651	0.112494	121.2	78.8	15.31	8.2	High	High	High	High	High	High	1
FALSE	High	Master Protein	Q92520	Protein FAM3C OS=Homo sapiens OX=9606 GN=FAM3C PE=1 SV=1	0	58.511	45	11	57	11	227	24.7	8.29	134.36	11	0	2.249	0.113317	61.6	138.4	22.65	8.22	High	High	High	High	High	High	1
FALSE	High	Master Protein	O43290	U4/U6.U5 tri-snRNP-associated protein 1 OS=Homo sapiens OX=9606 GN=SART1 PE=1 SV=1	0	352.486	57	53	261	53	800	90.2	6.13	746.4	53	0	0.201	0.113378	166.5	33.5	52.65	25.97	High	High	High	High	High	High	1
FALSE	High	Master Protein	Q96SU4	Oxysterol-binding protein-related protein 9 OS=Homo sapiens OX=9606 GN=OSBPL9 PE=1 SV=2	0	128.173	39	23	93	22	736	83.1	6.18	226.09	23	1	3.729	0.113378	42.3	157.7	7.17	34.62	High	High	High	High	High	High	1
FALSE	High	Master Protein	P42025	Beta-centractin OS=Homo sapiens OX=9606 GN=ACTR1B PE=1 SV=1	0	126.803	61	13	187	5	376	42.3	6.4	582.5	13	0	0.409	0.113378	141.9	58.1	26.16	9.8	High	High	High	High	High	High	1	Acetyl [N-Term]
FALSE	High	Master Protein	Q6P4A8	Phospholipase B-like 1 OS=Homo sapiens OX=9606 GN=PLBD1 PE=1 SV=2	0	65.585	34	15	42	15	553	63.2	9.06	107.14	15	0	2.135	0.113378	63.8	136.2	24.94	15.84	High	High	High	High	High	High	1
FALSE	High	Master Protein	Q9Y580	RNA-binding protein 7 OS=Homo sapiens OX=9606 GN=RBM7 PE=1 SV=1	0	38.878	38	7	20	7	266	30.5	9.57	54.84	7	0	0.238	0.113378	161.6	38.4	31.52	7.69	High	High	High	High	Peak Found	Peak Found	1
FALSE	High	Master Protein	Q15758	Neutral amino acid transporter B(0) OS=Homo sapiens OX=9606 GN=SLC1A5 PE=1 SV=2	0	33.141	14	7	15	7	541	56.6	5.48	39.5	7	0	2.503	0.113378	57.1	142.9	33.6	21.82	Peak Found	High	High	High	High	High	1	Acetyl [N-Term]
FALSE	High	Master Protein	Q3MHD2	Protein LSM12 homolog OS=Homo sapiens OX=9606 GN=LSM12 PE=1 SV=2	0	22.636	24	3	17	3	195	21.7	7.74	53.95	3	0	0.502	0.113378	133.2	66.8	14.92	24.54	High	High	High	High	High	High	1
FALSE	High	Master Protein	Q14442	Phosphatidylinositol N-acetylglucosaminyltransferase subunit H OS=Homo sapiens OX=9606 GN=PIGH PE=1 SV=1	0	11.156	20	4	7	4	188	21.1	6.73	8.05	4	0	4.818	0.113378	34.4	165.6	40.97	6.3	Peak Found	Peak Found	Peak Found	High	High	High	1
FALSE	High	Master Protein	P25685	DnaJ homolog subfamily B member 1 OS=Homo sapiens OX=9606 GN=DNAJB1 PE=1 SV=4	0	82.262	58	18	92	17	340	38	8.63	220.98	18	1	2.308	0.113772	60.5	139.5	26.37	7.32	High	High	High	High	High	High	1
FALSE	High	Master Protein	Q9NWW5	Ceroid-lipofuscinosis neuronal protein 6 OS=Homo sapiens OX=9606 GN=CLN6 PE=1 SV=1	0	24.515	14	3	12	3	311	35.9	8.87	22.69	3	0	3.93	0.113772	40.6	159.4	41.12	11.83	High	High	Peak Found	High	High	High	1
FALSE	High	Master Protein	Q6UW68	Transmembrane protein 205 OS=Homo sapiens OX=9606 GN=TMEM205 PE=1 SV=1	0	26.36	28	5	16	5	189	21.2	8.62	48.32	5	0	7.316	0.114034	24.1	175.9	54.64	8.35	High	High	High	High	High	High	1
FALSE	High	Master Protein	P61163	Alpha-centractin OS=Homo sapiens OX=9606 GN=ACTR1A PE=1 SV=1	0	306.686	73	26	450	18	376	42.6	6.64	1469.71	26	9	0.514	0.114288	132.1	67.9	16.59	4.96	High	High	High	High	High	High	1	Acetyl [N-Term]
FALSE	High	Master Protein	P49721	Proteasome subunit beta type-2 OS=Homo sapiens OX=9606 GN=PSMB2 PE=1 SV=1	0	57.943	63	10	44	10	201	22.8	7.02	87.14	10	0	1.931	0.114288	68.2	131.8	18.5	30.89	High	High	High	High	High	High	1
FALSE	High	Master Protein	Q9NPA0	ER membrane protein complex subunit 7 OS=Homo sapiens OX=9606 GN=EMC7 PE=1 SV=1	0	35.066	40	6	24	6	242	26.5	9.25	58.89	6	0	3.672	0.114288	42.8	157.2	36.33	6.93	High	High	High	High	High	High	1
FALSE	High	Master Protein	O94906	Pre-mRNA-processing factor 6 OS=Homo sapiens OX=9606 GN=PRPF6 PE=1 SV=1	0	480.45	72	78	586	78	941	106.9	8.25	1511.58	78	0	0.298	0.114377	154	46	42.96	12.55	High	High	High	High	High	High	1
FALSE	High	Master Protein	Q9UI10	Translation initiation factor eIF-2B subunit delta OS=Homo sapiens OX=9606 GN=EIF2B4 PE=1 SV=2	0	81.879	42	14	62	14	523	57.5	9.38	184.83	14	0	2.593	0.114377	55.7	144.3	5.07	29.48	High	High	High	High	High	High	1
FALSE	High	Master Protein	Q9UKF6	Cleavage and polyadenylation specificity factor subunit 3 OS=Homo sapiens OX=9606 GN=CPSF3 PE=1 SV=1	0	10.723	5	2	5	2	684	77.4	5.6	14.45	2	0	0.42	0.114377	140.9	59.1	25.25	12.35	High	High	High	High	Peak Found	Peak Found	1
FALSE	High	Master Protein	Q99536	Synaptic vesicle membrane protein VAT-1 homolog OS=Homo sapiens OX=9606 GN=VAT1 PE=1 SV=2	0	21.223	18	5	13	5	393	41.9	6.29	36.14	5	0	1.602	0.114483	76.9	123.1	18.6	26.11	High	High	High	High	High	High	1
FALSE	High	Master Protein	P62304	Small nuclear ribonucleoprotein E OS=Homo sapiens OX=9606 GN=SNRPE PE=1 SV=1	0	44.656	75	6	48	6	92	10.8	9.44	148.08	6	0	0.385	0.115036	144.4	55.6	27.46	6.04	High	High	High	High	High	High	1
FALSE	High	Master Protein	P54577	Tyrosine--tRNA ligase, cytoplasmic OS=Homo sapiens OX=9606 GN=YARS PE=1 SV=4	0	36.865	28	12	31	12	528	59.1	7.05	55.22	12	0	4.269	0.115036	38	162	38.68	4.59	Peak Found	Peak Found	Peak Found	High	High	High	1
FALSE	High	Master Protein	Q9P0N9	TBC1 domain family member 7 OS=Homo sapiens OX=9606 GN=TBC1D7 PE=1 SV=1	0	44.533	39	9	34	9	293	34	7.94	90.26	9	0	1.798	0.115372	71.5	128.5	20.32	12.49	High	High	High	High	High	High	1
FALSE	High	Master Protein	Q8TEQ6	Gem-associated protein 5 OS=Homo sapiens OX=9606 GN=GEMIN5 PE=1 SV=3	0	311.087	47	51	283	51	1508	168.5	6.62	773.28	51	0	0.487	0.116301	134.5	65.5	22.48	24.29	High	High	High	High	High	High	1
FALSE	High	Master Protein	Q9NZN4	EH domain-containing protein 2 OS=Homo sapiens OX=9606 GN=EHD2 PE=1 SV=2	0	86.107	33	14	56	11	543	61.1	6.46	117.35	14	0	4.043	0.116301	39.7	160.3	54.26	34.22	Peak Found	Peak Found	High	High	High	High	1
FALSE	High	Master Protein	Q15046	Lysine--tRNA ligase OS=Homo sapiens OX=9606 GN=KARS PE=1 SV=3	0	312.597	68	47	433	47	597	68	6.35	1274.9	47	0	0.588	0.116375	125.9	74.1	19.5	20.06	High	High	High	High	High	High	1
FALSE	High	Master Protein	Q9H0U3	Magnesium transporter protein 1 OS=Homo sapiens OX=9606 GN=MAGT1 PE=1 SV=1	0	30.265	24	9	43	9	335	38	9.63	93.84	9	0	1.71	0.116375	73.8	126.2	14.21	24.1	High	High	High	High	High	High	1
FALSE	High	Master Protein	Q9NR30	Nucleolar RNA helicase 2 OS=Homo sapiens OX=9606 GN=DDX21 PE=1 SV=5	0	25.713	8	5	13	5	783	87.3	9.28	24.32	5	0	0.637	0.117103	122.1	77.9	12.73	17.05	High	High	High	High	Peak Found	High	1
FALSE	High	Master Protein	P78347	General transcription factor II-I OS=Homo sapiens OX=9606 GN=GTF2I PE=1 SV=2	0	421.234	59	71	739	70	998	112.3	6.39	1979.23	71	1	0.642	0.117148	121.8	78.2	23.18	14.49	High	High	High	High	High	High	1
FALSE	High	Master Protein	P78358	Cancer/testis antigen 1 OS=Homo sapiens OX=9606 GN=CTAG1A PE=1 SV=1	0	57.062	56	7	69	7	180	18	8.41	193.83	7	0	1.818	0.117148	71	129	13.78	18.76	High	High	High	High	High	High	1
FALSE	High	Master Protein	Q86UE4	Protein LYRIC OS=Homo sapiens OX=9606 GN=MTDH PE=1 SV=2	0	178.914	54	28	185	28	582	63.8	9.32	558.16	28	0	1.506	0.11723	79.8	120.2	16.15	13.02	High	High	High	High	High	High	1
FALSE	High	Master Protein	O43809	Cleavage and polyadenylation specificity factor subunit 5 OS=Homo sapiens OX=9606 GN=NUDT21 PE=1 SV=1	0	44.406	43	11	37	11	227	26.2	8.82	94.72	11	0	0.379	0.11723	145	55	33.69	30.94	High	High	High	High	High	High	1
FALSE	High	Master Protein	Q9H089	Large subunit GTPase 1 homolog OS=Homo sapiens OX=9606 GN=LSG1 PE=1 SV=2	0	35.83	18	9	17	9	658	75.2	6.38	40.5	9	0	1.633	0.11723	76	124	18.28	20.52	Peak Found	High	Peak Found	High	High	High	1
FALSE	High	Master Protein	P62306	Small nuclear ribonucleoprotein F OS=Homo sapiens OX=9606 GN=SNRPF PE=1 SV=1	0	15.077	24	2	23	2	86	9.7	4.67	64.02	2	0	0.34	0.11723	149.3	50.7	26.1	31.86	High	High	High	High	High	High	1
FALSE	High	Master Protein	Q9GZP9	Derlin-2 OS=Homo sapiens OX=9606 GN=DERL2 PE=1 SV=1	0	9.108	16	2	7	2	239	27.5	7.28	18.47	2	0	4.576	0.11723	35.9	164.1	18.51	10.53	High	High	Not Found	Peak Found	High	High	1
FALSE	High	Master Protein	Q8TCG1	Protein CIP2A OS=Homo sapiens OX=9606 GN=CIP2A PE=1 SV=2	0	124.612	35	30	113	30	905	102.1	6.23	254.7	30	0	2.022	0.117255	66.2	133.8	18.89	21.64	High	High	High	High	High	High	1	Acetyl [N-Term]
FALSE	High	Master Protein	Q16851	UTP--glucose-1-phosphate uridylyltransferase OS=Homo sapiens OX=9606 GN=UGP2 PE=1 SV=5	0	52.599	25	11	35	11	508	56.9	8.15	87.62	11	0	0.483	0.117323	134.9	65.1	15.95	26.16	High	High	High	High	High	High	1
FALSE	High	Master Protein	O15400	Syntaxin-7 OS=Homo sapiens OX=9606 GN=STX7 PE=1 SV=4	0	15.606	18	4	17	4	261	29.8	5.55	41.56	4	0	1.663	0.117323	75.1	124.9	2.85	16.91	High	High	High	High	High	High	1
FALSE	High	Master Protein	P35659	Protein DEK OS=Homo sapiens OX=9606 GN=DEK PE=1 SV=1	0	103.605	31	19	136	19	375	42.6	8.56	333.58	19	0	0.22	0.117397	163.9	36.1	31.65	54.23	High	High	High	High	High	High	1
FALSE	High	Master Protein	P19838	Nuclear factor NF-kappa-B p105 subunit OS=Homo sapiens OX=9606 GN=NFKB1 PE=1 SV=2	0	83.182	20	15	61	15	968	105.3	5.4	155.55	15	0	1.956	0.117397	67.7	132.3	13.17	22.01	High	High	High	High	High	High	1
FALSE	High	Master Protein	Q6IQ22	Ras-related protein Rab-12 OS=Homo sapiens OX=9606 GN=RAB12 PE=1 SV=3	0	32.649	32	8	37	7	244	27.2	8.41	81.16	8	0	1.899	0.117397	69	131	22.58	10.22	Peak Found	High	Peak Found	High	High	High	1
FALSE	High	Master Protein	Q9UBC2	Epidermal growth factor receptor substrate 15-like 1 OS=Homo sapiens OX=9606 GN=EPS15L1 PE=1 SV=1	0	32.238	10	6	15	6	864	94.2	5.11	41.96	6	0	2.257	0.117397	61.4	138.6	27.33	9.39	Peak Found	Peak Found	High	High	High	High	1
FALSE	High	Master Protein	Q00059	Transcription factor A, mitochondrial OS=Homo sapiens OX=9606 GN=TFAM PE=1 SV=1	0	31.159	41	10	27	10	246	29.1	9.72	58.75	10	0	0.544	0.117397	129.5	70.5	30.54	22.73	High	High	High	High	High	High	1
FALSE	High	Master Protein	O14929	Histone acetyltransferase type B catalytic subunit OS=Homo sapiens OX=9606 GN=HAT1 PE=1 SV=1	0	24.173	15	4	11	4	419	49.5	5.69	24.02	4	0	1.622	0.118097	76.3	123.7	13.59	4.2	Peak Found	High	High	High	High	High	1
FALSE	High	Master Protein	O15042	U2 snRNP-associated SURP motif-containing protein OS=Homo sapiens OX=9606 GN=U2SURP PE=1 SV=2	0	180.475	43	38	131	38	1029	118.2	8.47	311.82	38	0	0.284	0.118152	155.7	44.3	71.07	44.64	High	High	High	High	High	High	1
FALSE	High	Master Protein	Q9NUU7	ATP-dependent RNA helicase DDX19A OS=Homo sapiens OX=9606 GN=DDX19A PE=1 SV=1	0	63.977	37	14	38	14	478	53.9	6.58	86.59	14	0	2.828	0.118152	52.2	147.8	13.23	36.62	High	High	High	High	High	High	1
FALSE	High	Master Protein	P53985	Monocarboxylate transporter 1 OS=Homo sapiens OX=9606 GN=SLC16A1 PE=1 SV=3	0	27.215	11	5	27	5	500	53.9	8.66	83.69	5	0	1.976	0.118997	67.2	132.8	21.84	3.24	High	High	High	High	High	High	1
FALSE	High	Master Protein	P50990	T-complex protein 1 subunit theta OS=Homo sapiens OX=9606 GN=CCT8 PE=1 SV=4	0	900.049	90	75	1862	75	548	59.6	5.6	5770.46	75	0	1.401	0.119003	83.3	116.7	5.79	11.51	High	High	High	High	High	High	1	Biotin [K260]
FALSE	High	Master Protein	Q14687	Genetic suppressor element 1 OS=Homo sapiens OX=9606 GN=GSE1 PE=1 SV=3	0	18.841	5	4	11	4	1217	136.1	7.74	24.07	4	0	0.537	0.120394	130.2	69.8	21.63	21.76	High	High	High	High	Peak Found	Peak Found	1
FALSE	High	Master Protein	Q14999	Cullin-7 OS=Homo sapiens OX=9606 GN=CUL7 PE=1 SV=2	0	85.41	12	15	42	15	1698	191	5.87	112.48	15	0	2.28	0.120438	61	139	28.62	15.14	Peak Found	High	High	High	High	High	1
FALSE	High	Master Protein	P55769	NHP2-like protein 1 OS=Homo sapiens OX=9606 GN=SNU13 PE=1 SV=3	0	40.058	52	7	35	7	128	14.2	8.46	95.93	7	0	0.393	0.120438	143.5	56.5	35.55	21.26	High	High	High	High	High	High	1
FALSE	High	Master Protein	P30041	Peroxiredoxin-6 OS=Homo sapiens OX=9606 GN=PRDX6 PE=1 SV=3	0	19.92	28	5	16	5	224	25	6.38	27.04	5	0	2.613	0.120438	55.4	144.6	26.22	2.65	High	Peak Found	High	High	High	High	1
FALSE	High	Master Protein	Q15287	RNA-binding protein with serine-rich domain 1 OS=Homo sapiens OX=9606 GN=RNPS1 PE=1 SV=1	0	19.287	22	4	11	4	305	34.2	11.84	29.69	4	0	0.407	0.120805	142.2	57.8	38.83	26.2	High	High	High	High	Peak Found	High	1
FALSE	High	Master Protein	Q6NUQ4	Transmembrane protein 214 OS=Homo sapiens OX=9606 GN=TMEM214 PE=1 SV=2	0	56.334	24	14	57	14	689	77.1	9.14	136.68	14	0	0.272	0.121016	157.2	42.8	6.91	37.44	High	High	High	High	High	High	1
FALSE	High	Master Protein	Q09161	Nuclear cap-binding protein subunit 1 OS=Homo sapiens OX=9606 GN=NCBP1 PE=1 SV=1	0	186.286	47	28	112	28	790	91.8	6.43	308.88	28	0	0.236	0.121864	161.8	38.2	4.82	41.06	High	High	High	High	High	High	1
FALSE	High	Master Protein	Q8TAQ2	SWI/SNF complex subunit SMARCC2 OS=Homo sapiens OX=9606 GN=SMARCC2 PE=1 SV=1	0	167.252	28	26	97	19	1214	132.8	5.69	264.3	26	7	0.384	0.121864	144.5	55.5	35.53	5.51	High	High	High	High	High	High	1
FALSE	High	Master Protein	Q9Y5X3	Sorting nexin-5 OS=Homo sapiens OX=9606 GN=SNX5 PE=1 SV=1	0	143.35	71	23	111	23	404	46.8	6.76	309.69	23	0	1.719	0.122043	73.5	126.5	13.35	23.36	High	High	High	High	High	High	1
FALSE	High	Master Protein	Q01081	Splicing factor U2AF 35 kDa subunit OS=Homo sapiens OX=9606 GN=U2AF1 PE=1 SV=3	0	27.592	20	4	21	4	240	27.9	8.81	44.1	4	0	0.342	0.122706	149	51	26.89	43.97	High	High	High	High	Peak Found	High	1
FALSE	High	Master Protein	P61619	Protein transport protein Sec61 subunit alpha isoform 1 OS=Homo sapiens OX=9606 GN=SEC61A1 PE=1 SV=2	0	58.539	22	11	100	11	476	52.2	8.06	222.97	11	0	2.746	0.122785	53.4	146.6	28.1	23.28	High	High	High	High	High	High	1
FALSE	High	Master Protein	Q9NRZ7	1-acyl-sn-glycerol-3-phosphate acyltransferase gamma OS=Homo sapiens OX=9606 GN=AGPAT3 PE=1 SV=1	0.003	4.27	5	2	2	2	376	43.4	8.72	3.7	2	0	6.843	0.122785	25.5	174.5	68.36	34.28	Peak Found	Peak Found	Peak Found	High	Peak Found	High	1
FALSE	High	Master Protein	Q8IWX8	Calcium homeostasis endoplasmic reticulum protein OS=Homo sapiens OX=9606 GN=CHERP PE=1 SV=3	0	114.455	32	20	64	20	916	103.6	9.04	169.38	20	0	0.229	0.123066	162.7	37.3	63.7	29.04	High	High	High	High	High	High	1
FALSE	High	Master Protein	Q92797	Symplekin OS=Homo sapiens OX=9606 GN=SYMPK PE=1 SV=2	0	21.534	6	5	9	5	1274	141.1	6.13	19.34	5	0	0.397	0.123066	143.2	56.8	25.58	19.27	High	High	High	High	Peak Found	Peak Found	1
FALSE	High	Master Protein	Q8TE02	Elongator complex protein 5 OS=Homo sapiens OX=9606 GN=ELP5 PE=1 SV=2	0	19.419	32	5	18	5	316	34.8	4.97	37.18	5	0	0.829	0.123121	109.4	90.6	1.23	6.91	High	High	High	High	High	High	1
FALSE	High	Master Protein	Q92619	Rho GTPase-activating protein 45 OS=Homo sapiens OX=9606 GN=ARHGAP45 PE=1 SV=2	0	17.972	4	4	14	4	1136	124.5	6.1	32.21	4	0	1.732	0.123121	73.2	126.8	11.03	17.6	High	High	High	High	High	High	1
FALSE	High	Master Protein	Q7RTV0	PHD finger-like domain-containing protein 5A OS=Homo sapiens OX=9606 GN=PHF5A PE=1 SV=1	0	42.611	82	10	53	10	110	12.4	8.41	132.04	10	0	0.216	0.123152	164.4	35.6	50.91	19.11	High	High	High	High	High	High	1
FALSE	High	Master Protein	Q13283	Ras GTPase-activating protein-binding protein 1 OS=Homo sapiens OX=9606 GN=G3BP1 PE=1 SV=1	0	338.708	57	25	479	25	466	52.1	5.52	1284.67	25	0	0.307	0.124127	153	47	36.32	19.5	High	High	High	High	High	High	1
FALSE	High	Master Protein	Q2M389	WASH complex subunit 4 OS=Homo sapiens OX=9606 GN=WASHC4 PE=1 SV=2	0	303.198	50	50	322	50	1173	136.3	7.44	838.96	50	0	0.504	0.124127	133	67	23.73	24.86	High	High	High	High	High	High	1
FALSE	High	Master Protein	Q9UHW9	Solute carrier family 12 member 6 OS=Homo sapiens OX=9606 GN=SLC12A6 PE=1 SV=2	0	35.819	9	10	35	3	1150	127.5	7.08	70.17	10	0	2.978	0.124338	50.3	149.7	45.26	24.88	Peak Found	Peak Found	Peak Found	High	High	High	1
FALSE	High	Master Protein	P19634	Sodium/hydrogen exchanger 1 OS=Homo sapiens OX=9606 GN=SLC9A1 PE=1 SV=2	0	15.764	5	3	4	3	815	90.7	7.21	11.85	3	0	6.563	0.124437	26.4	173.6	51.39	5.23	Peak Found	Peak Found	Peak Found	High	Peak Found	High	1
FALSE	High	Master Protein	O00743	Serine/threonine-protein phosphatase 6 catalytic subunit OS=Homo sapiens OX=9606 GN=PPP6C PE=1 SV=1	0	81.77	52	13	81	13	305	35.1	5.69	210.16	13	0	1.623	0.124616	76.3	123.7	16.1	2.56	High	High	High	High	High	High	1
FALSE	High	Master Protein	P08865	40S ribosomal protein SA OS=Homo sapiens OX=9606 GN=RPSA PE=1 SV=4	0	84.098	58	12	103	12	295	32.8	4.87	331.48	12	0	1.354	0.125125	85	115	13.69	16.94	High	High	High	High	High	High	1
FALSE	High	Master Protein	O60906	Sphingomyelin phosphodiesterase 2 OS=Homo sapiens OX=9606 GN=SMPD2 PE=1 SV=2	0	57.181	30	10	27	10	423	47.6	6.98	72.11	10	0	15.128	0.125171	12.4	187.6	67.59	5.78	Peak Found	Peak Found	Peak Found	High	High	High	1
FALSE	High	Master Protein	Q9H267	Vacuolar protein sorting-associated protein 33B OS=Homo sapiens OX=9606 GN=VPS33B PE=1 SV=2	0	186.289	59	38	180	38	617	70.5	6.71	428.42	38	0	1.959	0.125211	67.6	132.4	26.19	15.59	High	High	High	High	High	High	1
FALSE	High	Master Protein	Q9HCE0	Ectopic P granules protein 5 homolog OS=Homo sapiens OX=9606 GN=EPG5 PE=1 SV=2	0	103.489	12	19	42	19	2579	292.3	6.43	119.98	19	0	1.827	0.12545	70.7	129.3	23.3	33.17	High	High	High	High	High	High	1
FALSE	High	Master Protein	Q7Z460	CLIP-associating protein 1 OS=Homo sapiens OX=9606 GN=CLASP1 PE=1 SV=1	0	205.987	35	42	149	35	1538	169.3	9.03	381.32	42	7	1.409	0.125461	83	117	13.02	11.32	High	High	High	High	High	High	1
FALSE	High	Master Protein	Q13136	Liprin-alpha-1 OS=Homo sapiens OX=9606 GN=PPFIA1 PE=1 SV=1	0	104.235	25	22	54	22	1202	135.7	6.29	135.6	22	0	2.211	0.125461	62.3	137.7	31.86	17.14	High	High	High	High	High	High	1
FALSE	High	Master Protein	O43299	AP-5 complex subunit zeta-1 OS=Homo sapiens OX=9606 GN=AP5Z1 PE=1 SV=2	0	11.447	4	3	8	3	807	88.5	7.01	16.04	3	0	0.559	0.125502	128.3	71.7	18.17	6.07	High	High	High	Peak Found	Peak Found	High	1	Acetyl [N-Term]
FALSE	High	Master Protein	A5YKK6	CCR4-NOT transcription complex subunit 1 OS=Homo sapiens OX=9606 GN=CNOT1 PE=1 SV=2	0	660.129	55	107	777	107	2376	266.8	7.11	2094.71	107	0	0.624	0.125639	123.2	76.8	14.45	15.24	High	High	High	High	High	High	1
FALSE	High	Master Protein	O14802	DNA-directed RNA polymerase III subunit RPC1 OS=Homo sapiens OX=9606 GN=POLR3A PE=1 SV=2	0	69.595	18	18	37	18	1390	155.5	8.48	87.51	18	0	0.386	0.125861	144.3	55.7	27.29	31.51	High	High	High	High	High	High	1
FALSE	High	Master Protein	Q5BJH7	Protein YIF1B OS=Homo sapiens OX=9606 GN=YIF1B PE=1 SV=1	0	67.186	38	8	48	8	314	34.4	9.16	167.98	8	0	2.713	0.125861	53.9	146.1	36.54	26.48	High	High	High	High	High	High	1	Acetyl [N-Term]
FALSE	High	Master Protein	P42166	Lamina-associated polypeptide 2, isoform alpha OS=Homo sapiens OX=9606 GN=TMPO PE=1 SV=2	0	88.537	36	16	48	9	694	75.4	7.66	121.91	16	6	0.302	0.126384	153.6	46.4	35.91	52.42	High	High	High	Peak Found	Peak Found	High	1
FALSE	High	Master Protein	O95219	Sorting nexin-4 OS=Homo sapiens OX=9606 GN=SNX4 PE=1 SV=1	0	44.976	27	11	28	11	450	51.9	5.99	71.39	11	0	2.248	0.126605	61.6	138.4	12.67	33.46	High	Peak Found	High	High	High	High	1
FALSE	High	Master Protein	O75376	Nuclear receptor corepressor 1 OS=Homo sapiens OX=9606 GN=NCOR1 PE=1 SV=2	0	20.827	3	5	8	4	2440	270	7.11	19.96	5	0	0.224	0.126605	163.4	36.6	41.1	50.09	Peak Found	High	High	Peak Found	Peak Found	Peak Found	1
FALSE	High	Master Protein	P33991	DNA replication licensing factor MCM4 OS=Homo sapiens OX=9606 GN=MCM4 PE=1 SV=5	0	108.844	31	20	71	20	863	96.5	6.74	202.02	20	0	0.298	0.126736	154.1	45.9	29.18	4.07	High	High	High	High	High	High	1
FALSE	High	Master Protein	Q96PY6	Serine/threonine-protein kinase Nek1 OS=Homo sapiens OX=9606 GN=NEK1 PE=1 SV=2	0	6.394	1	2	2	2	1258	142.7	5.94	4.77	2	0	0.562	0.126736	128.1	71.9	28.53	16.49	Peak Found	High	Peak Found	Peak Found	Peak Found	Peak Found	1
FALSE	High	Master Protein	O94822	E3 ubiquitin-protein ligase listerin OS=Homo sapiens OX=9606 GN=LTN1 PE=1 SV=6	0	138.593	22	30	111	30	1766	200.4	6.25	286.43	30	0	1.674	0.12721	74.8	125.2	13.79	18.64	High	High	High	High	High	High	1
FALSE	High	Master Protein	Q13190	Syntaxin-5 OS=Homo sapiens OX=9606 GN=STX5 PE=1 SV=2	0	123.199	59	19	77	19	355	39.6	9.16	191.6	19	0	3.158	0.12721	48.1	151.9	44.27	19.49	High	High	High	High	High	High	1
FALSE	High	Master Protein	Q86TG7	Retrotransposon-derived protein PEG10 OS=Homo sapiens OX=9606 GN=PEG10 PE=1 SV=2	0	96.436	38	18	61	18	708	80.1	6.39	168.43	18	0	3.243	0.12721	47.1	152.9	38.39	12.22	High	High	High	High	High	High	1
FALSE	High	Master Protein	P30530	Tyrosine-protein kinase receptor UFO OS=Homo sapiens OX=9606 GN=AXL PE=1 SV=4	0	83.677	21	16	73	16	894	98.3	5.39	190.75	16	0	1.613	0.12721	76.5	123.5	14.02	24.65	High	High	High	High	High	High	1
FALSE	High	Master Protein	Q9BVK6	Transmembrane emp24 domain-containing protein 9 OS=Homo sapiens OX=9606 GN=TMED9 PE=1 SV=2	0	55.517	42	11	59	9	235	27.3	8.02	158.3	11	2	3.894	0.12721	40.9	159.1	44.07	12.79	High	High	High	High	High	High	1
FALSE	High	Master Protein	Q9UPT9	Ubiquitin carboxyl-terminal hydrolase 22 OS=Homo sapiens OX=9606 GN=USP22 PE=1 SV=2	0	28.697	15	5	10	5	525	59.9	8.05	31.95	5	0	2.18	0.12721	62.9	137.1	16.1	33.4	Peak Found	High	Peak Found	High	High	High	1
FALSE	High	Master Protein	Q96PY5	Formin-like protein 2 OS=Homo sapiens OX=9606 GN=FMNL2 PE=1 SV=3	0	27.576	6	7	32	2	1086	123.2	7.4	54.71	7	1	1.587	0.12721	77.3	122.7	6.73	16.45	High	Peak Found	Peak Found	High	High	High	1
FALSE	High	Master Protein	Q99614	Tetratricopeptide repeat protein 1 OS=Homo sapiens OX=9606 GN=TTC1 PE=1 SV=1	0	26.353	30	6	29	6	292	33.5	4.84	54.26	6	0	2.616	0.12721	55.3	144.7	33.62	16.04	High	High	High	High	High	High	1
FALSE	High	Master Protein	Q8N5L8	Ribonuclease P protein subunit p25-like protein OS=Homo sapiens OX=9606 GN=RPP25L PE=1 SV=1	0	19.682	32	6	19	6	163	17.6	10.3	26.97	6	0	0.668	0.12721	119.9	80.1	20.95	19.07	High	High	High	High	High	High	1
FALSE	High	Master Protein	Q6P2H3	Centrosomal protein of 85 kDa OS=Homo sapiens OX=9606 GN=CEP85 PE=1 SV=1	0	15.515	10	5	8	5	762	85.6	6	19.2	5	0	6.238	0.12721	27.6	172.4	25.53	66.85	Peak Found	Peak Found	Peak Found	High	High	High	1
FALSE	High	Master Protein	P35612	Beta-adducin OS=Homo sapiens OX=9606 GN=ADD2 PE=1 SV=3	0	14.236	6	4	13	2	726	80.8	5.92	27.24	4	0	1.478	0.12721	80.7	119.3	3.67	16.95	Peak Found	Peak Found	Peak Found	High	Peak Found	High	1
FALSE	High	Master Protein	P51159	Ras-related protein Rab-27A OS=Homo sapiens OX=9606 GN=RAB27A PE=1 SV=3	0	7.276	10	2	3	2	221	24.9	5.22	4.19	2	0	1.374	0.12721	84.2	115.8	10.8	14.85	Peak Found	High	Peak Found	Peak Found	Peak Found	High	1
FALSE	High	Master Protein	P54920	Alpha-soluble NSF attachment protein OS=Homo sapiens OX=9606 GN=NAPA PE=1 SV=3	0	81.069	66	13	36	13	295	33.2	5.36	102.33	13	0	1.44	0.127559	82	118	10.32	16.48	High	High	High	High	High	High	1	Acetyl [N-Term]
FALSE	High	Master Protein	Q96RE7	Nucleus accumbens-associated protein 1 OS=Homo sapiens OX=9606 GN=NACC1 PE=1 SV=1	0	21.977	13	5	11	5	527	57.2	5.74	30.31	5	0	0.274	0.127875	157	43	27.31	47.82	High	High	High	Peak Found	Peak Found	Peak Found	1
FALSE	High	Master Protein	Q9Y6R0	Numb-like protein OS=Homo sapiens OX=9606 GN=NUMBL PE=1 SV=1	0	58.846	27	11	51	8	609	64.9	8.85	133.89	11	0	1.646	0.127939	75.6	124.4	16.23	25	High	High	High	High	High	High	1
FALSE	High	Master Protein	P82094	TATA element modulatory factor OS=Homo sapiens OX=9606 GN=TMF1 PE=1 SV=2	0	101.963	30	24	56	24	1093	122.8	4.92	134.6	24	0	3.457	0.128034	44.9	155.1	51.68	37.45	High	High	High	High	High	High	1
FALSE	High	Master Protein	P52655	Transcription initiation factor IIA subunit 1 OS=Homo sapiens OX=9606 GN=GTF2A1 PE=1 SV=1	0	20.083	5	3	27	3	376	41.5	4.55	56.13	3	0	0.471	0.128966	136	64	14.28	29.76	High	High	High	High	High	High	1
FALSE	High	Master Protein	P08579	U2 small nuclear ribonucleoprotein B'' OS=Homo sapiens OX=9606 GN=SNRPB2 PE=1 SV=1	0	75.752	52	13	88	11	225	25.5	9.72	199.46	13	2	0.429	0.129798	140	60	29.58	6.55	High	High	High	High	High	High	1	Acetyl [N-Term]
FALSE	High	Master Protein	Q15311	RalA-binding protein 1 OS=Homo sapiens OX=9606 GN=RALBP1 PE=1 SV=3	0	147.68	40	26	148	26	655	76	5.88	450.08	26	0	0.792	0.130243	111.6	88.4	9.84	10.54	High	High	High	High	High	High	1
FALSE	High	Master Protein	Q96AC1	Fermitin family homolog 2 OS=Homo sapiens OX=9606 GN=FERMT2 PE=1 SV=1	0	75.638	31	15	40	15	680	77.8	6.7	113.81	15	0	3.517	0.130243	44.3	155.7	45.23	21.23	Peak Found	Peak Found	Peak Found	High	High	High	1
FALSE	High	Master Protein	P41250	Glycine--tRNA ligase OS=Homo sapiens OX=9606 GN=GARS PE=1 SV=3	0	24.668	10	7	17	7	739	83.1	7.03	34.19	7	0	1.796	0.130243	71.5	128.5	25.38	12.61	High	Peak Found	High	High	High	High	1
FALSE	High	Master Protein	O14920	Inhibitor of nuclear factor kappa-B kinase subunit beta OS=Homo sapiens OX=9606 GN=IKBKB PE=1 SV=1	0	27.848	11	8	28	7	756	86.5	5.78	55.87	8	0	1.319	0.130608	86.3	113.7	14.52	12.99	High	High	High	High	High	High	1
FALSE	High	Master Protein	Q9NWZ5	Uridine-cytidine kinase-like 1 OS=Homo sapiens OX=9606 GN=UCKL1 PE=1 SV=2	0	44.806	23	8	37	8	548	61.1	7.36	108.55	8	0	1.262	0.131253	88.4	111.6	11.37	7.36	High	High	High	High	High	High	1
FALSE	High	Master Protein	P30046	D-dopachrome decarboxylase OS=Homo sapiens OX=9606 GN=DDT PE=1 SV=3	0	13.782	30	3	14	3	118	12.7	7.3	36.08	3	0	3.353	0.131253	45.9	154.1	36.41	6.26	High	High	High	High	High	High	1
FALSE	High	Master Protein	Q9HCH0	Nck-associated protein 5-like OS=Homo sapiens OX=9606 GN=NCKAP5L PE=1 SV=2	0	6.878	2	2	3	2	1330	138.9	8.13	3.71	2	0	1.707	0.131452	73.9	126.1	18.3	18.32	Peak Found	Peak Found	Peak Found	High	Peak Found	High	1
FALSE	High	Master Protein	P12956	X-ray repair cross-complementing protein 6 OS=Homo sapiens OX=9606 GN=XRCC6 PE=1 SV=2	0	459.744	73	60	549	60	609	69.8	6.64	1555.84	60	0	0.369	0.132425	146.1	53.9	35.63	3.13	High	High	High	High	High	High	1
FALSE	High	Master Protein	Q7L2H7	Eukaryotic translation initiation factor 3 subunit M OS=Homo sapiens OX=9606 GN=EIF3M PE=1 SV=1	0	155.499	47	17	102	17	374	42.5	5.63	327.01	17	0	0.569	0.132425	127.4	72.6	31.24	27.03	High	High	High	High	High	High	1
FALSE	High	Master Protein	Q6ZTI6	Refilin-A OS=Homo sapiens OX=9606 GN=RFLNA PE=1 SV=3	0	33.168	34	7	29	7	216	23.6	8.48	46.23	7	0	0.51	0.132866	132.4	67.6	27.39	24.44	High	High	High	High	High	High	1
FALSE	High	Master Protein	P52306	Rap1 GTPase-GDP dissociation stimulator 1 OS=Homo sapiens OX=9606 GN=RAP1GDS1 PE=1 SV=3	0	8.956	5	3	5	3	607	66.3	5.31	7.18	3	0	3.482	0.132989	44.6	155.4	43.38	26.19	Peak Found	Peak Found	Peak Found	High	Peak Found	High	1
FALSE	High	Master Protein	Q92538	Golgi-specific brefeldin A-resistance guanine nucleotide exchange factor 1 OS=Homo sapiens OX=9606 GN=GBF1 PE=1 SV=2	0	178.87	27	34	88	34	1859	206.3	5.73	233.24	34	0	1.931	0.133399	68.2	131.8	20.16	20.18	High	High	High	High	High	High	1
FALSE	High	Master Protein	Q8IXB1	DnaJ homolog subfamily C member 10 OS=Homo sapiens OX=9606 GN=DNAJC10 PE=1 SV=2	0	69.687	27	16	47	16	793	91	7.18	106.17	16	0	1.99	0.13367	66.9	133.1	27.47	8.44	High	High	High	High	High	High	1
FALSE	High	Master Protein	Q7LBC6	Lysine-specific demethylase 3B OS=Homo sapiens OX=9606 GN=KDM3B PE=1 SV=2	0	102.816	23	25	52	25	1761	191.5	7.18	116.69	25	0	0.352	0.133841	147.9	52.1	43.75	36.31	High	High	High	High	High	High	1
FALSE	High	Master Protein	O43709	Probable 18S rRNA (guanine-N(7))-methyltransferase OS=Homo sapiens OX=9606 GN=BUD23 PE=1 SV=2	0	9.243	15	3	7	3	281	31.9	8.73	4.32	3	0	1.994	0.133841	66.8	133.2	23.58	32.06	Peak Found	High	High	High	High	High	1
FALSE	High	Master Protein	P60842	Eukaryotic initiation factor 4A-I OS=Homo sapiens OX=9606 GN=EIF4A1 PE=1 SV=1	0	227.661	64	29	318	15	406	46.1	5.48	942.9	29	15	1.336	0.13397	85.6	114.4	6.5	13.63	High	High	High	High	High	High	1
FALSE	High	Master Protein	Q00341	Vigilin OS=Homo sapiens OX=9606 GN=HDLBP PE=1 SV=2	0	159.47	30	30	148	30	1268	141.4	6.87	414.75	30	0	1.392	0.13397	83.6	116.4	8.65	16.08	High	High	High	High	High	High	1
FALSE	High	Master Protein	Q9UGP4	LIM domain-containing protein 1 OS=Homo sapiens OX=9606 GN=LIMD1 PE=1 SV=1	0	39.483	25	8	19	8	676	72.1	6.65	57.09	8	0	1.719	0.13397	73.5	126.5	26.75	26.1	Peak Found	Peak Found	Peak Found	High	High	High	1
FALSE	High	Master Protein	Q6NXT6	Transmembrane anterior posterior transformation protein 1 homolog OS=Homo sapiens OX=9606 GN=TAPT1 PE=1 SV=1	0	16.84	8	4	11	4	567	64.2	8.28	23.18	4	0	5.338	0.13397	31.6	168.4	57.35	14.5	Peak Found	Peak Found	Peak Found	High	High	High	1
FALSE	High	Master Protein	P49591	Serine--tRNA ligase, cytoplasmic OS=Homo sapiens OX=9606 GN=SARS PE=1 SV=3	0	14.564	13	4	7	4	514	58.7	6.43	16.24	4	0	1.331	0.13397	85.8	114.2	9.86	10.47	High	Peak Found	Peak Found	High	High	High	1
FALSE	High	Master Protein	Q5JSJ4	Integrator complex subunit 6-like OS=Homo sapiens OX=9606 GN=INTS6L PE=1 SV=1	0.006	3.715	3	2	2	2	861	96.6	8.73	1.76	2	0	3.642	0.1344	43.1	156.9	44.19	40.4	High	Peak Found	Peak Found	High	Peak Found	Peak Found	1
FALSE	High	Master Protein	Q14C86	GTPase-activating protein and VPS9 domain-containing protein 1 OS=Homo sapiens OX=9606 GN=GAPVD1 PE=1 SV=2	0	180.444	29	39	184	39	1478	164.9	5.22	419.12	39	0	0.54	0.134528	129.9	70.1	14.93	24.7	High	High	High	High	High	High	1
FALSE	High	Master Protein	Q13418	Integrin-linked protein kinase OS=Homo sapiens OX=9606 GN=ILK PE=1 SV=2	0	85.109	49	20	108	20	452	51.4	8.07	231.03	20	0	1.46	0.134528	81.3	118.7	18.12	11.88	High	High	High	High	High	High	1	Acetyl [N-Term]
FALSE	High	Master Protein	Q8N5K1	CDGSH iron-sulfur domain-containing protein 2 OS=Homo sapiens OX=9606 GN=CISD2 PE=1 SV=1	0	39.55	59	9	64	9	135	15.3	9.61	149.32	9	0	3.116	0.134528	48.6	151.4	37.37	10.62	High	High	High	High	High	High	1
FALSE	High	Master Protein	P15559	NAD(P)H dehydrogenase [quinone] 1[DT Diaphorase] 30,984 Recombinant E. coli	0	15.402	13	4	18	4	274	30.8	8.88	30.19	4	0	1.989	0.134528	66.9	133.1	21.92	21.48	High	High	High	High	High	High	1
FALSE	High	Master Protein	Q9Y2P8	RNA 3'-terminal phosphate cyclase-like protein OS=Homo sapiens OX=9606 GN=RCL1 PE=1 SV=3	0	10.203	12	4	13	4	373	40.8	9.26	24.59	4	0	0.685	0.134528	118.7	81.3	7.4	17.41	High	High	High	Peak Found	High	High	1
FALSE	High	Master Protein	O15126	Secretory carrier-associated membrane protein 1 OS=Homo sapiens OX=9606 GN=SCAMP1 PE=1 SV=2	0	7.068	11	2	2	2	338	37.9	7.42	5.4	2	0	1.464	0.134528	81.2	118.8	13.45	3.07	Peak Found	Peak Found	Peak Found	High	High	Peak Found	1
FALSE	High	Master Protein	Q96ER3	Protein SAAL1 OS=Homo sapiens OX=9606 GN=SAAL1 PE=1 SV=2	0	6.974	6	3	4	3	474	53.5	4.5	5.15	3	0	2.224	0.134528	62	138	37.81	22.76	Peak Found	Peak Found	Peak Found	High	High	High	1
FALSE	High	Master Protein	O14735	CDP-diacylglycerol--inositol 3-phosphatidyltransferase OS=Homo sapiens OX=9606 GN=CDIPT PE=1 SV=1	0	27.069	31	6	33	6	213	23.5	8.03	88.99	6	0	1.331	0.13514	85.8	114.2	11.27	11.36	High	High	High	High	High	High	1
FALSE	High	Master Protein	Q9UHB9	Signal recognition particle subunit SRP68 OS=Homo sapiens OX=9606 GN=SRP68 PE=1 SV=2	0	339.088	69	47	286	47	627	70.7	8.56	866.72	47	0	2.326	0.136505	60.1	139.9	31.97	23.77	High	High	High	High	High	High	1
FALSE	High	Master Protein	Q7Z392	Trafficking protein particle complex subunit 11 OS=Homo sapiens OX=9606 GN=TRAPPC11 PE=1 SV=2	0	144.093	32	25	119	25	1133	128.8	7.14	296.32	25	0	1.5	0.136528	80	120	17.55	14.29	High	High	High	High	High	High	1
FALSE	High	Master Protein	Q9NZ52	ADP-ribosylation factor-binding protein GGA3 OS=Homo sapiens OX=9606 GN=GGA3 PE=1 SV=1	0	59.244	18	10	24	10	723	78.3	5.58	72.21	10	0	12.488	0.136528	14.8	185.2	27.98	10.95	Not Found	Peak Found	Peak Found	High	High	High	1	Biotin [K174]
FALSE	High	Master Protein	Q9Y333	U6 snRNA-associated Sm-like protein LSm2 OS=Homo sapiens OX=9606 GN=LSM2 PE=1 SV=1	0	55.397	82	7	43	7	95	10.8	6.52	143.31	7	0	0.396	0.136528	143.3	56.7	25.27	28.94	High	High	High	High	High	High	1
FALSE	High	Master Protein	O15397	Importin-8 OS=Homo sapiens OX=9606 GN=IPO8 PE=1 SV=2	0	53.902	12	10	36	9	1037	119.9	5.16	101.91	10	0	1.805	0.136528	71.3	128.7	24.62	10.9	High	High	High	High	High	High	1
FALSE	High	Master Protein	P62258	14-3-3 protein epsilon OS=Homo sapiens OX=9606 GN=YWHAE PE=1 SV=1	0	34.203	43	9	39	7	255	29.2	4.74	78.42	9	0	4.982	0.136528	33.4	166.6	55.27	13.86	High	High	High	High	High	High	1	Acetyl [N-Term]
FALSE	High	Master Protein	P17706	Tyrosine-protein phosphatase non-receptor type 2 OS=Homo sapiens OX=9606 GN=PTPN2 PE=1 SV=2	0	24.25	19	5	10	5	415	48.4	8.29	27.91	5	0	7.227	0.136528	24.3	175.7	82.81	56.26	Peak Found	High	Peak Found	High	High	High	1
FALSE	High	Master Protein	Q8WVC0	RNA polymerase-associated protein LEO1 OS=Homo sapiens OX=9606 GN=LEO1 PE=1 SV=1	0	17.388	8	4	9	4	666	75.4	4.51	19.16	4	0	0.254	0.136982	159.5	40.5	70.16	29.78	High	High	High	Peak Found	Peak Found	Peak Found	1
FALSE	High	Master Protein	Q14677	Clathrin interactor 1 OS=Homo sapiens OX=9606 GN=CLINT1 PE=1 SV=1	0	79.583	32	18	63	18	625	68.2	6.42	160.59	18	0	2.061	0.137022	65.3	134.7	30.26	15.61	High	High	High	High	High	High	1
FALSE	High	Master Protein	P62495	Eukaryotic peptide chain release factor subunit 1 OS=Homo sapiens OX=9606 GN=ETF1 PE=1 SV=3	0	28.144	15	5	14	5	437	49	5.71	38.4	5	0	2.369	0.137374	59.4	140.6	31.75	14.89	High	Peak Found	High	High	High	High	1
FALSE	High	Master Protein	Q93077	Histone H2A type 1-C OS=Homo sapiens OX=9606 GN=HIST1H2AC PE=1 SV=3	0	101.895	65	10	286	2	130	14.1	11.05	723.32	10	0	0.316	0.137698	152	48	29.7	39.38	High	High	High	High	High	High	1
FALSE	High	Master Protein	Q13098	COP9 signalosome complex subunit 1 OS=Homo sapiens OX=9606 GN=GPS1 PE=1 SV=4	0	87.747	44	18	82	18	491	55.5	6.74	201.63	18	0	0.786	0.137698	112	88	6.51	11.37	High	High	High	High	High	High	1
FALSE	High	Master Protein	Q8NEN9	PDZ domain-containing protein 8 OS=Homo sapiens OX=9606 GN=PDZD8 PE=1 SV=1	0	79.416	19	16	33	16	1154	128.5	6.09	86.23	16	0	0.35	0.137698	148.2	51.8	37.06	22.82	Peak Found	Peak Found	Peak Found	High	High	High	1
FALSE	High	Master Protein	P43246	DNA mismatch repair protein Msh2 OS=Homo sapiens OX=9606 GN=MSH2 PE=1 SV=1	0	129.235	35	31	94	31	934	104.7	5.77	176.48	31	0	0.284	0.137705	155.8	44.2	46.93	13.12	High	High	High	High	High	High	1
FALSE	High	Master Protein	Q86SZ2	Trafficking protein particle complex subunit 6B OS=Homo sapiens OX=9606 GN=TRAPPC6B PE=1 SV=1	0	34.304	47	8	42	8	158	18	8.68	91.95	8	0	1.479	0.137793	80.7	119.3	3.95	13.43	High	High	High	High	High	High	1
FALSE	High	Master Protein	Q7KZF4	Staphylococcal nuclease domain-containing protein 1 OS=Homo sapiens OX=9606 GN=SND1 PE=1 SV=1	0	233.811	58	43	153	43	910	101.9	7.17	399	43	0	3.251	0.137799	47.1	152.9	55.7	39.44	High	High	High	High	High	High	1
FALSE	High	Master Protein	P27824	Calnexin OS=Homo sapiens OX=9606 GN=CANX PE=1 SV=2	0	166.603	38	24	146	24	592	67.5	4.6	439.88	24	0	4.407	0.138249	37	163	27.17	58.38	High	High	High	High	High	High	1
FALSE	High	Master Protein	P38606	V-type proton ATPase catalytic subunit A OS=Homo sapiens OX=9606 GN=ATP6V1A PE=1 SV=2	0	69.943	32	12	48	12	617	68.3	5.52	139.46	12	0	1.702	0.138482	74	126	19.68	15.53	High	High	High	High	High	High	1
FALSE	High	Master Protein	Q13428	Treacle protein OS=Homo sapiens OX=9606 GN=TCOF1 PE=1 SV=3	0	43.742	7	10	18	10	1488	152	9.04	43.99	10	0	0.283	0.138482	155.9	44.1	52.1	44.74	Peak Found	High	High	High	High	High	1
FALSE	High	Master Protein	Q9UBW8	COP9 signalosome complex subunit 7a OS=Homo sapiens OX=9606 GN=COPS7A PE=1 SV=1	0	29.005	32	6	22	6	275	30.3	8.22	55.29	6	0	0.622	0.138768	123.3	76.7	18.27	20.18	High	High	High	High	High	High	1
FALSE	High	Master Protein	P25054	Adenomatous polyposis coli protein OS=Homo sapiens OX=9606 GN=APC PE=1 SV=2	0.006	3.764	1	2	2	2	2843	311.5	7.8	4.43	2	0	0.668	0.139136	119.9	80.1	22.34	9.69	Peak Found	High	Peak Found	Peak Found	Peak Found	High	1
FALSE	High	Master Protein	Q96AY4	Tetratricopeptide repeat protein 28 OS=Homo sapiens OX=9606 GN=TTC28 PE=1 SV=4	0	107.66	15	25	51	25	2481	270.7	6.89	100.69	25	0	0.588	0.139215	125.9	74.1	22.06	10.16	High	High	High	High	High	High	1
FALSE	High	Master Protein	Q9BXF6	Rab11 family-interacting protein 5 OS=Homo sapiens OX=9606 GN=RAB11FIP5 PE=1 SV=1	0	47.307	20	8	28	8	653	70.4	9.23	69.93	8	0	1.261	0.139349	88.4	111.6	13.33	9.93	High	High	High	High	High	High	1
FALSE	High	Master Protein	Q15427	Splicing factor 3B subunit 4 OS=Homo sapiens OX=9606 GN=SF3B4 PE=1 SV=1	0	27.596	16	4	13	4	424	44.4	8.56	43.42	4	0	0.265	0.139349	158.1	41.9	52.73	16.52	High	High	High	High	High	High	1
FALSE	High	Master Protein	Q96AA3	Protein RFT1 homolog OS=Homo sapiens OX=9606 GN=RFT1 PE=1 SV=1	0.001	5.633	3	2	4	2	541	60.3	8.85	8.13	2	0	3.354	0.139349	45.9	154.1	44.83	11.79	Peak Found	Peak Found	Peak Found	High	High	High	1
FALSE	High	Master Protein	Q9NUP9	Protein lin-7 homolog C OS=Homo sapiens OX=9606 GN=LIN7C PE=1 SV=1	0	33.265	38	8	44	8	197	21.8	8.43	121.33	8	0	1.764	0.139755	72.4	127.6	21.09	11.1	High	High	High	High	High	High	1
FALSE	High	Master Protein	P63010	AP-2 complex subunit beta OS=Homo sapiens OX=9606 GN=AP2B1 PE=1 SV=1	0	318.856	55	49	366	27	937	104.5	5.38	1031.23	49	22	1.391	0.140002	83.6	116.4	6.5	17.52	High	High	High	High	High	High	1
FALSE	High	Master Protein	Q12996	Cleavage stimulation factor subunit 3 OS=Homo sapiens OX=9606 GN=CSTF3 PE=1 SV=1	0	43.886	19	10	21	10	717	82.9	8.12	59.37	10	0	0.503	0.140002	133.1	66.9	38.73	21.24	High	High	High	High	High	Peak Found	1
FALSE	High	Master Protein	Q12824	SWI/SNF-related matrix-associated actin-dependent regulator of chromatin subfamily B member 1 OS=Homo sapiens OX=9606 GN=SMARCB1 PE=1 SV=2	0	55.326	34	9	22	9	385	44.1	6.23	66.53	9	0	0.301	0.140079	153.7	46.3	52.18	22.01	High	High	High	Peak Found	Peak Found	Peak Found	1
FALSE	High	Master Protein	Q9UM54	Unconventional myosin-VI OS=Homo sapiens OX=9606 GN=MYO6 PE=1 SV=4	0	286.127	54	50	136	50	1294	149.6	8.53	378.18	50	0	23.895	0.140671	8	192	113.24	40.83	High	Peak Found	High	High	High	High	1	Acetyl [N-Term]; Biotin [K1294]
FALSE	High	Master Protein	P11233	Ras-related protein Ral-A OS=Homo sapiens OX=9606 GN=RALA PE=1 SV=1	0	33.648	34	8	25	5	206	23.6	7.11	73.49	8	3	1.636	0.140808	75.9	124.1	13.08	23.38	High	High	High	High	High	High	1
FALSE	High	Master Protein	P48960	CD97 antigen OS=Homo sapiens OX=9606 GN=CD97 PE=1 SV=4	0	72.824	19	13	38	13	835	91.8	6.87	114.99	13	0	4.197	0.140837	38.5	161.5	50.94	20.48	High	High	High	High	High	High	1
FALSE	High	Master Protein	Q6P3X3	Tetratricopeptide repeat protein 27 OS=Homo sapiens OX=9606 GN=TTC27 PE=1 SV=1	0	110.105	34	23	94	23	843	96.6	5.59	250.7	23	0	1.45	0.141385	81.6	118.4	16.53	5.25	High	High	High	High	High	High	1
FALSE	High	Master Protein	Q8IUR7	Armadillo repeat-containing protein 8 OS=Homo sapiens OX=9606 GN=ARMC8 PE=1 SV=2	0	40.37	18	10	22	10	673	75.5	6.73	47.36	10	0	0.296	0.141385	154.3	45.7	10.16	42.93	High	High	High	High	High	High	1
FALSE	High	Master Protein	Q9C0E8	Endoplasmic reticulum junction formation protein lunapark OS=Homo sapiens OX=9606 GN=LNPK PE=1 SV=2	0	66.145	37	14	52	14	428	47.7	5.11	124.37	14	0	4.324	0.141586	37.6	162.4	47.52	1.86	Peak Found	High	High	High	High	High	1
FALSE	High	Master Protein	Q5JTD0	Tight junction-associated protein 1 OS=Homo sapiens OX=9606 GN=TJAP1 PE=1 SV=1	0	34.035	20	8	17	8	557	61.8	5.97	44.79	8	0	8.505	0.143426	21	179	45.01	39.57	Peak Found	Not Found	Peak Found	High	High	High	1
FALSE	High	Master Protein	Q8N684	Cleavage and polyadenylation specificity factor subunit 7 OS=Homo sapiens OX=9606 GN=CPSF7 PE=1 SV=1	0	17.399	13	5	7	5	471	52	8	11.94	5	0	0.392	0.143426	143.7	56.3	47.27	29.67	High	High	High	Peak Found	Peak Found	Peak Found	1
FALSE	High	Master Protein	Q9UHR4	Brain-specific angiogenesis inhibitor 1-associated protein 2-like protein 1 OS=Homo sapiens OX=9606 GN=BAIAP2L1 PE=1 SV=2	0	103.538	46	25	124	25	511	56.8	8.68	272.54	25	0	2.477	0.143496	57.5	142.5	36.62	20.31	High	High	High	High	High	High	1
FALSE	High	Master Protein	Q13523	Serine/threonine-protein kinase PRP4 homolog OS=Homo sapiens OX=9606 GN=PRPF4B PE=1 SV=3	0	93.886	23	21	36	21	1007	116.9	10.26	101.39	21	0	0.232	0.143613	162.3	37.7	78.19	40.63	High	High	High	High	High	Peak Found	1
FALSE	High	Master Protein	Q9UL46	Proteasome activator complex subunit 2 OS=Homo sapiens OX=9606 GN=PSME2 PE=1 SV=4	0	13.269	15	3	8	3	239	27.4	5.73	14.85	3	0	0.715	0.143746	116.6	83.4	7	14.78	High	High	High	High	High	Peak Found	1
FALSE	High	Master Protein	Q9Y2L9	Leucine-rich repeat and calponin homology domain-containing protein 1 OS=Homo sapiens OX=9606 GN=LRCH1 PE=1 SV=3	0	37.918	13	9	39	6	728	80.8	5.94	97.13	9	0	1.689	0.144027	74.4	125.6	25.12	10.73	High	High	High	High	High	High	1
FALSE	High	Master Protein	Q8WUH2	Transforming growth factor-beta receptor-associated protein 1 OS=Homo sapiens OX=9606 GN=TGFBRAP1 PE=1 SV=1	0	29.352	11	7	28	7	860	97.1	6.55	51.22	7	0	0.785	0.144127	112	88	8.53	7	High	High	High	High	High	High	1
FALSE	High	Master Protein	Q9P015	39S ribosomal protein L15, mitochondrial OS=Homo sapiens OX=9606 GN=MRPL15 PE=1 SV=1	0	10.67	11	3	5	3	296	33.4	10.01	7.08	3	0	0.565	0.144127	127.8	72.2	14.17	21.82	High	High	Peak Found	High	Peak Found	Peak Found	1
FALSE	High	Master Protein	Q5SYE7	NHS-like protein 1 OS=Homo sapiens OX=9606 GN=NHSL1 PE=1 SV=2	0	13.754	4	4	4	4	1610	170.6	6.96	10.46	4	0	0.564	0.144537	127.8	72.2	15.29	19.7	High	High	High	Peak Found	Peak Found	Peak Found	1
FALSE	High	Master Protein	Q07065	Cytoskeleton-associated protein 4 OS=Homo sapiens OX=9606 GN=CKAP4 PE=1 SV=2	0	66.459	30	13	38	13	602	66	5.92	104.87	13	0	0.391	0.1446	143.8	56.2	44.37	13.22	High	High	High	High	High	High	1
FALSE	High	Master Protein	Q9UM00	Calcium load-activated calcium channel OS=Homo sapiens OX=9606 GN=TMCO1 PE=1 SV=2	0	19.262	13	3	18	3	239	27.1	10.26	47.09	3	0	2.416	0.145858	58.6	141.4	29.94	7.82	High	High	High	High	High	High	1
FALSE	High	Master Protein	P25786	Proteasome subunit alpha type-1 OS=Homo sapiens OX=9606 GN=PSMA1 PE=1 SV=1	0	118.836	79	19	162	19	263	29.5	6.61	374.57	19	0	2.083	0.145904	64.9	135.1	28.54	13.97	High	High	High	High	High	High	1
FALSE	High	Master Protein	P54886	Delta-1-pyrroline-5-carboxylate synthase OS=Homo sapiens OX=9606 GN=ALDH18A1 PE=1 SV=2	0	11.114	4	3	6	3	795	87.2	7.12	12.95	3	0	2.514	0.145904	56.9	143.1	38.5	16.03	Peak Found	High	Peak Found	High	Peak Found	High	1
FALSE	High	Master Protein	P42285	Exosome RNA helicase MTR4 OS=Homo sapiens OX=9606 GN=MTREX PE=1 SV=3	0	187.329	42	37	149	37	1042	117.7	6.52	345.51	37	0	0.389	0.146198	144	56	20.72	41.98	High	High	High	High	High	High	1
FALSE	High	Master Protein	P46736	Lys-63-specific deubiquitinase BRCC36 OS=Homo sapiens OX=9606 GN=BRCC3 PE=1 SV=2	0	73.36	48	14	62	14	316	36	5.92	159.41	14	0	2.049	0.146198	65.6	134.4	6.33	26.32	High	High	High	High	High	High	1
FALSE	High	Master Protein	Q16630	Cleavage and polyadenylation specificity factor subunit 6 OS=Homo sapiens OX=9606 GN=CPSF6 PE=1 SV=2	0	38.763	17	7	28	7	551	59.2	7.15	76.02	7	0	0.474	0.147277	135.7	64.3	34.2	7.85	High	High	High	High	High	High	1
FALSE	High	Master Protein	P12004	Proliferating cell nuclear antigen OS=Homo sapiens OX=9606 GN=PCNA PE=1 SV=1	0	74.294	61	12	61	12	261	28.8	4.69	179.3	12	0	2.427	0.14763	58.4	141.6	30.91	25.79	High	High	High	High	High	High	1
FALSE	High	Master Protein	Q5BJF2	Sigma intracellular receptor 2 OS=Homo sapiens OX=9606 GN=TMEM97 PE=1 SV=1	0.006	3.731	10	2	5	2	176	20.8	9.38	3.76	2	0	1.72	0.147708	73.5	126.5	19.38	7.03	Peak Found	Peak Found	Peak Found	High	High	High	1
FALSE	High	Master Protein	Q9BRP4	Proteasomal ATPase-associated factor 1 OS=Homo sapiens OX=9606 GN=PAAF1 PE=1 SV=2	0	32.192	22	8	26	8	392	42.2	6.32	49.46	8	0	2.895	0.148551	51.4	148.6	40.61	18.78	High	High	High	High	High	High	1
FALSE	High	Master Protein	Q15386	Ubiquitin-protein ligase E3C OS=Homo sapiens OX=9606 GN=UBE3C PE=1 SV=3	0	8.929	3	2	4	2	1083	123.8	6.71	9.45	2	0	3.527	0.150001	44.2	155.8	30.85	49.63	Peak Found	Peak Found	Peak Found	High	High	High	1
FALSE	High	Master Protein	Q8N884	Cyclic GMP-AMP synthase OS=Homo sapiens OX=9606 GN=CGAS PE=1 SV=2	0	13.913	8	4	11	4	522	58.8	9.48	18.14	4	0	0.395	0.150459	143.4	56.6	1.05	29.72	High	High	High	Peak Found	Peak Found	Peak Found	1
FALSE	High	Master Protein	Q96HR9	Receptor expression-enhancing protein 6 OS=Homo sapiens OX=9606 GN=REEP6 PE=1 SV=2	0	6.259	9	2	6	2	211	23.4	8.56	9.91	2	0	3.407	0.151708	45.4	154.6	38.73	77.43	Peak Found	Peak Found	Peak Found	High	High	High	1
FALSE	High	Master Protein	P24390	ER lumen protein-retaining receptor 1 OS=Homo sapiens OX=9606 GN=KDELR1 PE=1 SV=1	0	32.299	32	5	33	3	212	24.5	8.62	81.87	5	2	2.343	0.15194	59.8	140.2	12.59	26.2	High	High	High	High	High	High	1
FALSE	High	Master Protein	Q8WVM8	Sec1 family domain-containing protein 1 OS=Homo sapiens OX=9606 GN=SCFD1 PE=1 SV=4	0	335.841	68	38	307	38	642	72.3	6.27	969.62	38	0	2.812	0.152027	52.5	147.5	9.82	50.9	High	High	High	High	High	High	1
FALSE	High	Master Protein	P23246	Splicing factor, proline- and glutamine-rich OS=Homo sapiens OX=9606 GN=SFPQ PE=1 SV=2	0	73.197	24	16	69	15	707	76.1	9.44	170.58	16	1	1.822	0.152027	70.9	129.1	23.12	27.27	High	High	High	High	High	High	1
FALSE	High	Master Protein	Q9BT40	Inositol polyphosphate 5-phosphatase K OS=Homo sapiens OX=9606 GN=INPP5K PE=1 SV=3	0	8.336	4	2	3	2	448	51.1	6.54	7.19	2	0	1.407	0.152027	83.1	116.9	14	7.38	Peak Found	Peak Found	Peak Found	High	High	Peak Found	1
FALSE	High	Master Protein	Q9BQE3	Tubulin alpha-1C chain OS=Homo sapiens OX=9606 GN=TUBA1C PE=1 SV=1	0	785.292	88	50	1665	5	449	49.9	5.1	5691.19	50	66	1.129	0.152549	93.9	106.1	4.96	7.42	High	High	High	High	High	High	1
FALSE	High	Master Protein	Q9BTD8	RNA-binding protein 42 OS=Homo sapiens OX=9606 GN=RBM42 PE=1 SV=1	0	52.413	24	10	42	10	480	50.4	9.63	112.89	10	0	0.555	0.152869	128.6	71.4	34.14	16.03	High	High	High	High	High	High	1
FALSE	High	Master Protein	Q06210	Glutamine--fructose-6-phosphate aminotransferase [isomerizing] 1 OS=Homo sapiens OX=9606 GN=GFPT1 PE=1 SV=3	0	145.61	53	29	126	29	699	78.8	7.11	280.26	29	0	0.679	0.153689	119.1	80.9	17.49	7.71	High	High	High	High	High	High	1
FALSE	High	Master Protein	P29401	Transketolase OS=Homo sapiens OX=9606 GN=TKT PE=1 SV=3	0	98.922	41	21	93	21	623	67.8	7.66	230.06	21	0	1.506	0.153761	79.8	120.2	12.98	10.51	High	High	High	High	High	High	1	Acetyl [N-Term]
FALSE	High	Master Protein	Q14498	RNA-binding protein 39 OS=Homo sapiens OX=9606 GN=RBM39 PE=1 SV=2	0	80.974	36	14	46	14	530	59.3	10.1	129.03	14	0	1.585	0.153761	77.4	122.6	21.1	7.09	High	High	High	High	High	High	1
FALSE	High	Master Protein	Q15631	Translin OS=Homo sapiens OX=9606 GN=TSN PE=1 SV=1	0	72.165	58	12	80	12	228	26.2	6.44	223.63	12	0	0.618	0.153761	123.6	76.4	20.67	11.05	High	High	High	High	High	High	1
FALSE	High	Master Protein	Q6NUM9	All-trans-retinol 13,14-reductase OS=Homo sapiens OX=9606 GN=RETSAT PE=1 SV=2	0	10.908	5	3	7	3	610	66.8	8.28	12.12	3	0	1.56	0.153761	78.1	121.9	9.88	21.33	Peak Found	High	Peak Found	High	High	High	1
FALSE	High	Master Protein	Q3SXM5	Inactive hydroxysteroid dehydrogenase-like protein 1 OS=Homo sapiens OX=9606 GN=HSDL1 PE=1 SV=3	0	23.864	24	6	23	6	330	37	8.72	54.04	6	0	1.343	0.153932	85.4	114.6	1.75	13.35	High	High	High	High	High	High	1
FALSE	High	Master Protein	Q6P2Q9	Pre-mRNA-processing-splicing factor 8 OS=Homo sapiens OX=9606 GN=PRPF8 PE=1 SV=2	0	1334.9	65	170	1337	170	2335	273.4	8.84	3719.42	170	0	0.237	0.155916	161.7	38.3	37.51	59.31	High	High	High	High	High	High	1
FALSE	High	Master Protein	O60244	Mediator of RNA polymerase II transcription subunit 14 OS=Homo sapiens OX=9606 GN=MED14 PE=1 SV=2	0	29.388	6	6	6	6	1454	160.5	8.73	11.82	6	0	0.322	0.156449	151.3	48.7	79.87	51.22	Peak Found	High	Peak Found	Peak Found	Peak Found	Peak Found	1
FALSE	High	Master Protein	Q05048	Cleavage stimulation factor subunit 1 OS=Homo sapiens OX=9606 GN=CSTF1 PE=1 SV=1	0	51.525	35	10	22	10	431	48.3	6.58	46.93	10	0	0.66	0.157178	120.5	79.5	21.21	6.52	High	High	High	High	High	High	1
FALSE	High	Master Protein	Q9HAD4	WD repeat-containing protein 41 OS=Homo sapiens OX=9606 GN=WDR41 PE=1 SV=3	0	28.616	19	6	17	6	459	51.7	5.44	44.77	6	0	2.573	0.157574	56	144	17.84	33.33	High	High	High	High	High	High	1
FALSE	High	Master Protein	P18887	DNA repair protein XRCC1 OS=Homo sapiens OX=9606 GN=XRCC1 PE=1 SV=2	0	17.529	11	6	14	6	633	69.4	6.39	21.62	6	0	0.052	0.157782	190.1	9.9	15.57	103.4	High	High	High	Peak Found	Peak Found	Peak Found	1
FALSE	High	Master Protein	Q7Z4L5	Tetratricopeptide repeat protein 21B OS=Homo sapiens OX=9606 GN=TTC21B PE=1 SV=2	0	42.864	9	10	23	10	1316	150.8	6.96	49.55	10	0	0.612	0.158019	124.1	75.9	18.63	19.75	High	High	High	High	High	High	1
FALSE	High	Master Protein	O75832	26S proteasome non-ATPase regulatory subunit 10 OS=Homo sapiens OX=9606 GN=PSMD10 PE=1 SV=1	0	24.222	42	5	16	5	226	24.4	6.1	37.94	5	0	3.616	0.158019	43.3	156.7	18.87	38.57	Peak Found	Peak Found	Peak Found	High	High	High	1	Acetyl [N-Term]
FALSE	High	Master Protein	P07910	Heterogeneous nuclear ribonucleoproteins C1/C2 OS=Homo sapiens OX=9606 GN=HNRNPC PE=1 SV=4	0	54.959	40	12	60	12	306	33.7	5.08	140.05	12	0	0.566	0.158281	127.7	72.3	15.32	26.69	High	High	High	High	High	High	1
FALSE	High	Master Protein	P05166	Propionyl-CoA carboxylase beta chain, mitochondrial OS=Homo sapiens OX=9606 GN=PCCB PE=1 SV=3	0	679.193	78	50	1464	50	539	58.2	7.64	4552.68	50	0	0.759	0.158758	113.7	86.3	10.07	10.65	High	High	High	High	High	High	1
FALSE	High	Master Protein	O75396	Vesicle-trafficking protein SEC22b OS=Homo sapiens OX=9606 GN=SEC22B PE=1 SV=4	0	78.938	48	12	78	12	215	24.6	6.92	251.13	12	0	1.517	0.158758	79.5	120.5	18.6	2.99	High	High	High	High	High	High	1
FALSE	High	Master Protein	O95159	Zinc finger protein-like 1 OS=Homo sapiens OX=9606 GN=ZFPL1 PE=1 SV=2	0	38.678	33	8	31	8	310	34.1	8.07	77.14	8	0	2.633	0.158758	55	145	37.45	7.17	High	High	High	High	High	High	1
FALSE	High	Master Protein	Q8N7H5	RNA polymerase II-associated factor 1 homolog OS=Homo sapiens OX=9606 GN=PAF1 PE=1 SV=2	0	27.547	19	7	15	7	531	59.9	4.63	32.58	7	0	0.374	0.158758	145.6	54.4	34.86	48.17	High	High	High	High	Peak Found	Peak Found	1
FALSE	High	Master Protein	O14653	Golgi SNAP receptor complex member 2 OS=Homo sapiens OX=9606 GN=GOSR2 PE=1 SV=2	0	25.347	32	5	13	5	212	24.8	8.06	31.35	5	0	2.621	0.158758	55.2	144.8	39.54	7.98	Peak Found	Peak Found	Peak Found	High	High	High	1	Acetyl [N-Term]
FALSE	High	Master Protein	O75607	Nucleoplasmin-3 OS=Homo sapiens OX=9606 GN=NPM3 PE=1 SV=3	0	21.682	32	3	10	3	178	19.3	4.63	35.18	3	0	2.195	0.158758	62.6	137.4	28.57	3.7	Peak Found	High	High	High	High	High	1
FALSE	High	Master Protein	Q10471	Polypeptide N-acetylgalactosaminyltransferase 2 OS=Homo sapiens OX=9606 GN=GALNT2 PE=1 SV=1	0	20.056	14	7	15	7	571	64.7	8.35	28.96	7	0	2.282	0.158758	60.9	139.1	33.08	19.18	Peak Found	High	Peak Found	High	High	High	1
FALSE	High	Master Protein	P0DPK5	Putative histone H3.X OS=Homo sapiens OX=9606 PE=5 SV=1	0	6.51	7	3	19	3	147	16.5	11.39	32.56	3	0	0.311	0.158758	152.6	47.4	42.47	48.16	High	High	High	High	High	High	1
FALSE	High	Master Protein	Q9H9C1	Spermatogenesis-defective protein 39 homolog OS=Homo sapiens OX=9606 GN=VIPAS39 PE=1 SV=1	0	96.993	42	19	70	19	493	57	7.4	176.52	19	0	1.697	0.159256	74.1	125.9	25.13	17.35	High	High	High	High	High	High	1
FALSE	High	Master Protein	P28340	DNA polymerase delta catalytic subunit OS=Homo sapiens OX=9606 GN=POLD1 PE=1 SV=2	0	80.937	23	19	45	19	1107	123.6	7.03	112.47	19	0	0.639	0.160755	122	78	4.26	16.77	High	High	High	Peak Found	Peak Found	Peak Found	1
FALSE	High	Master Protein	Q9H1H9	Kinesin-like protein KIF13A OS=Homo sapiens OX=9606 GN=KIF13A PE=1 SV=2	0	12.818	3	4	9	4	1805	202.2	5.6	18.31	4	0	1.41	0.161104	83	117	22.73	26.47	High	Peak Found	High	High	High	High	1
FALSE	High	Master Protein	P14866	Heterogeneous nuclear ribonucleoprotein L OS=Homo sapiens OX=9606 GN=HNRNPL PE=1 SV=2	0	114.345	39	16	78	15	589	64.1	8.22	233.85	16	1	0.563	0.161483	127.9	72.1	17.67	28.83	High	High	High	High	High	High	1
FALSE	High	Master Protein	Q9NSC5	Homer protein homolog 3 OS=Homo sapiens OX=9606 GN=HOMER3 PE=1 SV=2	0	10.804	11	4	8	4	361	39.8	5.45	14.17	4	0	0.554	0.161483	128.7	71.3	6.92	26.25	High	High	High	Peak Found	High	Peak Found	1
FALSE	High	Master Protein	Q9BV44	THUMP domain-containing protein 3 OS=Homo sapiens OX=9606 GN=THUMPD3 PE=1 SV=1	0	6.171	4	2	2	2	507	57	6.37	2.24	2	0	2.244	0.161483	61.6	138.4	37.94	27.23	Peak Found	Peak Found	Peak Found	High	Peak Found	High	1
FALSE	High	Master Protein	Q8IX04	Ubiquitin-conjugating enzyme E2 variant 3 OS=Homo sapiens OX=9606 GN=UEVLD PE=1 SV=2	0	6.046	5	2	3	2	471	52.2	7.09	5.59	2	0	2.108	0.161483	64.4	135.6	34.28	28.08	Peak Found	Peak Found	Peak Found	High	Peak Found	High	1
FALSE	High	Master Protein	Q16513	Serine/threonine-protein kinase N2 OS=Homo sapiens OX=9606 GN=PKN2 PE=1 SV=1	0	15.628	7	6	15	4	984	112	6.3	22.07	6	0	1.755	0.161624	72.6	127.4	29.69	19.57	Peak Found	Peak Found	Peak Found	Peak Found	High	High	1
FALSE	High	Master Protein	P62380	TATA box-binding protein-like protein 1 OS=Homo sapiens OX=9606 GN=TBPL1 PE=1 SV=1	0	80.465	55	11	80	11	186	20.9	9.54	238.05	11	0	0.452	0.162658	137.8	62.2	26.86	18.21	High	High	High	High	High	High	1
FALSE	High	Master Protein	O75886	Signal transducing adapter molecule 2 OS=Homo sapiens OX=9606 GN=STAM2 PE=1 SV=1	0	133.013	44	20	88	17	525	58.1	5.07	243.74	20	3	2.662	0.162686	54.6	145.4	43.52	15.25	High	High	High	High	High	High	1
FALSE	High	Master Protein	P61221	ATP-binding cassette sub-family E member 1 OS=Homo sapiens OX=9606 GN=ABCE1 PE=1 SV=1	0	54.236	32	12	31	12	599	67.3	8.34	87.95	12	0	3.594	0.162701	43.5	156.5	53.8	24	High	High	High	High	High	High	1
FALSE	High	Master Protein	Q9H944	Mediator of RNA polymerase II transcription subunit 20 OS=Homo sapiens OX=9606 GN=MED20 PE=1 SV=1	0	19.234	32	6	15	6	212	23.2	6.87	34.45	6	0	0.311	0.162837	152.5	47.5	36.49	44.75	High	High	High	High	High	Peak Found	1
FALSE	High	Master Protein	Q9Y6A9	Signal peptidase complex subunit 1 OS=Homo sapiens OX=9606 GN=SPCS1 PE=1 SV=4	0	20.318	34	3	20	3	102	11.8	9.31	58.16	3	0	3.768	0.162998	41.9	158.1	52.12	15.93	High	High	High	High	High	High	1
FALSE	High	Master Protein	Q9NP79	Vacuolar protein sorting-associated protein VTA1 homolog OS=Homo sapiens OX=9606 GN=VTA1 PE=1 SV=1	0.004	4.19	7	2	4	2	307	33.9	6.29	4.64	2	0	2.003	0.162998	66.6	133.4	29.38	15.21	Peak Found	Peak Found	Peak Found	High	High	High	1
FALSE	High	Master Protein	P49770	Translation initiation factor eIF-2B subunit beta OS=Homo sapiens OX=9606 GN=EIF2B2 PE=1 SV=3	0	49.229	35	10	26	10	351	39	6.16	54.6	10	0	1.929	0.163008	68.3	131.7	28.22	13.47	High	High	Peak Found	High	High	High	1
FALSE	High	Master Protein	Q9UNK0	Syntaxin-8 OS=Homo sapiens OX=9606 GN=STX8 PE=1 SV=2	0	30.292	25	4	10	4	236	26.9	4.98	36.33	4	0	4.602	0.163196	35.7	164.3	59.24	10.8	Peak Found	Peak Found	Peak Found	High	High	High	1
FALSE	High	Master Protein	P05023	Sodium/potassium-transporting ATPase subunit alpha-1 OS=Homo sapiens OX=9606 GN=ATP1A1 PE=1 SV=1	0	115.291	27	22	76	22	1023	112.8	5.49	213.66	22	0	2.798	0.163259	52.7	147.3	48.14	30.99	High	High	High	High	High	High	1
FALSE	High	Master Protein	Q96F86	Enhancer of mRNA-decapping protein 3 OS=Homo sapiens OX=9606 GN=EDC3 PE=1 SV=1	0	88.376	46	17	69	17	508	56	7.11	173.66	17	0	1.893	0.163259	69.1	130.9	23.87	2.37	High	High	High	High	High	High	1
FALSE	High	Master Protein	O15235	28S ribosomal protein S12, mitochondrial OS=Homo sapiens OX=9606 GN=MRPS12 PE=1 SV=1	0	18.06	39	4	18	4	138	15.2	10.29	42.25	4	0	0.28	0.163286	156.2	43.8	57.65	14.09	High	High	High	High	High	High	1
FALSE	High	Master Protein	Q9UEY8	Gamma-adducin OS=Homo sapiens OX=9606 GN=ADD3 PE=1 SV=1	0	35.504	19	9	24	8	706	79.1	6.32	63.25	9	0	1.548	0.164109	78.5	121.5	20.05	19.91	High	High	High	High	High	High	1
FALSE	High	Master Protein	P15586	N-acetylglucosamine-6-sulfatase OS=Homo sapiens OX=9606 GN=GNS PE=1 SV=3	0	23.152	14	7	19	7	552	62	8.31	36.61	7	0	4.59	0.164743	35.8	164.2	58.1	12.54	Peak Found	Peak Found	Peak Found	High	High	High	1
FALSE	High	Master Protein	P0CG08	Golgi pH regulator B OS=Homo sapiens OX=9606 GN=GPR89B PE=1 SV=1	0	22.243	11	4	12	4	455	52.9	9.28	31.13	4	0	4.363	0.16534	37.3	162.7	57.27	16.42	Peak Found	Peak Found	Peak Found	High	High	High	1
FALSE	High	Master Protein	Q8N0U8	Vitamin K epoxide reductase complex subunit 1-like protein 1 OS=Homo sapiens OX=9606 GN=VKORC1L1 PE=1 SV=2	0	21.138	32	5	16	5	176	19.8	9.13	34.09	5	0	2.443	0.16534	58.1	141.9	35.95	7.01	High	High	High	High	High	High	1
FALSE	High	Master Protein	P55010	Eukaryotic translation initiation factor 5 OS=Homo sapiens OX=9606 GN=EIF5 PE=1 SV=2	0	8.546	9	4	4	4	431	49.2	5.58	5.95	4	0	1.753	0.16534	72.7	127.3	24.97	1.74	Peak Found	Peak Found	Peak Found	High	Peak Found	High	1
FALSE	High	Master Protein	P98194	Calcium-transporting ATPase type 2C member 1 OS=Homo sapiens OX=9606 GN=ATP2C1 PE=1 SV=3	0	66.077	20	13	34	13	919	100.5	6.74	87.06	13	0	2.014	0.165434	66.3	133.7	33.29	17.07	High	High	High	High	High	High	1
FALSE	High	Master Protein	P20585	DNA mismatch repair protein Msh3 OS=Homo sapiens OX=9606 GN=MSH3 PE=1 SV=4	0	6.459	2	2	2	2	1137	127.3	8.02	4.94	2	0	0.323	0.165434	151.1	48.9	16.37	44.35	High	High	Peak Found	Peak Found	Peak Found	Peak Found	1
FALSE	High	Master Protein	Q9ULC4	Malignant T-cell-amplified sequence 1 OS=Homo sapiens OX=9606 GN=MCTS1 PE=1 SV=1	0	16.403	30	3	6	3	181	20.5	8.82	18.65	3	0	7.457	0.165451	23.6	176.4	3.5	57.27	Not Found	Peak Found	Peak Found	High	High	High	1
FALSE	High	Master Protein	P27448	MAP/microtubule affinity-regulating kinase 3 OS=Homo sapiens OX=9606 GN=MARK3 PE=1 SV=5	0	86.863	28	19	71	13	753	84.4	9.57	171.37	19	6	1.152	0.165759	93	107	10.22	6.73	High	High	High	High	High	High	1
FALSE	High	Master Protein	Q71UI9	Histone H2A.V OS=Homo sapiens OX=9606 GN=H2AFV PE=1 SV=3	0	43.027	54	8	115	6	128	13.5	10.58	305.58	8	0	0.491	0.165759	134.2	65.8	27.93	16.14	High	High	High	High	High	High	1
FALSE	High	Master Protein	P05067	Amyloid-beta precursor protein OS=Homo sapiens OX=9606 GN=APP PE=1 SV=3	0	32.125	12	9	20	8	770	86.9	4.82	42.64	9	0	6.273	0.165759	27.5	172.5	75.26	41.59	Peak Found	Peak Found	Peak Found	High	High	High	1
FALSE	High	Master Protein	O00629	Importin subunit alpha-3 OS=Homo sapiens OX=9606 GN=KPNA4 PE=1 SV=1	0	15.692	12	3	6	3	521	57.9	4.96	20.53	3	0	0.613	0.165759	124	76	25.61	5.16	High	High	High	Peak Found	Peak Found	Peak Found	1
FALSE	High	Master Protein	Q9ULF5	Zinc transporter ZIP10 OS=Homo sapiens OX=9606 GN=SLC39A10 PE=1 SV=2	0	7.988	3	3	7	3	831	94.1	6.76	13.12	3	0	0.316	0.165759	152	48	37.45	40.02	Peak Found	Peak Found	Peak Found	High	High	High	1
FALSE	High	Master Protein	Q92466	DNA damage-binding protein 2 OS=Homo sapiens OX=9606 GN=DDB2 PE=1 SV=1	0.008	3.374	4	2	2	2	427	47.8	9.47	2.24	2	0	0.273	0.165759	157.1	42.9	18.5	57.16	Peak Found	High	High	Peak Found	Peak Found	Peak Found	1
FALSE	High	Master Protein	P10809	60 kDa heat shock protein, mitochondrial OS=Homo sapiens OX=9606 GN=HSPD1 PE=1 SV=2	0	469.557	79	52	520	52	573	61	5.87	1697.98	52	0	1.378	0.165858	84.1	115.9	14.45	20.1	High	High	High	High	High	High	1
FALSE	High	Master Protein	Q96SB4	SRSF protein kinase 1 OS=Homo sapiens OX=9606 GN=SRPK1 PE=1 SV=2	0	176.936	44	30	206	24	655	74.3	6.16	524.2	30	7	0.749	0.165858	114.3	85.7	15.89	14.55	High	High	High	High	High	High	1
FALSE	High	Master Protein	Q14247	Src substrate cortactin OS=Homo sapiens OX=9606 GN=CTTN PE=1 SV=2	0	143.518	48	26	106	26	550	61.5	5.4	247.5	26	0	2.267	0.165858	61.2	138.8	28.21	32.25	High	High	High	High	High	High	1
FALSE	High	Master Protein	Q9NZ01	Very-long-chain enoyl-CoA reductase OS=Homo sapiens OX=9606 GN=TECR PE=1 SV=1	0	85.435	31	12	97	12	308	36	9.45	231.6	12	0	2.413	0.165858	58.6	141.4	37.68	11.51	High	High	High	High	High	High	1
FALSE	High	Master Protein	Q9P0J7	E3 ubiquitin-protein ligase KCMF1 OS=Homo sapiens OX=9606 GN=KCMF1 PE=1 SV=2	0	73.206	37	9	64	9	381	41.9	5.66	198.06	9	0	0.692	0.165858	118.2	81.8	17.87	18.73	High	High	High	High	High	High	1
FALSE	High	Master Protein	P68431	Histone H3.1 OS=Homo sapiens OX=9606 GN=HIST1H3A PE=1 SV=2	0	53.022	48	14	134	14	136	15.4	11.12	281.14	14	0	0.321	0.165858	151.4	48.6	34.26	53.07	High	High	High	High	High	High	1
FALSE	High	Master Protein	P60953	Cell division control protein 42 homolog OS=Homo sapiens OX=9606 GN=CDC42 PE=1 SV=2	0	32.316	57	7	21	6	191	21.2	6.55	44.49	7	1	1.94	0.165858	68	132	31.97	15.83	High	High	High	High	High	High	1
FALSE	High	Master Protein	Q03518	Antigen peptide transporter 1 OS=Homo sapiens OX=9606 GN=TAP1 PE=1 SV=2	0	31.635	16	6	12	6	808	87.2	8.02	43.87	6	0	2.566	0.165858	56.1	143.9	38.7	10.44	Peak Found	Peak Found	Peak Found	High	High	High	1
FALSE	High	Master Protein	Q13425	Beta-2-syntrophin OS=Homo sapiens OX=9606 GN=SNTB2 PE=1 SV=1	0	31.432	19	10	24	10	540	57.9	8.82	39.83	10	0	1.85	0.165858	70.2	129.8	23.84	7.26	High	High	High	High	High	High	1
FALSE	High	Master Protein	Q9Y3C6	Peptidyl-prolyl cis-trans isomerase-like 1 OS=Homo sapiens OX=9606 GN=PPIL1 PE=1 SV=1	0	26.592	33	5	29	5	166	18.2	7.99	71.65	5	0	0.423	0.165858	140.5	59.5	31.95	23.72	High	High	High	High	High	High	1
FALSE	High	Master Protein	Q9BSR8	Protein YIPF4 OS=Homo sapiens OX=9606 GN=YIPF4 PE=1 SV=1	0	12.959	7	3	10	3	244	27.1	4.65	23.82	3	0	6.661	0.165858	26.1	173.9	69.95	4.56	Peak Found	Peak Found	Peak Found	High	High	High	1
FALSE	High	Master Protein	Q8TCE6	Protein FAM45A OS=Homo sapiens OX=9606 GN=FAM45A PE=2 SV=1	0	8.738	8	3	8	3	357	40.5	6.61	5.66	3	0	0.685	0.165858	118.7	81.3	5.09	17.48	High	High	High	Peak Found	Peak Found	Peak Found	1
FALSE	High	Master Protein	Q92922	SWI/SNF complex subunit SMARCC1 OS=Homo sapiens OX=9606 GN=SMARCC1 PE=1 SV=3	0	96.378	20	16	61	9	1105	122.8	5.76	151.78	16	0	0.441	0.165876	138.8	61.2	43.46	10.64	High	High	High	High	Peak Found	High	1
FALSE	High	Master Protein	Q9HAN9	Nicotinamide/nicotinic acid mononucleotide adenylyltransferase 1 OS=Homo sapiens OX=9606 GN=NMNAT1 PE=1 SV=1	0	89.903	67	17	69	17	279	31.9	8.87	176.44	17	0	0.669	0.165876	119.8	80.2	20.75	6.34	High	High	High	High	High	High	1
FALSE	High	Master Protein	Q9P035	Very-long-chain (3R)-3-hydroxyacyl-CoA dehydratase 3 OS=Homo sapiens OX=9606 GN=HACD3 PE=1 SV=2	0	86.45	35	13	94	13	362	43.1	8.94	247.58	13	0	1.575	0.165876	77.7	122.3	25.43	26.81	High	High	High	High	High	High	1	Acetyl [N-Term]
FALSE	High	Master Protein	O94826	Mitochondrial import receptor subunit TOM70 OS=Homo sapiens OX=9606 GN=TOMM70 PE=1 SV=1	0	22.767	13	7	15	7	608	67.4	7.12	34.52	7	0	5.78	0.166393	29.5	170.5	65.35	7.6	Peak Found	High	Peak Found	High	High	High	1
FALSE	High	Master Protein	P63172	Dynein light chain Tctex-type 1 OS=Homo sapiens OX=9606 GN=DYNLT1 PE=1 SV=1	0	61.052	60	4	59	4	113	12.4	5.08	236.44	4	0	0.768	0.166689	113.1	86.9	3.83	12.79	High	High	High	High	High	High	1
FALSE	High	Master Protein	P10586	Receptor-type tyrosine-protein phosphatase F OS=Homo sapiens OX=9606 GN=PTPRF PE=1 SV=2	0	26.302	7	8	9	8	1907	212.7	6.3	21.6	8	0	25.143	0.166698	7.7	192.3	121.99	53.5	Peak Found	Peak Found	Peak Found	High	High	High	1
FALSE	High	Master Protein	Q14746	Conserved oligomeric Golgi complex subunit 2 OS=Homo sapiens OX=9606 GN=COG2 PE=1 SV=1	0	216.947	59	35	208	35	738	83.2	6.62	555.4	35	0	1.316	0.166999	86.3	113.7	14.16	2.88	High	High	High	High	High	High	1
FALSE	High	Master Protein	Q01780	Exosome component 10 OS=Homo sapiens OX=9606 GN=EXOSC10 PE=1 SV=2	0	77.321	24	18	65	18	885	100.8	8.46	140.67	18	0	2.714	0.167235	53.9	146.1	7.94	40.32	High	High	High	High	High	High	1
FALSE	High	Master Protein	Q15165	Serum paraoxonase/arylesterase 2 OS=Homo sapiens OX=9606 GN=PON2 PE=1 SV=4	0	46.831	31	6	24	6	354	39.4	5.6	85.91	6	0	1.761	0.167235	72.4	127.6	30.28	15.32	High	Peak Found	High	High	High	High	1
FALSE	High	Master Protein	Q16777	Histone H2A type 2-C OS=Homo sapiens OX=9606 GN=HIST2H2AC PE=1 SV=4	0	104.045	66	11	303	4	129	14	10.9	751.34	11	2	0.441	0.167327	138.7	61.3	27.3	28.83	High	High	High	High	High	High	1
FALSE	High	Master Protein	Q9BSJ2	Gamma-tubulin complex component 2 OS=Homo sapiens OX=9606 GN=TUBGCP2 PE=1 SV=2	0	91.348	27	18	86	18	902	102.5	6.84	196.59	18	0	1.166	0.167755	92.3	107.7	8.07	7.33	High	High	High	High	High	High	1
FALSE	High	Master Protein	Q13765	Nascent polypeptide-associated complex subunit alpha OS=Homo sapiens OX=9606 GN=NACA PE=1 SV=1	0	22.193	20	3	16	3	215	23.4	4.56	56.92	3	0	1.903	0.167755	68.9	131.1	10.55	20.62	High	High	High	High	High	High	1
FALSE	High	Master Protein	Q12846	Syntaxin-4 OS=Homo sapiens OX=9606 GN=STX4 PE=1 SV=2	0	29.781	28	7	22	7	297	34.2	6.28	54.32	7	0	1.71	0.168109	73.8	126.2	25.27	17.11	Peak Found	High	High	High	High	High	1
FALSE	High	Master Protein	Q16778	Histone H2B type 2-E OS=Homo sapiens OX=9606 GN=HIST2H2BE PE=1 SV=3	0	116.483	63	15	398	3	126	13.9	10.32	916.45	15	0	0.502	0.168625	133.1	66.9	30.88	24.89	High	High	High	High	High	High	1
FALSE	High	Master Protein	Q9BSD7	Cancer-related nucleoside-triphosphatase OS=Homo sapiens OX=9606 GN=NTPCR PE=1 SV=1	0	10.251	21	3	4	3	190	20.7	9.54	8.91	3	0	0.163	0.16911	172	28	57.74	40.24	Peak Found	High	Peak Found	Peak Found	Peak Found	Peak Found	1
FALSE	High	Master Protein	Q9NVJ2	ADP-ribosylation factor-like protein 8B OS=Homo sapiens OX=9606 GN=ARL8B PE=1 SV=1	0	5.75	13	2	5	2	186	21.5	8.43	11.77	2	0	1.266	0.16911	88.3	111.7	14.73	6.65	High	Peak Found	Peak Found	High	High	High	1
FALSE	High	Master Protein	Q9NVN3	Synembryn-B OS=Homo sapiens OX=9606 GN=RIC8B PE=1 SV=2	0	9.765	4	2	5	2	520	58.8	5.73	12.11	2	0	1.908	0.169395	68.8	131.2	31.2	22.89	Peak Found	Peak Found	Peak Found	High	High	High	1
FALSE	High	Master Protein	P83111	Serine beta-lactamase-like protein LACTB, mitochondrial OS=Homo sapiens OX=9606 GN=LACTB PE=1 SV=2	0	100.54	38	17	72	17	547	60.7	8.53	201.91	17	0	0.434	0.169438	139.5	60.5	49.24	19.17	High	High	High	High	High	High	1
FALSE	High	Master Protein	O75586	Mediator of RNA polymerase II transcription subunit 6 OS=Homo sapiens OX=9606 GN=MED6 PE=1 SV=2	0	15.225	23	4	4	4	246	28.4	8.62	9.39	4	0	0.218	0.169438	164.2	35.8	52.22	2.06	Peak Found	High	Peak Found	Not Found	Peak Found	Peak Found	1
FALSE	High	Master Protein	Q15738	Sterol-4-alpha-carboxylate 3-dehydrogenase, decarboxylating OS=Homo sapiens OX=9606 GN=NSDHL PE=1 SV=2	0.002	4.724	7	2	3	2	373	41.9	8.06	5.06	2	0	2.303	0.169629	60.5	139.5	7.63	29.66	Peak Found	Not Found	High	Peak Found	Peak Found	High	1
FALSE	High	Master Protein	Q15643	Thyroid receptor-interacting protein 11 OS=Homo sapiens OX=9606 GN=TRIP11 PE=1 SV=3	0	1135.14	79	167	757	167	1979	227.4	5.26	2205.09	167	0	1.975	0.169684	67.2	132.8	5.16	23.19	High	High	High	High	High	High	1
FALSE	High	Master Protein	Q9BUI4	DNA-directed RNA polymerase III subunit RPC3 OS=Homo sapiens OX=9606 GN=POLR3C PE=1 SV=1	0	44.075	28	10	20	10	534	60.6	7.31	49.93	10	0	0.432	0.169899	139.7	60.3	34.61	43.17	High	High	High	High	High	High	1
FALSE	High	Master Protein	Q8N954	G patch domain-containing protein 11 OS=Homo sapiens OX=9606 GN=GPATCH11 PE=1 SV=4	0	7.286	8	2	3	2	285	33.3	5.86	6.61	2	0	0.207	0.17248	165.7	34.3	52.12	44.2	Peak Found	High	High	Peak Found	Not Found	Peak Found	1
FALSE	High	Master Protein	Q92989	Polyribonucleotide 5'-hydroxyl-kinase Clp1 OS=Homo sapiens OX=9606 GN=CLP1 PE=1 SV=1	0	7.029	6	3	6	3	425	47.6	6.62	7.4	3	0	0.289	0.17294	155.2	44.8	51.07	34.62	High	High	High	Peak Found	Peak Found	Peak Found	1
FALSE	High	Master Protein	Q96CW1	AP-2 complex subunit mu OS=Homo sapiens OX=9606 GN=AP2M1 PE=1 SV=2	0	158.334	71	31	219	31	435	49.6	9.54	544.5	31	0	1.41	0.172974	83	117	15.55	12.53	High	High	High	High	High	High	1
FALSE	High	Master Protein	O43684	Mitotic checkpoint protein BUB3 OS=Homo sapiens OX=9606 GN=BUB3 PE=1 SV=1	0	102.691	65	17	73	17	328	37.1	6.84	199.04	17	0	0.538	0.172974	130.1	69.9	43.38	18.7	High	High	High	High	High	High	1
FALSE	High	Master Protein	P0DMV9	Heat shock 70 kDa protein 1B OS=Homo sapiens OX=9606 GN=HSPA1B PE=1 SV=1	0	431.412	72	54	481	46	641	70	5.66	1373.86	54	0	1.868	0.174002	69.7	130.3	7.73	21.64	High	High	High	High	High	High	1
FALSE	High	Master Protein	Q9BXS5	AP-1 complex subunit mu-1 OS=Homo sapiens OX=9606 GN=AP1M1 PE=1 SV=3	0	93.81	55	16	91	16	423	48.6	7.3	231.43	16	0	1.458	0.174002	81.4	118.6	4.36	22.11	High	High	High	High	High	High	1
FALSE	High	Master Protein	Q8WXF1	Paraspeckle component 1 OS=Homo sapiens OX=9606 GN=PSPC1 PE=1 SV=1	0	24.366	14	5	9	5	523	58.7	6.67	26.25	5	0	0.725	0.174002	116	84	16.76	14.92	High	High	High	High	Peak Found	Peak Found	1
FALSE	High	Master Protein	P02545	Prelamin-A/C OS=Homo sapiens OX=9606 GN=LMNA PE=1 SV=1	0	355.716	72	57	425	56	664	74.1	7.02	1121.61	57	1	0.391	0.174234	143.7	56.3	13.28	43.47	High	High	High	High	High	High	1
FALSE	High	Master Protein	P62805	Histone H4 OS=Homo sapiens OX=9606 GN=HIST1H4A PE=1 SV=2	0	141.171	63	19	329	19	103	11.4	11.36	901.5	19	0	0.309	0.174531	152.8	47.2	30.38	49.55	High	High	High	High	High	High	1
FALSE	High	Master Protein	Q8IY17	Neuropathy target esterase OS=Homo sapiens OX=9606 GN=PNPLA6 PE=1 SV=3	0	106.177	28	25	67	25	1375	150.9	7.74	155.76	25	0	1.884	0.174531	69.3	130.7	29.26	12.25	High	High	High	High	High	High	1
FALSE	High	Master Protein	Q13948	Protein CASP OS=Homo sapiens OX=9606 GN=CUX1 PE=1 SV=2	0	62.552	30	17	34	17	678	77.4	5.44	67.98	17	0	2.327	0.174531	60.1	139.9	39.22	16.54	Peak Found	Peak Found	Peak Found	High	High	High	1
FALSE	High	Master Protein	Q9UBD5	Origin recognition complex subunit 3 OS=Homo sapiens OX=9606 GN=ORC3 PE=1 SV=1	0	27.362	11	6	14	6	711	82.2	7.61	36.73	6	0	0.605	0.174531	124.6	75.4	22.67	19.45	High	High	High	Peak Found	Peak Found	Peak Found	1
FALSE	High	Master Protein	P52758	2-iminobutanoate/2-iminopropanoate deaminase OS=Homo sapiens OX=9606 GN=RIDA PE=1 SV=1	0	8.139	15	2	5	2	137	14.5	8.68	8.67	2	0	1.662	0.174625	75.1	124.9	35.35	33.94	Peak Found	Peak Found	Peak Found	High	High	High	1
FALSE	High	Master Protein	Q3ZAQ7	Vacuolar ATPase assembly integral membrane protein VMA21 OS=Homo sapiens OX=9606 GN=VMA21 PE=1 SV=1	0	12.863	35	3	17	3	101	11.3	7.24	44.89	3	0	5.762	0.176293	29.6	170.4	69.38	12.01	Peak Found	High	Peak Found	High	High	High	1
FALSE	High	Master Protein	Q2TAY7	WD40 repeat-containing protein SMU1 OS=Homo sapiens OX=9606 GN=SMU1 PE=1 SV=2	0	77.329	42	16	57	16	513	57.5	7.18	135.27	16	0	0.547	0.176353	129.3	70.7	20.03	5.85	High	High	High	High	High	High	1
FALSE	High	Master Protein	P61964	WD repeat-containing protein 5 OS=Homo sapiens OX=9606 GN=WDR5 PE=1 SV=1	0	67.076	47	11	50	11	334	36.6	8.27	107.04	11	0	0.504	0.176761	132.9	67.1	27.66	3.95	High	High	High	High	High	High	1
FALSE	High	Master Protein	O95249	Golgi SNAP receptor complex member 1 OS=Homo sapiens OX=9606 GN=GOSR1 PE=1 SV=1	0	36.257	33	7	23	7	250	28.6	9.42	53.35	7	0	2.716	0.178292	53.8	146.2	45	14.41	Peak Found	High	High	High	High	High	1
FALSE	High	Master Protein	P61923	Coatomer subunit zeta-1 OS=Homo sapiens OX=9606 GN=COPZ1 PE=1 SV=1	0	18.467	27	3	8	3	177	20.2	4.81	27.31	3	0	2.007	0.178292	66.5	133.5	29.18	4.91	Peak Found	Peak Found	High	High	High	High	1
FALSE	High	Master Protein	Q53GQ0	Very-long-chain 3-oxoacyl-CoA reductase OS=Homo sapiens OX=9606 GN=HSD17B12 PE=1 SV=2	0	105.345	60	15	114	15	312	34.3	9.32	311.81	15	0	1.434	0.179089	82.2	117.8	11.78	18.49	High	High	High	High	High	High	1
FALSE	High	Master Protein	O15427	Monocarboxylate transporter 4 OS=Homo sapiens OX=9606 GN=SLC16A3 PE=1 SV=1	0	34.634	17	6	58	6	465	49.4	7.96	152.02	6	0	2.102	0.179438	64.5	135.5	29.7	3.27	High	High	High	High	High	High	1
FALSE	High	Master Protein	P62312	U6 snRNA-associated Sm-like protein LSm6 OS=Homo sapiens OX=9606 GN=LSM6 PE=1 SV=1	0	24.821	48	7	51	7	80	9.1	9.58	98.45	7	0	0.477	0.179999	135.5	64.5	26.6	15.1	High	High	High	High	High	High	1
FALSE	High	Master Protein	Q96IZ0	PRKC apoptosis WT1 regulator protein OS=Homo sapiens OX=9606 GN=PAWR PE=1 SV=1	0	13.073	8	3	7	3	340	36.5	5.41	12.87	3	0	0.577	0.180761	126.8	73.2	23.75	29.34	High	High	High	Peak Found	Peak Found	Peak Found	1
FALSE	High	Master Protein	Q9Y6D6	Brefeldin A-inhibited guanine nucleotide-exchange protein 1 OS=Homo sapiens OX=9606 GN=ARFGEF1 PE=1 SV=2	0	366.459	44	63	216	46	1849	208.6	5.85	601.02	63	17	1.25	0.181663	88.9	111.1	11.85	14.65	High	High	High	High	High	High	1
FALSE	High	Master Protein	P37802	Transgelin-2 OS=Homo sapiens OX=9606 GN=TAGLN2 PE=1 SV=3	0	49.015	63	10	30	10	199	22.4	8.25	81.06	10	0	2.482	0.181887	57.4	142.6	45.07	26.02	High	Peak Found	High	High	High	High	1	Biotin [K171]
FALSE	High	Master Protein	O60499	Syntaxin-10 OS=Homo sapiens OX=9606 GN=STX10 PE=1 SV=1	0	20.178	26	3	5	3	249	28.1	4.89	16.66	3	0	6.559	0.183754	26.5	173.5	25.54	4.72	Not Found	Peak Found	Peak Found	High	High	High	1
FALSE	High	Master Protein	Q9Y478	5'-AMP-activated protein kinase subunit beta-1 OS=Homo sapiens OX=9606 GN=PRKAB1 PE=1 SV=4	0	40.926	33	5	10	5	270	30.4	6.4	38.2	5	0	2.126	0.183814	64	136	26.77	40.9	Peak Found	High	Peak Found	High	High	High	1
FALSE	High	Master Protein	Q9NXR7	BRISC and BRCA1-A complex member 2 OS=Homo sapiens OX=9606 GN=BABAM2 PE=1 SV=2	0	166.291	67	21	210	21	383	43.5	5.81	532.49	21	0	2.096	0.184031	64.6	135.4	9.16	26.26	High	High	High	High	High	High	1	Acetyl [N-Term]
FALSE	High	Master Protein	P24534	Elongation factor 1-beta OS=Homo sapiens OX=9606 GN=EEF1B2 PE=1 SV=3	0	21.919	23	3	17	3	225	24.7	4.67	60.57	3	0	0.413	0.184031	141.6	58.4	32.25	32.39	High	High	High	High	Peak Found	High	1
FALSE	High	Master Protein	P30260	Cell division cycle protein 27 homolog OS=Homo sapiens OX=9606 GN=CDC27 PE=1 SV=2	0	85.719	34	20	63	20	824	91.8	7.02	148.1	20	0	0.644	0.184349	121.7	78.3	20.49	18.05	High	High	High	High	High	High	1
FALSE	High	Master Protein	P78344	Eukaryotic translation initiation factor 4 gamma 2 OS=Homo sapiens OX=9606 GN=EIF4G2 PE=1 SV=1	0	237.172	55	46	292	46	907	102.3	7.14	736.89	46	0	1.685	0.185441	74.5	125.5	25.91	10.35	High	High	High	High	High	High	1	Biotin [K431]; Acetyl [N-Term]
FALSE	High	Master Protein	Q14152	Eukaryotic translation initiation factor 3 subunit A OS=Homo sapiens OX=9606 GN=EIF3A PE=1 SV=1	0	355.311	51	71	418	71	1382	166.5	6.79	1059.85	71	0	0.493	0.18564	134	66	34.36	7.09	High	High	High	High	High	High	1
FALSE	High	Master Protein	Q9Y2I8	WD repeat-containing protein 37 OS=Homo sapiens OX=9606 GN=WDR37 PE=1 SV=2	0	37.437	21	10	36	10	494	54.6	7.23	68.22	10	0	0.675	0.186137	119.4	80.6	17.35	11.98	High	High	High	High	High	High	1
FALSE	High	Master Protein	Q6PD62	RNA polymerase-associated protein CTR9 homolog OS=Homo sapiens OX=9606 GN=CTR9 PE=1 SV=1	0	36.669	11	10	13	10	1173	133.4	6.77	25.25	10	0	0.346	0.18651	148.6	51.4	52.72	63.72	Peak Found	High	High	Peak Found	Peak Found	Peak Found	1
FALSE	High	Master Protein	Q9Y5S9	RNA-binding protein 8A OS=Homo sapiens OX=9606 GN=RBM8A PE=1 SV=1	0	39.466	48	7	55	7	174	19.9	5.72	169.05	7	0	1.454	0.186747	81.5	118.5	18	22.48	High	High	High	High	High	High	1
FALSE	High	Master Protein	P25789	Proteasome subunit alpha type-4 OS=Homo sapiens OX=9606 GN=PSMA4 PE=1 SV=1	0	102.184	61	13	112	13	261	29.5	7.72	363.31	13	0	1.855	0.186928	70.1	129.9	27.11	9.34	High	High	High	High	High	High	1
FALSE	High	Master Protein	Q9BRX2	Protein pelota homolog OS=Homo sapiens OX=9606 GN=PELO PE=1 SV=2	0	6.237	6	2	3	2	385	43.3	6.34	5.18	2	0	2.097	0.187066	64.6	135.4	38.7	15.73	Peak Found	High	High	Peak Found	Peak Found	Peak Found	1
FALSE	High	Master Protein	Q01518	Adenylyl cyclase-associated protein 1 OS=Homo sapiens OX=9606 GN=CAP1 PE=1 SV=5	0	221.822	54	33	246	32	475	51.9	8.06	643.25	33	1	0.687	0.187484	118.6	81.4	19.5	20.75	High	High	High	High	High	High	1
FALSE	High	Master Protein	Q08AD1	Calmodulin-regulated spectrin-associated protein 2 OS=Homo sapiens OX=9606 GN=CAMSAP2 PE=1 SV=3	0	7.718	2	2	3	2	1489	168	6.8	9.49	2	0	2.175	0.187484	63	137	25.24	27.7	Peak Found	Peak Found	High	Peak Found	High	High	1
FALSE	High	Master Protein	P13984	General transcription factor IIF subunit 2 OS=Homo sapiens OX=9606 GN=GTF2F2 PE=1 SV=2	0	61.299	52	12	31	12	249	28.4	9.23	76.87	12	0	0.056	0.187885	189.3	10.7	22.68	51.61	High	High	High	Peak Found	Peak Found	High	1
FALSE	High	Master Protein	Q9H078	Caseinolytic peptidase B protein homolog OS=Homo sapiens OX=9606 GN=CLPB PE=1 SV=1	0	20.099	10	6	12	6	707	78.7	9.01	26.31	6	0	1.638	0.187885	75.8	124.2	14.44	28.01	High	Peak Found	High	High	High	High	1
FALSE	High	Master Protein	Q15417	Calponin-3 OS=Homo sapiens OX=9606 GN=CNN3 PE=1 SV=1	0.001	5.655	8	2	3	2	329	36.4	6.05	6.06	2	0	1.662	0.187885	75.1	124.9	29.59	29.48	Peak Found	Peak Found	High	High	Peak Found	High	1
FALSE	High	Master Protein	Q9UQB8	Brain-specific angiogenesis inhibitor 1-associated protein 2 OS=Homo sapiens OX=9606 GN=BAIAP2 PE=1 SV=1	0	64.182	38	16	42	16	552	60.8	8.9	92.57	16	0	1.769	0.188039	72.2	127.8	28.6	8.33	High	High	High	High	High	High	1
FALSE	High	Master Protein	O60264	SWI/SNF-related matrix-associated actin-dependent regulator of chromatin subfamily A member 5 OS=Homo sapiens OX=9606 GN=SMARCA5 PE=1 SV=1	0	75.357	21	23	51	11	1052	121.8	8.09	93.38	23	12	0.66	0.188385	120.5	79.5	12.88	22.55	High	High	High	Peak Found	Peak Found	Peak Found	1
FALSE	High	Master Protein	Q9Y5X2	Sorting nexin-8 OS=Homo sapiens OX=9606 GN=SNX8 PE=1 SV=1	0	61.906	43	15	43	15	465	52.5	7.39	104.57	15	0	1.434	0.188638	82.2	117.8	20.15	17.47	High	High	High	High	High	High	1
FALSE	High	Master Protein	O95486	Protein transport protein Sec24A OS=Homo sapiens OX=9606 GN=SEC24A PE=1 SV=2	0	60.287	14	14	40	11	1093	119.7	7.66	89.59	14	0	3.872	0.188638	41.1	158.9	57.26	31.13	Peak Found	Peak Found	Peak Found	High	High	High	1
FALSE	High	Master Protein	Q13625	Apoptosis-stimulating of p53 protein 2 OS=Homo sapiens OX=9606 GN=TP53BP2 PE=1 SV=2	0	18.714	6	5	14	5	1128	125.5	6.07	30.85	5	0	1.412	0.188638	82.9	117.1	14.38	14.42	Peak Found	High	High	High	High	High	1
FALSE	High	Master Protein	Q8IWT6	Volume-regulated anion channel subunit LRRC8A OS=Homo sapiens OX=9606 GN=LRRC8A PE=1 SV=1	0	17.495	8	5	9	5	810	94.1	7.94	19.4	5	0	2.382	0.188638	59.1	140.9	40.94	14.4	Peak Found	Peak Found	Peak Found	High	High	High	1
FALSE	High	Master Protein	Q8ND56	Protein LSM14 homolog A OS=Homo sapiens OX=9606 GN=LSM14A PE=1 SV=3	0	56.255	26	11	74	11	463	50.5	9.52	146.37	11	0	0.803	0.188719	110.9	89.1	9.92	13.92	High	High	High	High	High	High	1
FALSE	High	Master Protein	Q92598	Heat shock protein 105 kDa OS=Homo sapiens OX=9606 GN=HSPH1 PE=1 SV=1	0	112.989	36	24	73	23	858	96.8	5.39	191.87	24	1	3.138	0.18874	48.3	151.7	22.78	46.36	High	High	High	High	High	High	1
FALSE	High	Master Protein	P11142	Heat shock cognate 71 kDa protein OS=Homo sapiens OX=9606 GN=HSPA8 PE=1 SV=1	0	623.326	68	60	1114	42	646	70.9	5.52	3407.52	60	19	1.611	0.189193	76.6	123.4	10.49	26.28	High	High	High	High	High	High	1
FALSE	High	Master Protein	P21589	5'-nucleotidase OS=Homo sapiens OX=9606 GN=NT5E PE=1 SV=1	0	87.09	34	12	38	12	574	63.3	7.03	113.28	12	0	2.175	0.189426	63	137	34.47	10.36	High	High	High	High	High	High	1
FALSE	High	Master Protein	Q92769	Histone deacetylase 2 OS=Homo sapiens OX=9606 GN=HDAC2 PE=1 SV=2	0	118.491	40	15	137	10	488	55.3	5.91	409.12	15	0	0.583	0.189732	126.3	73.7	30.56	12.53	High	High	High	High	High	High	1
FALSE	High	Master Protein	P52926	High mobility group protein HMGI-C OS=Homo sapiens OX=9606 GN=HMGA2 PE=1 SV=1	0	18.842	59	4	22	4	109	11.8	10.62	75.53	4	0	0.042	0.190005	192	8	27.9	118.29	High	High	High	High	Peak Found	Peak Found	1
FALSE	High	Master Protein	P15927	Replication protein A 32 kDa subunit OS=Homo sapiens OX=9606 GN=RPA2 PE=1 SV=1	0	115.506	56	13	59	13	270	29.2	6.15	200.12	13	0	0.764	0.190195	113.3	86.7	6.91	15.16	High	High	High	High	Peak Found	High	1
FALSE	High	Master Protein	Q6P1J9	Parafibromin OS=Homo sapiens OX=9606 GN=CDC73 PE=1 SV=1	0	40.892	23	11	21	11	531	60.5	9.61	38.01	11	0	0.313	0.190195	152.3	47.7	44.21	60.87	High	High	High	Peak Found	Peak Found	Peak Found	1
FALSE	High	Master Protein	P51659	Peroxisomal multifunctional enzyme type 2 OS=Homo sapiens OX=9606 GN=HSD17B4 PE=1 SV=3	0	197.057	51	29	161	29	736	79.6	8.84	475.71	29	0	1.661	0.19049	75.2	124.8	13.48	19.85	High	High	High	High	High	High	1
FALSE	High	Master Protein	Q9UN81	LINE-1 retrotransposable element ORF1 protein OS=Homo sapiens OX=9606 GN=L1RE1 PE=1 SV=1	0	31.573	26	8	26	8	338	40	9.51	66.58	8	0	1.485	0.190721	80.5	119.5	20.28	22.6	High	High	High	High	High	High	1
FALSE	High	Master Protein	Q8TF46	DIS3-like exonuclease 1 OS=Homo sapiens OX=9606 GN=DIS3L PE=1 SV=2	0	114.918	27	23	114	23	1054	120.7	6.54	289.24	23	0	0.776	0.190937	112.6	87.4	16.94	5.14	High	High	High	High	High	High	1
FALSE	High	Master Protein	Q96KP1	Exocyst complex component 2 OS=Homo sapiens OX=9606 GN=EXOC2 PE=1 SV=1	0	89.307	30	22	80	22	924	104	6.9	172.56	22	0	2.058	0.191462	65.4	134.6	14.15	32.9	High	High	High	High	High	High	1
FALSE	High	Master Protein	Q6IN85	Serine/threonine-protein phosphatase 4 regulatory subunit 3A OS=Homo sapiens OX=9606 GN=PPP4R3A PE=1 SV=1	0	17.338	7	5	12	5	833	95.3	4.94	18.91	5	0	0.609	0.191462	124.3	75.7	13.65	27.03	High	High	High	High	Peak Found	Peak Found	1
FALSE	High	Master Protein	Q86TB9	Protein PAT1 homolog 1 OS=Homo sapiens OX=9606 GN=PATL1 PE=1 SV=2	0	65.272	22	13	58	13	770	86.8	6.67	156.34	13	0	1.468	0.192251	81	119	18.32	17.51	High	High	High	High	High	High	1
FALSE	High	Master Protein	Q14165	Malectin OS=Homo sapiens OX=9606 GN=MLEC PE=1 SV=1	0	32.688	33	6	19	6	292	32.2	5.41	49.45	6	0	2.708	0.192251	53.9	146.1	49.88	14.2	Peak Found	High	High	High	High	High	1
FALSE	High	Master Protein	O43237	Cytoplasmic dynein 1 light intermediate chain 2 OS=Homo sapiens OX=9606 GN=DYNC1LI2 PE=1 SV=1	0	199.817	62	28	156	26	492	54.1	6.38	468.44	28	0	0.765	0.19367	113.3	86.7	7.34	15.31	High	High	High	High	High	High	1
FALSE	High	Master Protein	Q15717	ELAV-like protein 1 OS=Homo sapiens OX=9606 GN=ELAVL1 PE=1 SV=2	0	53.083	33	10	43	10	326	36.1	9.17	96.32	10	0	0.51	0.19367	132.5	67.5	27.8	23.18	High	High	High	High	High	High	1
FALSE	High	Master Protein	O75616	GTPase Era, mitochondrial OS=Homo sapiens OX=9606 GN=ERAL1 PE=1 SV=2	0	6.234	10	3	7	3	437	48.3	8.84	10.92	3	0	0.223	0.19367	163.5	36.5	20.07	67.35	High	High	High	High	Peak Found	High	1	Biotin [K237]
FALSE	High	Master Protein	Q15018	BRISC complex subunit Abraxas 2 OS=Homo sapiens OX=9606 GN=ABRAXAS2 PE=1 SV=2	0	181.264	61	27	292	27	415	46.9	6.21	832.51	27	0	2.474	0.19378	57.6	142.4	17.95	50.55	High	High	High	High	High	High	1
FALSE	High	Master Protein	P61604	10 kDa heat shock protein, mitochondrial OS=Homo sapiens OX=9606 GN=HSPE1 PE=1 SV=2	0	6.914	24	2	2	2	102	10.9	8.92	4.94	2	0	3.479	0.19378	44.7	155.3	20.67	53.15	Peak Found	Peak Found	Peak Found	High	Peak Found	Peak Found	1
FALSE	High	Master Protein	O15372	Eukaryotic translation initiation factor 3 subunit H OS=Homo sapiens OX=9606 GN=EIF3H PE=1 SV=1	0	151.914	62	20	122	20	352	39.9	6.54	358.02	20	0	0.47	0.193907	136.1	63.9	50.88	15.13	High	High	High	High	High	High	1
FALSE	High	Master Protein	O95714	E3 ubiquitin-protein ligase HERC2 OS=Homo sapiens OX=9606 GN=HERC2 PE=1 SV=2	0	52.522	4	14	41	14	4834	526.9	6.28	72.81	14	0	0.539	0.194147	130	70	13.4	34.91	High	High	High	High	High	High	1
FALSE	High	Master Protein	P35658	Nuclear pore complex protein Nup214 OS=Homo sapiens OX=9606 GN=NUP214 PE=1 SV=2	0	387.767	37	58	358	58	2090	213.5	7.47	1013.48	58	0	1.742	0.19435	72.9	127.1	32.36	17.89	High	High	High	High	High	High	1
FALSE	High	Master Protein	Q13409	Cytoplasmic dynein 1 intermediate chain 2 OS=Homo sapiens OX=9606 GN=DYNC1I2 PE=1 SV=3	0	347.466	70	34	378	32	638	71.4	5.2	1307.65	34	2	0.659	0.195052	120.6	79.4	19.28	12.43	High	High	High	High	High	High	1
FALSE	High	Master Protein	P17844	Probable ATP-dependent RNA helicase DDX5 OS=Homo sapiens OX=9606 GN=DDX5 PE=1 SV=1	0	182.587	50	31	198	24	614	69.1	8.92	492.39	31	6	0.636	0.195052	122.2	77.8	14.82	19.48	High	High	High	High	High	High	1
FALSE	High	Master Protein	Q06787	Synaptic functional regulator FMR1 OS=Homo sapiens OX=9606 GN=FMR1 PE=1 SV=1	0	33.618	21	8	35	5	632	71.1	7.42	70.75	8	0	0.396	0.195052	143.3	56.7	27.29	38.67	High	High	High	High	Peak Found	Peak Found	1
FALSE	High	Master Protein	P51808	Dynein light chain Tctex-type 3 OS=Homo sapiens OX=9606 GN=DYNLT3 PE=1 SV=1	0	37.023	73	4	24	4	116	13.1	5.66	103.46	4	0	0.738	0.19627	115.1	84.9	20.36	10.71	High	High	High	High	High	High	1
FALSE	High	Master Protein	O00401	Neural Wiskott-Aldrich syndrome protein OS=Homo sapiens OX=9606 GN=WASL PE=1 SV=2	0	31.473	26	8	18	8	505	54.8	7.93	39.71	8	0	2.236	0.19627	61.8	138.2	51.95	48.75	Peak Found	Peak Found	High	High	High	High	1
FALSE	High	Master Protein	Q9UHG3	Prenylcysteine oxidase 1 OS=Homo sapiens OX=9606 GN=PCYOX1 PE=1 SV=3	0	23.91	19	7	17	7	505	56.6	6.18	32.24	7	0	3.177	0.19627	47.9	152.1	53.7	27.59	High	High	High	High	High	High	1
FALSE	High	Master Protein	P63279	Ubiquitin-conjugating enzyme E2 I [UbcH9] 22,907 Recombinant E. coli	0	7.612	16	2	8	2	158	18	8.66	20.81	2	0	0.579	0.19665	126.7	73.3	23.82	19.06	High	High	High	Peak Found	High	Peak Found	1
FALSE	High	Master Protein	Q8N511	Transmembrane protein 199 OS=Homo sapiens OX=9606 GN=TMEM199 PE=1 SV=1	0	7.268	11	2	4	2	208	23.1	9.01	7.18	2	0	8.227	0.196781	21.7	178.3	44.79	22.44	Peak Found	Peak Found	Not Found	High	High	High	1
FALSE	High	Master Protein	Q92572	AP-3 complex subunit sigma-1 OS=Homo sapiens OX=9606 GN=AP3S1 PE=1 SV=1	0	48.176	49	10	82	10	193	21.7	5.39	191.95	10	0	0.731	0.197416	115.5	84.5	12.39	17.03	High	High	High	High	High	High	1
FALSE	High	Master Protein	P16104	Histone H2AX OS=Homo sapiens OX=9606 GN=H2AFX PE=1 SV=2	0	88.622	61	11	128	3	143	15.1	10.74	351.72	11	8	0.335	0.197644	149.8	50.2	29.35	44.45	High	High	High	High	Peak Found	Peak Found	1
FALSE	High	Master Protein	P25398	40S ribosomal protein S12 OS=Homo sapiens OX=9606 GN=RPS12 PE=1 SV=3	0	88.618	67	12	106	12	132	14.5	7.21	313.97	12	0	1.41	0.198019	83	117	19.98	9.32	High	High	High	High	High	High	1
FALSE	High	Master Protein	Q96RY7	Intraflagellar transport protein 140 homolog OS=Homo sapiens OX=9606 GN=IFT140 PE=1 SV=1	0	11.664	3	3	3	3	1462	165.1	6.04	8.18	3	0	0.595	0.198019	125.4	74.6	22.39	24.66	High	Peak Found	High	Peak Found	Peak Found	Peak Found	1
FALSE	High	Master Protein	Q96JB5	CDK5 regulatory subunit-associated protein 3 OS=Homo sapiens OX=9606 GN=CDK5RAP3 PE=1 SV=2	0	45.898	25	13	38	13	506	56.9	4.75	78.72	13	0	2.812	0.198103	52.5	147.5	43.53	5.36	High	High	High	High	High	High	1	Acetyl [N-Term]; Biotin [K135]
FALSE	High	Master Protein	P21926	CD9 antigen OS=Homo sapiens OX=9606 GN=CD9 PE=1 SV=4	0	11.73	12	3	17	3	228	25.4	7.15	38.88	3	0	1.377	0.198114	84.2	115.8	13.14	21.51	High	High	High	High	High	High	1
FALSE	High	Master Protein	Q8IWZ3	Ankyrin repeat and KH domain-containing protein 1 OS=Homo sapiens OX=9606 GN=ANKHD1 PE=1 SV=1	0	255.482	26	44	164	29	2542	269.3	5.73	457.13	44	14	0.629	0.198144	122.8	77.2	11.57	21.66	High	High	High	High	High	High	1
FALSE	High	Master Protein	Q99439	Calponin-2 OS=Homo sapiens OX=9606 GN=CNN2 PE=1 SV=4	0	37.881	31	8	20	8	309	33.7	7.33	45.47	8	0	0.752	0.198585	114.1	85.9	9.66	16.18	Peak Found	High	High	High	High	High	1
FALSE	High	Master Protein	Q9UL25	Ras-related protein Rab-21 OS=Homo sapiens OX=9606 GN=RAB21 PE=1 SV=3	0	16.279	18	3	13	3	225	24.3	7.94	38.26	3	0	1.576	0.198585	77.6	122.4	27.31	34.71	High	High	High	High	High	High	1
FALSE	High	Master Protein	Q9UP83	Conserved oligomeric Golgi complex subunit 5 OS=Homo sapiens OX=9606 GN=COG5 PE=1 SV=3	0	215.664	49	35	227	35	839	92.7	6.6	569.21	35	0	2.288	0.198731	60.8	139.2	17.57	38.36	High	High	High	High	High	High	1
FALSE	High	Master Protein	Q9NV06	DDB1- and CUL4-associated factor 13 OS=Homo sapiens OX=9606 GN=DCAF13 PE=1 SV=2	0	36.798	26	11	40	11	445	51.4	9.19	71.92	11	0	0.634	0.198731	122.4	77.6	21.31	12.01	High	High	High	High	High	High	1
FALSE	High	Master Protein	Q9UK41	Vacuolar protein sorting-associated protein 28 homolog OS=Homo sapiens OX=9606 GN=VPS28 PE=1 SV=1	0	32.345	41	6	17	6	221	25.4	5.54	61.03	6	0	1.745	0.198731	72.9	127.1	39.54	31.29	High	High	High	High	High	High	1	Acetyl [N-Term]
FALSE	High	Master Protein	P48739	Phosphatidylinositol transfer protein beta isoform OS=Homo sapiens OX=9606 GN=PITPNB PE=1 SV=2	0	12.94	18	4	11	4	271	31.5	6.87	27.37	4	0	1.394	0.198731	83.6	116.4	18.11	11.87	Peak Found	High	High	High	High	High	1
FALSE	High	Master Protein	Q92692	Nectin-2 OS=Homo sapiens OX=9606 GN=NECTIN2 PE=1 SV=1	0.001	5.428	3	2	6	2	538	57.7	4.82	10.52	2	0	4.998	0.19911	33.3	166.7	70.98	23.45	Peak Found	Peak Found	Peak Found	High	High	High	1
FALSE	High	Master Protein	P40692	DNA mismatch repair protein Mlh1 OS=Homo sapiens OX=9606 GN=MLH1 PE=1 SV=1	0	150.014	52	28	89	28	756	84.5	5.72	213.49	28	0	0.332	0.199856	150.1	49.9	42.55	26.07	High	High	High	High	High	High	1
FALSE	High	Master Protein	Q9NTJ5	Phosphatidylinositide phosphatase SAC1 OS=Homo sapiens OX=9606 GN=SACM1L PE=1 SV=2	0	20.604	11	6	11	6	587	66.9	7.12	20.29	6	0	1.839	0.199888	70.4	129.6	14.26	32.09	Peak Found	High	Peak Found	High	High	High	1
FALSE	High	Master Protein	Q86VP6	Cullin-associated NEDD8-dissociated protein 1 OS=Homo sapiens OX=9606 GN=CAND1 PE=1 SV=2	0	235.082	41	41	247	38	1230	136.3	5.78	613.17	41	4	0.553	0.199897	128.8	71.2	19.15	19.96	High	High	High	High	High	High	1
FALSE	High	Master Protein	O60502	Protein O-GlcNAcase OS=Homo sapiens OX=9606 GN=OGA PE=1 SV=2	0	188.566	47	35	192	35	916	102.8	4.91	484	35	0	0.525	0.199897	131.1	68.9	25.35	6.21	High	High	High	High	High	High	1
FALSE	High	Master Protein	Q8WX92	Negative elongation factor B OS=Homo sapiens OX=9606 GN=NELFB PE=1 SV=1	0	158.27	48	27	134	27	580	65.7	6.13	363.42	27	0	0.118	0.199897	178.8	21.2	33.88	92.42	High	High	High	High	High	High	1
FALSE	High	Master Protein	P50336	Protoporphyrinogen oxidase OS=Homo sapiens OX=9606 GN=PPOX PE=1 SV=1	0	33.644	19	7	25	7	477	50.7	8.16	67.33	7	0	0.725	0.199897	115.9	84.1	10.82	16.33	High	High	High	High	High	High	1
FALSE	High	Master Protein	Q15596	Nuclear receptor coactivator 2 OS=Homo sapiens OX=9606 GN=NCOA2 PE=1 SV=2	0	14.071	4	5	5	5	1464	159.1	6.64	6.97	5	0	0.362	0.199897	146.9	53.1	55.65	28.79	Peak Found	Peak Found	High	Peak Found	Peak Found	Peak Found	1
FALSE	High	Master Protein	P50552	Vasodilator-stimulated phosphoprotein OS=Homo sapiens OX=9606 GN=VASP PE=1 SV=3	0	178.709	56	22	245	22	380	39.8	8.94	725.51	22	0	0.642	0.200306	121.8	78.2	17.89	19.08	High	High	High	High	High	High	1
FALSE	High	Master Protein	P68400	Casein kinase II subunit alpha OS=Homo sapiens OX=9606 GN=CSNK2A1 PE=1 SV=1	0	175.137	61	21	207	19	391	45.1	7.74	601.22	21	2	0.651	0.200802	121.1	78.9	15.18	24.15	High	High	High	High	High	High	1
FALSE	High	Master Protein	O14497	AT-rich interactive domain-containing protein 1A OS=Homo sapiens OX=9606 GN=ARID1A PE=1 SV=3	0	34.576	6	10	11	10	2285	241.9	6.7	23.16	10	0	0.136	0.201527	176.1	23.9	108.17	75.64	High	High	High	Peak Found	Peak Found	Peak Found	1
FALSE	High	Master Protein	Q9NYU2	UDP-glucose:glycoprotein glucosyltransferase 1 OS=Homo sapiens OX=9606 GN=UGGT1 PE=1 SV=3	0	7.306	2	2	3	2	1555	177.1	5.63	6.1	2	0	3.59	0.201672	43.6	156.4	56.06	24.16	Peak Found	Peak Found	Peak Found	High	Peak Found	High	1
FALSE	High	Master Protein	P16435	NADPH--cytochrome P450 reductase OS=Homo sapiens OX=9606 GN=POR PE=1 SV=2	0	71.777	25	14	36	14	677	76.6	5.58	73.93	14	0	2.573	0.201945	56	144	41.53	12.55	High	High	Peak Found	High	High	High	1
FALSE	High	Master Protein	Q8IUW5	RELT-like protein 1 OS=Homo sapiens OX=9606 GN=RELL1 PE=1 SV=1	0	42.152	39	7	30	7	271	29.3	8.34	81.21	7	0	1.721	0.201945	73.5	126.5	25.34	3.63	High	High	High	High	High	High	1
FALSE	High	Master Protein	Q9UDY4	DnaJ homolog subfamily B member 4 OS=Homo sapiens OX=9606 GN=DNAJB4 PE=1 SV=1	0	40.108	30	7	25	6	337	37.8	8.5	72.33	7	0	1.364	0.201945	84.6	115.4	6.53	18.39	High	High	High	High	High	High	1
FALSE	High	Master Protein	O00443	Phosphatidylinositol 4-phosphate 3-kinase C2 domain-containing subunit alpha OS=Homo sapiens OX=9606 GN=PIK3C2A PE=1 SV=2	0	9.836	2	3	10	3	1686	190.6	8.02	17.85	3	0	1.329	0.201945	85.9	114.1	12.67	18.57	Peak Found	High	High	High	High	High	1
FALSE	High	Master Protein	Q9Y320	Thioredoxin-related transmembrane protein 2 OS=Homo sapiens OX=9606 GN=TMX2 PE=1 SV=1	0	9.771	13	2	6	2	296	34	8.69	18.88	2	0	2.647	0.201945	54.8	145.2	45.53	37.49	Peak Found	High	High	High	Peak Found	High	1
FALSE	High	Master Protein	Q9NZM3	Intersectin-2 OS=Homo sapiens OX=9606 GN=ITSN2 PE=1 SV=3	0	284.613	36	52	244	49	1697	193.3	8.12	621.62	52	0	2.919	0.202123	51	149	10.55	37.11	High	High	High	High	High	High	1
FALSE	High	Master Protein	O95786	Probable ATP-dependent RNA helicase DDX58 OS=Homo sapiens OX=9606 GN=DDX58 PE=1 SV=2	0	42.915	12	9	19	9	925	106.5	6.4	43.86	9	0	1.547	0.202464	78.5	121.5	24.53	5.92	Peak Found	Peak Found	Peak Found	High	High	High	1
FALSE	High	Master Protein	Q96MW5	Conserved oligomeric Golgi complex subunit 8 OS=Homo sapiens OX=9606 GN=COG8 PE=1 SV=2	0	153.975	48	26	174	26	612	68.4	5.2	459.63	26	0	2.793	0.203264	52.7	147.3	14.64	37.11	High	High	High	High	High	High	1
FALSE	High	Master Protein	Q14974	Importin subunit beta-1 OS=Homo sapiens OX=9606 GN=KPNB1 PE=1 SV=2	0	249.14	42	32	312	32	876	97.1	4.78	860.78	32	0	2.169	0.203308	63.1	136.9	44.01	14.28	High	High	High	High	High	High	1
FALSE	High	Master Protein	Q92614	Unconventional myosin-XVIIIa OS=Homo sapiens OX=9606 GN=MYO18A PE=1 SV=3	0	145.574	22	34	95	34	2054	233	6.3	226.74	34	0	1.521	0.203308	79.3	120.7	22.25	7.32	High	High	High	High	High	High	1
FALSE	High	Master Protein	Q9UJX3	Anaphase-promoting complex subunit 7 OS=Homo sapiens OX=9606 GN=ANAPC7 PE=1 SV=4	0	81.707	38	16	76	16	599	66.8	5.64	200.88	16	0	0.459	0.203308	137.1	62.9	53.15	32.36	High	High	High	High	High	High	1
FALSE	High	Master Protein	Q00577	Transcriptional activator protein Pur-alpha OS=Homo sapiens OX=9606 GN=PURA PE=1 SV=2	0	71.866	34	10	56	9	322	34.9	6.44	160.21	10	0	0.624	0.203308	123.2	76.8	17.98	11.37	High	High	High	High	High	High	1
FALSE	High	Master Protein	Q9UNL2	Translocon-associated protein subunit gamma OS=Homo sapiens OX=9606 GN=SSR3 PE=1 SV=1	0	26.413	19	4	22	4	185	21.1	9.61	69.93	4	0	2.437	0.203308	58.2	141.8	45.09	12.01	High	High	High	High	High	High	1
FALSE	High	Master Protein	Q13077	TNF receptor-associated factor 1 OS=Homo sapiens OX=9606 GN=TRAF1 PE=1 SV=1	0	14.729	11	3	4	3	416	46.1	6.11	8.27	3	0	2.006	0.203308	66.5	133.5	31.64	20.06	Peak Found	Peak Found	Peak Found	High	Peak Found	High	1
FALSE	High	Master Protein	Q15366	Poly(rC)-binding protein 2 OS=Homo sapiens OX=9606 GN=PCBP2 PE=1 SV=1	0	133.873	78	15	181	10	365	38.6	6.79	526.68	15	1	1.283	0.203914	87.6	112.4	13.47	18.56	High	High	High	High	High	High	1
FALSE	High	Master Protein	Q5T1M5	FK506-binding protein 15 OS=Homo sapiens OX=9606 GN=FKBP15 PE=1 SV=2	0	299.961	44	42	241	42	1219	133.5	5.2	718.47	42	0	0.724	0.204143	116	84	17.77	11.12	High	High	High	High	High	High	1	Acetyl [N-Term]
FALSE	High	Master Protein	O00422	Histone deacetylase complex subunit SAP18 OS=Homo sapiens OX=9606 GN=SAP18 PE=1 SV=1	0.001	5.652	14	2	5	2	153	17.6	9.35	5.26	2	0	0.401	0.204982	142.7	57.3	29.16	50	High	High	High	Peak Found	Peak Found	Peak Found	1
FALSE	High	Master Protein	Q16204	Coiled-coil domain-containing protein 6 OS=Homo sapiens OX=9606 GN=CCDC6 PE=1 SV=2	0	54.968	30	11	59	11	474	53.3	7.34	146.7	11	0	1.382	0.205242	84	116	8.98	28.15	High	High	High	High	High	High	1
FALSE	High	Master Protein	Q8TCJ2	Dolichyl-diphosphooligosaccharide--protein glycosyltransferase subunit STT3B OS=Homo sapiens OX=9606 GN=STT3B PE=1 SV=1	0	40.079	12	8	29	8	826	93.6	8.91	76.91	8	0	3.805	0.206103	41.6	158.4	63.98	12.34	High	High	High	High	High	High	1
FALSE	High	Master Protein	O95831	Apoptosis-inducing factor 1, mitochondrial OS=Homo sapiens OX=9606 GN=AIFM1 PE=1 SV=1	0	49.808	27	12	41	12	613	66.9	8.95	107.17	12	0	0.615	0.206186	123.8	76.2	23.1	25.59	High	High	High	High	High	High	1
FALSE	High	Master Protein	Q8WVC6	Dephospho-CoA kinase domain-containing protein OS=Homo sapiens OX=9606 GN=DCAKD PE=1 SV=1	0	44.79	48	11	46	11	231	26.5	9.58	93.06	11	0	1.638	0.206274	75.8	124.2	4.03	20.76	High	High	High	High	High	High	1
FALSE	High	Master Protein	Q14533	Keratin, type II cuticular Hb1 OS=Homo sapiens OX=9606 GN=KRT81 PE=1 SV=3	0	9.07	7	4	6	4	505	54.9	5.47	5.68	4	0	0.619	0.206274	123.5	76.5	20.81	11.69	Peak Found	Peak Found	High	High	High	Peak Found	1
FALSE	High	Master Protein	Q15750	TGF-beta-activated kinase 1 and MAP3K7-binding protein 1 OS=Homo sapiens OX=9606 GN=TAB1 PE=1 SV=1	0	89.522	52	16	75	16	504	54.6	5.52	222.27	16	0	3.438	0.207627	45.1	154.9	56.91	9.38	High	High	High	High	High	High	1
FALSE	High	Master Protein	Q99623	Prohibitin-2 OS=Homo sapiens OX=9606 GN=PHB2 PE=1 SV=2	0	154.521	80	26	202	26	299	33.3	9.83	501.04	26	0	3.01	0.207881	49.9	150.1	48.61	9.13	High	High	High	High	High	High	1
FALSE	High	Master Protein	Q96NB3	Zinc finger protein 830 OS=Homo sapiens OX=9606 GN=ZNF830 PE=1 SV=2	0	70.299	52	13	47	13	372	42	5.31	144.09	13	0	0.585	0.208083	126.2	73.8	30.02	15.36	High	High	High	High	High	High	1
FALSE	High	Master Protein	Q96N21	AP-4 complex accessory subunit Tepsin OS=Homo sapiens OX=9606 GN=TEPSIN PE=1 SV=1	0	17.716	9	3	7	3	525	55.1	7.03	17.34	3	0	3.374	0.208767	45.7	154.3	61.24	13.88	Peak Found	Peak Found	Peak Found	High	High	High	1
FALSE	High	Master Protein	Q2M2I8	AP2-associated protein kinase 1 OS=Homo sapiens OX=9606 GN=AAK1 PE=1 SV=3	0	152.506	42	23	99	23	961	103.8	6.6	279.24	23	0	1.899	0.208999	69	131	26.74	28.66	High	High	High	High	High	High	1
FALSE	High	Master Protein	Q96BY6	Dedicator of cytokinesis protein 10 OS=Homo sapiens OX=9606 GN=DOCK10 PE=1 SV=3	0	150.015	21	34	66	34	2186	249.4	7.14	150.78	34	0	1.422	0.208999	82.6	117.4	26.64	37.49	Peak Found	High	High	High	High	High	1
FALSE	High	Master Protein	P09914	Interferon-induced protein with tetratricopeptide repeats 1 OS=Homo sapiens OX=9606 GN=IFIT1 PE=1 SV=2	0	90.636	44	18	52	17	478	55.3	7.2	155.64	18	1	1.469	0.208999	81	119	16.68	16.97	High	High	High	High	High	High	1
FALSE	High	Master Protein	O75367	Core histone macro-H2A.1 OS=Homo sapiens OX=9606 GN=H2AFY PE=1 SV=4	0	26.346	30	6	15	6	372	39.6	9.79	43.18	6	0	0.343	0.208999	149	51	35.82	44.38	High	High	High	High	Peak Found	Peak Found	1
FALSE	High	Master Protein	Q9UI12	V-type proton ATPase subunit H OS=Homo sapiens OX=9606 GN=ATP6V1H PE=1 SV=1	0.001	5.071	5	2	4	2	483	55.8	6.48	9.26	2	0	0.606	0.208999	124.5	75.5	5.31	25.35	Peak Found	High	High	High	High	Peak Found	1
FALSE	High	Master Protein	Q9HDC9	Adipocyte plasma membrane-associated protein OS=Homo sapiens OX=9606 GN=APMAP PE=1 SV=2	0	86.842	46	16	108	16	416	46.5	6.16	214.48	16	0	2.071	0.209173	65.1	134.9	9.59	29.03	High	High	High	High	High	High	1
FALSE	High	Master Protein	Q9UPN3	Microtubule-actin cross-linking factor 1, isoforms 1/2/3/5 OS=Homo sapiens OX=9606 GN=MACF1 PE=1 SV=4	0	524.818	20	112	337	105	7388	837.8	5.39	832.47	112	6	1.275	0.209195	87.9	112.1	19.4	11.29	High	High	High	High	High	High	1
FALSE	High	Master Protein	P18085	ADP-ribosylation factor 4 OS=Homo sapiens OX=9606 GN=ARF4 PE=1 SV=3	0	53.569	52	7	47	3	180	20.5	7.14	143.36	7	4	1.486	0.209195	80.5	119.5	19.64	2.79	High	High	High	High	High	High	1
FALSE	High	Master Protein	O75306	NADH dehydrogenase [ubiquinone] iron-sulfur protein 2, mitochondrial OS=Homo sapiens OX=9606 GN=NDUFS2 PE=1 SV=2	0	16.762	9	3	11	3	463	52.5	7.55	21.76	3	0	1.601	0.209195	76.9	123.1	19.04	14.92	High	High	High	High	High	High	1
FALSE	High	Master Protein	P21953	2-oxoisovalerate dehydrogenase subunit beta, mitochondrial OS=Homo sapiens OX=9606 GN=BCKDHB PE=1 SV=2	0	7.84	6	2	2	2	392	43.1	6.29	4.57	2	0	0.486	0.209195	134.6	65.4	25.37	37.08	High	Peak Found	Peak Found	Peak Found	Peak Found	Peak Found	1
FALSE	High	Master Protein	Q9ULR0	Pre-mRNA-splicing factor ISY1 homolog OS=Homo sapiens OX=9606 GN=ISY1 PE=1 SV=3	0	34.218	27	8	28	8	285	33	5.17	77	8	0	0.449	0.209425	138	62	33.06	41.91	High	High	High	High	High	High	1
FALSE	High	Master Protein	Q9H410	Kinetochore-associated protein DSN1 homolog OS=Homo sapiens OX=9606 GN=DSN1 PE=1 SV=2	0	56.572	38	9	10	9	356	40	7.05	29.56	9	0	0.282	0.20947	156	44	93.54	39.88	Peak Found	High	Peak Found	Peak Found	Peak Found	Peak Found	1
FALSE	High	Master Protein	Q12981	Vesicle transport protein SEC20 OS=Homo sapiens OX=9606 GN=BNIP1 PE=1 SV=3	0	129.304	70	17	116	17	228	26.1	8.95	385.64	17	0	1.862	0.209778	69.9	130.1	39.43	14.29	High	High	High	High	High	High	1
FALSE	High	Master Protein	P19784	Casein kinase II subunit alpha' OS=Homo sapiens OX=9606 GN=CSNK2A2 PE=1 SV=1	0	99.448	54	16	104	14	350	41.2	8.56	266	16	0	0.634	0.209891	122.4	77.6	20.57	15.58	High	High	High	High	High	High	1
FALSE	High	Master Protein	Q8IWB9	Testis-expressed protein 2 OS=Homo sapiens OX=9606 GN=TEX2 PE=1 SV=2	0	47.581	14	14	30	14	1127	125.2	6.01	62	14	0	2.03	0.209971	66	134	38.49	15.75	High	High	High	High	High	High	1
FALSE	High	Master Protein	P43243	Matrin-3 OS=Homo sapiens OX=9606 GN=MATR3 PE=1 SV=2	0	77.571	29	15	56	15	847	94.6	6.25	148.78	15	0	0.441	0.210252	138.8	61.2	23.58	42.12	High	High	High	High	High	High	1
FALSE	High	Master Protein	P04899	Guanine nucleotide-binding protein G(i) subunit alpha-2 OS=Homo sapiens OX=9606 GN=GNAI2 PE=1 SV=3	0	15.396	13	4	14	3	355	40.4	5.54	20.37	4	0	1.891	0.210252	69.2	130.8	19.72	35.88	Peak Found	High	Peak Found	High	High	High	1
FALSE	High	Master Protein	P51114	Fragile X mental retardation syndrome-related protein 1 OS=Homo sapiens OX=9606 GN=FXR1 PE=1 SV=3	0	153.396	40	21	141	17	621	69.7	6.15	392.07	21	4	0.492	0.210735	134	66	33.4	20.05	High	High	High	High	High	High	1
FALSE	High	Master Protein	Q14318	Peptidyl-prolyl cis-trans isomerase FKBP8 OS=Homo sapiens OX=9606 GN=FKBP8 PE=1 SV=2	0	53.568	29	9	47	9	412	44.5	4.84	134.11	9	0	4.042	0.210735	39.7	160.3	30.07	47.28	High	High	High	High	High	High	1
FALSE	High	Master Protein	P11021	Endoplasmic reticulum chaperone BiP OS=Homo sapiens OX=9606 GN=HSPA5 PE=1 SV=2	0	488.233	67	61	812	59	654	72.3	5.16	2332.08	61	3	1.385	0.210911	83.8	116.2	12.41	20.6	High	High	High	High	High	High	1
FALSE	High	Master Protein	O75400	Pre-mRNA-processing factor 40 homolog A OS=Homo sapiens OX=9606 GN=PRPF40A PE=1 SV=2	0	32.36	11	9	15	9	957	108.7	7.56	32.32	9	0	0.317	0.210911	151.9	48.1	46.15	38.05	High	High	High	Peak Found	Peak Found	Peak Found	1
FALSE	High	Master Protein	Q96EA4	Protein Spindly OS=Homo sapiens OX=9606 GN=SPDL1 PE=1 SV=2	0	17.73	10	5	14	5	605	70.1	5.47	26.38	5	0	1.697	0.210911	74.1	125.9	36.52	23.8	High	High	High	High	High	High	1	Acetyl [N-Term]
FALSE	High	Master Protein	Q9NTI5	Sister chromatid cohesion protein PDS5 homolog B OS=Homo sapiens OX=9606 GN=PDS5B PE=1 SV=1	0	12.245	4	4	7	2	1447	164.6	8.47	19.2	4	0	0.482	0.210911	135	65	44.43	42.01	Peak Found	High	Peak Found	Peak Found	Peak Found	Peak Found	1
FALSE	High	Master Protein	P48553	Trafficking protein particle complex subunit 10 OS=Homo sapiens OX=9606 GN=TRAPPC10 PE=1 SV=2	0	91.024	20	18	63	18	1259	142.1	6.04	167.75	18	0	0.768	0.21167	113.1	86.9	32.59	15.24	High	High	High	High	High	High	1
FALSE	High	Master Protein	P30050	60S ribosomal protein L12 OS=Homo sapiens OX=9606 GN=RPL12 PE=1 SV=1	0	155.897	79	15	323	15	165	17.8	9.42	1171.43	15	0	0.865	0.211686	107.3	92.7	8.27	9.9	High	High	High	High	High	High	1
FALSE	High	Master Protein	Q06203	Amidophosphoribosyltransferase OS=Homo sapiens OX=9606 GN=PPAT PE=1 SV=1	0	64.422	30	13	54	13	517	57.4	6.76	129.27	13	0	0.748	0.211686	114.4	85.6	16.85	8.56	High	High	High	High	High	High	1
FALSE	High	Master Protein	Q9UMZ2	Synergin gamma OS=Homo sapiens OX=9606 GN=SYNRG PE=1 SV=2	0	112.226	23	19	60	19	1314	140.6	5.03	170.55	19	0	2.889	0.21213	51.4	148.6	50.71	16.53	High	High	High	High	High	High	1
FALSE	High	Master Protein	P04049	RAF proto-oncogene serine/threonine-protein kinase OS=Homo sapiens OX=9606 GN=RAF1 PE=1 SV=1	0	28.758	13	7	23	7	648	73	9.2	49.64	7	0	1.327	0.21213	86	114	12.32	15.86	High	High	High	High	High	High	1
FALSE	High	Master Protein	Q9BRP1	Programmed cell death protein 2-like OS=Homo sapiens OX=9606 GN=PDCD2L PE=1 SV=1	0	28.135	27	6	13	6	358	39.4	4.86	31.53	6	0	3.246	0.21213	47.1	152.9	65.72	35.91	Peak Found	High	Peak Found	High	High	High	1
FALSE	High	Master Protein	O60814	Histone H2B type 1-K OS=Homo sapiens OX=9606 GN=HIST1H2BK PE=1 SV=3	0	110.673	63	16	405	2	126	13.9	10.32	938.44	16	17	0.519	0.212176	131.7	68.3	26.03	28.6	High	High	High	High	Peak Found	Peak Found	1
FALSE	High	Master Protein	P61289	Proteasome activator complex subunit 3 OS=Homo sapiens OX=9606 GN=PSME3 PE=1 SV=1	0	97.519	65	14	71	14	254	29.5	5.95	200.92	14	0	0.368	0.212176	146.2	53.8	73.24	11.72	High	High	High	High	High	High	1
FALSE	High	Master Protein	Q96AE4	Far upstream element-binding protein 1 OS=Homo sapiens OX=9606 GN=FUBP1 PE=1 SV=3	0	64.141	32	16	54	11	644	67.5	7.61	119.29	16	1	1.803	0.212176	71.4	128.6	29.56	9.27	High	High	High	High	High	High	1
FALSE	High	Master Protein	Q643R3	Lysophospholipid acyltransferase LPCAT4 OS=Homo sapiens OX=9606 GN=LPCAT4 PE=1 SV=1	0	25.39	17	5	14	5	524	57.2	8.97	36.87	5	0	2.061	0.212176	65.3	134.7	36.06	27.81	High	High	High	High	High	High	1
FALSE	High	Master Protein	Q5T6F2	Ubiquitin-associated protein 2 OS=Homo sapiens OX=9606 GN=UBAP2 PE=1 SV=1	0	23.759	8	6	11	6	1119	117	7.34	25.03	6	0	1.873	0.212176	69.6	130.4	24.41	28.04	High	High	Peak Found	High	Peak Found	High	1
FALSE	High	Master Protein	Q9HBM0	Vezatin OS=Homo sapiens OX=9606 GN=VEZT PE=1 SV=3	0	11.473	6	4	8	4	779	88.6	5.2	13.66	4	0	3.132	0.212176	48.4	151.6	55.18	28.54	Peak Found	Peak Found	Peak Found	High	High	High	1
FALSE	High	Master Protein	O60725	Protein-S-isoprenylcysteine O-methyltransferase OS=Homo sapiens OX=9606 GN=ICMT PE=1 SV=1	0	7.539	9	2	2	2	284	31.9	7.96	4.51	2	0	4.078	0.212176	39.4	160.6	65.8	78.87	Peak Found	Peak Found	Peak Found	High	Peak Found	High	1
FALSE	High	Master Protein	Q9P2S2	Neurexin-2 OS=Homo sapiens OX=9606 GN=NRXN2 PE=2 SV=1	0.007	3.657	1	2	4	2	1712	184.9	5.92	3.64	2	0	0.537	0.212176	130.1	69.9	18.5	27.87	Peak Found	High	High	Peak Found	Peak Found	High	1
FALSE	High	Master Protein	P05787	Keratin, type II cytoskeletal 8 OS=Homo sapiens OX=9606 GN=KRT8 PE=1 SV=7	0	666.39	92	70	1233	57	483	53.7	5.59	3633.54	70	4	1.354	0.213065	85	115	19.63	5.79	High	High	High	High	High	High	1
FALSE	High	Master Protein	Q9H871	E3 ubiquitin-protein transferase RMND5A OS=Homo sapiens OX=9606 GN=RMND5A PE=1 SV=1	0	14.9	11	4	6	4	391	44	6.06	9.3	4	0	0.614	0.213065	123.9	76.1	34.79	15.52	Peak Found	High	High	Peak Found	High	Peak Found	1
FALSE	High	Master Protein	P62081	40S ribosomal protein S7 OS=Homo sapiens OX=9606 GN=RPS7 PE=1 SV=1	0	397.281	77	25	539	25	194	22.1	10.1	1846.91	25	0	0.903	0.213178	105.1	94.9	4.72	2.41	High	High	High	High	High	High	1
FALSE	High	Master Protein	O75970	Multiple PDZ domain protein OS=Homo sapiens OX=9606 GN=MPDZ PE=1 SV=2	0	99.556	17	22	58	21	2070	221.5	5.06	152.39	22	1	0.659	0.213178	120.5	79.5	19.4	16.56	High	High	High	High	High	High	1
FALSE	High	Master Protein	Q1KMD3	Heterogeneous nuclear ribonucleoprotein U-like protein 2 OS=Homo sapiens OX=9606 GN=HNRNPUL2 PE=1 SV=1	0	40.566	19	8	25	8	747	85.1	4.91	79.81	8	0	0.358	0.213178	147.3	52.7	21.09	54.85	High	High	High	High	High	High	1
FALSE	High	Master Protein	Q8IY63	Angiomotin-like protein 1 OS=Homo sapiens OX=9606 GN=AMOTL1 PE=1 SV=1	0	26.058	8	6	15	5	956	106.5	7.11	39.03	6	0	1.824	0.213178	70.8	129.2	31.88	25.78	Peak Found	Peak Found	Peak Found	High	High	High	1
FALSE	High	Master Protein	Q96AQ6	Pre-B-cell leukemia transcription factor-interacting protein 1 OS=Homo sapiens OX=9606 GN=PBXIP1 PE=1 SV=1	0	15.481	6	4	15	4	731	80.6	5.33	31.42	4	0	2.049	0.213178	65.6	134.4	33.19	5.95	High	High	High	High	High	High	1
FALSE	High	Master Protein	Q70CQ2	Ubiquitin carboxyl-terminal hydrolase 34 OS=Homo sapiens OX=9606 GN=USP34 PE=1 SV=2	0	8.384	1	2	3	2	3546	404	5.82	5.3	2	0	4.319	0.213563	37.6	162.4	74.21	21.37	Peak Found	Peak Found	Peak Found	Peak Found	High	High	1
FALSE	High	Master Protein	Q6PK18	2-oxoglutarate and iron-dependent oxygenase domain-containing protein 3 OS=Homo sapiens OX=9606 GN=OGFOD3 PE=1 SV=2	0	9.666	12	2	3	2	319	35.6	8.18	5.54	2	0	1.419	0.213988	82.7	117.3	18.23	15.32	Peak Found	High	Peak Found	High	Peak Found	High	1
FALSE	High	Master Protein	Q92620	Pre-mRNA-splicing factor ATP-dependent RNA helicase PRP16 OS=Homo sapiens OX=9606 GN=DHX38 PE=1 SV=2	0	100.389	24	22	49	22	1227	140.4	6.54	119.12	22	0	0.528	0.214487	130.9	69.1	22.54	45.08	High	High	High	High	High	High	1
FALSE	High	Master Protein	P62316	Small nuclear ribonucleoprotein Sm D2 OS=Homo sapiens OX=9606 GN=SNRPD2 PE=1 SV=1	0	85.907	62	9	109	9	118	13.5	9.91	288.97	9	0	0.391	0.214487	143.8	56.2	42.85	10.93	High	High	High	High	High	High	1
FALSE	High	Master Protein	Q9Y5S1	Transient receptor potential cation channel subfamily V member 2 OS=Homo sapiens OX=9606 GN=TRPV2 PE=1 SV=1	0	16.567	8	5	10	5	764	85.9	5.83	17.32	5	0	4.147	0.214516	38.9	161.1	66.2	2.43	Peak Found	Peak Found	Peak Found	High	High	High	1
FALSE	High	Master Protein	P0C7T5	Ataxin-1-like OS=Homo sapiens OX=9606 GN=ATXN1L PE=1 SV=1	0	9.218	5	3	4	3	689	73.3	6.6	3.93	3	0	0.199	0.214636	166.8	33.2	53.56	27.9	High	High	Peak Found	Peak Found	Not Found	Peak Found	1
FALSE	High	Master Protein	Q9H074	Polyadenylate-binding protein-interacting protein 1 OS=Homo sapiens OX=9606 GN=PAIP1 PE=1 SV=1	0	6.872	4	2	2	2	479	53.5	4.81	4.29	2	0	0.612	0.214636	124.1	75.9	6.88	28.24	High	High	Peak Found	Peak Found	Peak Found	Peak Found	1
FALSE	High	Master Protein	O95905	Protein ecdysoneless homolog OS=Homo sapiens OX=9606 GN=ECD PE=1 SV=1	0.002	4.637	3	2	3	2	644	72.7	4.87	2.04	2	0	2.455	0.214834	57.9	142.1	47.86	12.5	Peak Found	Peak Found	Peak Found	High	High	Peak Found	1
FALSE	High	Master Protein	Q6PJG6	BRCA1-associated ATM activator 1 OS=Homo sapiens OX=9606 GN=BRAT1 PE=1 SV=2	0	10.422	4	2	3	2	821	88.1	5.27	8.89	2	0	1.559	0.21648	78.2	121.8	30.62	12.38	Peak Found	Peak Found	Peak Found	High	Peak Found	High	1
FALSE	High	Master Protein	Q9H3U1	Protein unc-45 homolog A OS=Homo sapiens OX=9606 GN=UNC45A PE=1 SV=1	0	66.96	20	16	45	16	944	103	6.07	91.17	16	0	1.279	0.217214	87.8	112.2	8.4	13.7	High	High	High	High	High	High	1
FALSE	High	Master Protein	O75044	SLIT-ROBO Rho GTPase-activating protein 2 OS=Homo sapiens OX=9606 GN=SRGAP2 PE=1 SV=3	0	80.238	22	15	46	13	1071	120.8	6.7	119.87	15	2	1.173	0.217475	92	108	4.29	11.8	High	High	High	High	High	High	1
FALSE	High	Master Protein	Q13546	Receptor-interacting serine/threonine-protein kinase 1 OS=Homo sapiens OX=9606 GN=RIPK1 PE=1 SV=3	0	8.665	4	2	5	2	671	75.9	6.33	13.21	2	0	1.752	0.21759	72.7	127.3	30.98	10.92	Peak Found	Peak Found	Peak Found	High	High	High	1
FALSE	High	Master Protein	O15371	Eukaryotic translation initiation factor 3 subunit D OS=Homo sapiens OX=9606 GN=EIF3D PE=1 SV=1	0	262.808	65	32	201	32	548	63.9	6.05	630.71	32	0	0.482	0.218203	134.9	65.1	44.56	23.47	High	High	High	High	High	High	1
FALSE	High	Master Protein	Q7Z2T5	TRMT1-like protein OS=Homo sapiens OX=9606 GN=TRMT1L PE=1 SV=2	0	26.352	7	3	12	3	733	81.7	7.88	40.62	3	0	0.809	0.218203	110.6	89.4	12.17	13.76	High	High	High	High	High	High	1
FALSE	High	Master Protein	Q9Y6G9	Cytoplasmic dynein 1 light intermediate chain 1 OS=Homo sapiens OX=9606 GN=DYNC1LI1 PE=1 SV=3	0	228.265	65	35	271	33	523	56.5	6.42	731.54	35	2	0.71	0.218238	116.9	83.1	14.08	15.22	High	High	High	High	High	High	1
FALSE	High	Master Protein	Q9Y5Q8	General transcription factor 3C polypeptide 5 OS=Homo sapiens OX=9606 GN=GTF3C5 PE=1 SV=2	0	14.281	9	4	7	4	519	59.5	6.9	13.09	4	0	1.202	0.218426	90.8	109.2	12.24	9.23	Peak Found	High	High	Peak Found	Peak Found	High	1
FALSE	High	Master Protein	P49790	Nuclear pore complex protein Nup153 OS=Homo sapiens OX=9606 GN=NUP153 PE=1 SV=2	0	183.376	35	33	95	33	1475	153.8	8.73	243.68	33	0	0.821	0.220653	109.8	90.2	11.33	5.93	High	High	High	High	High	High	1
FALSE	High	Master Protein	Q96MG8	Protein-L-isoaspartate O-methyltransferase domain-containing protein 1 OS=Homo sapiens OX=9606 GN=PCMTD1 PE=1 SV=2	0	152.515	55	23	217	23	357	40.7	5.66	552.05	23	0	0.696	0.220867	118	82	18.3	5.69	High	High	High	High	High	High	1
FALSE	High	Master Protein	P18074	General transcription and DNA repair factor IIH helicase subunit XPD OS=Homo sapiens OX=9606 GN=ERCC2 PE=1 SV=1	0	21.416	9	6	17	6	760	86.9	7.15	32.29	6	0	1.628	0.220867	76.1	123.9	23.19	7.27	High	High	High	High	High	High	1
FALSE	High	Master Protein	O14641	Segment polarity protein dishevelled homolog DVL-2 OS=Homo sapiens OX=9606 GN=DVL2 PE=1 SV=1	0	53.737	24	11	28	11	736	78.9	6.02	64.47	11	0	2.451	0.222101	58	142	20.44	40.46	High	High	High	High	High	High	1
FALSE	High	Master Protein	Q96RS0	Trimethylguanosine synthase OS=Homo sapiens OX=9606 GN=TGS1 PE=1 SV=3	0	39.602	13	10	25	10	853	96.6	4.94	54.15	10	0	0.532	0.222101	130.6	69.4	16.46	38.55	High	High	High	High	Peak Found	High	1
FALSE	High	Master Protein	Q8IZP0	Abl interactor 1 OS=Homo sapiens OX=9606 GN=ABI1 PE=1 SV=4	0	132.229	39	24	159	24	508	55	7.06	442.74	24	0	0.734	0.222497	115.3	84.7	20.3	15.59	High	High	High	High	High	High	1
FALSE	High	Master Protein	Q9NXC5	GATOR complex protein MIOS OS=Homo sapiens OX=9606 GN=MIOS PE=1 SV=2	0	98.886	29	20	80	20	875	98.5	6.73	193.35	20	0	0.754	0.222497	114	86	11.95	16.89	High	High	High	High	High	High	1
FALSE	High	Master Protein	O15162	Phospholipid scramblase 1 OS=Homo sapiens OX=9606 GN=PLSCR1 PE=1 SV=1	0	17.617	14	3	7	3	318	35	4.94	20.65	3	0	15.314	0.222497	12.3	187.7	129.89	104.39	Peak Found	Peak Found	Peak Found	High	High	High	1
FALSE	High	Master Protein	P43487	Ran-specific GTPase-activating protein OS=Homo sapiens OX=9606 GN=RANBP1 PE=1 SV=1	0	12.071	26	3	6	3	201	23.3	5.29	13.62	3	0	2.451	0.222583	58	142	43.6	13.53	Peak Found	Peak Found	High	High	High	High	1
FALSE	High	Master Protein	Q969X5	Endoplasmic reticulum-Golgi intermediate compartment protein 1 OS=Homo sapiens OX=9606 GN=ERGIC1 PE=1 SV=1	0	18.334	23	5	15	5	290	32.6	7.06	32.8	5	0	1.672	0.222811	74.9	125.1	40.17	24.02	Peak Found	High	High	High	High	High	1
FALSE	High	Master Protein	Q6NTF9	Rhomboid domain-containing protein 2 OS=Homo sapiens OX=9606 GN=RHBDD2 PE=2 SV=2	0	11.395	9	2	4	2	364	39.2	9.32	11.5	2	0	3.453	0.223318	44.9	155.1	39.21	29.6	Peak Found	Peak Found	Not Found	High	High	High	1
FALSE	High	Master Protein	P63220	40S ribosomal protein S21 OS=Homo sapiens OX=9606 GN=RPS21 PE=1 SV=1	0	55.207	71	7	45	7	83	9.1	8.5	136.18	7	0	1.806	0.224699	71.3	128.7	0.68	41.77	High	High	High	High	High	High	1	Acetyl [N-Term]
FALSE	High	Master Protein	O95218	Zinc finger Ran-binding domain-containing protein 2 OS=Homo sapiens OX=9606 GN=ZRANB2 PE=1 SV=2	0	20.059	17	5	21	5	330	37.4	10.01	48.3	5	0	0.619	0.224699	123.5	76.5	29.47	4.7	High	High	High	High	High	High	1
FALSE	High	Master Protein	Q8IWB7	WD repeat and FYVE domain-containing protein 1 OS=Homo sapiens OX=9606 GN=WDFY1 PE=1 SV=1	0	69.936	37	14	38	14	410	46.3	7.33	101.55	14	0	1.346	0.225212	85.3	114.7	19.69	10.94	Peak Found	Peak Found	Peak Found	High	High	High	1
FALSE	High	Master Protein	P17096	High mobility group protein HMG-I/HMG-Y OS=Homo sapiens OX=9606 GN=HMGA1 PE=1 SV=3	0	28.222	41	4	33	4	107	11.7	10.32	122.98	4	0	0.153	0.22545	173.4	26.6	40.87	92.52	High	High	High	High	Peak Found	High	1
FALSE	High	Master Protein	Q8WVT3	Trafficking protein particle complex subunit 12 OS=Homo sapiens OX=9606 GN=TRAPPC12 PE=1 SV=3	0	96.449	33	18	58	18	735	79.3	4.91	154.64	18	0	0.679	0.225503	119.1	80.9	23.31	14.2	High	High	High	High	High	High	1
FALSE	High	Master Protein	P27449	V-type proton ATPase 16 kDa proteolipid subunit OS=Homo sapiens OX=9606 GN=ATP6V0C PE=1 SV=1	0	15.758	16	2	19	2	155	15.7	8.44	60.4	2	0	100	0.225503	1.1	198.9	162.6	3.19	High	High	Peak Found	High	High	High	1
FALSE	High	Master Protein	O95070	Protein YIF1A OS=Homo sapiens OX=9606 GN=YIF1A PE=1 SV=2	0	7.758	9	2	2	2	293	32	8.95	5.55	2	0	4.096	0.225503	39.2	160.8	72.24	12.88	Peak Found	Peak Found	Peak Found	Peak Found	High	High	1
FALSE	High	Master Protein	Q9H4H8	Protein FAM83D OS=Homo sapiens OX=9606 GN=FAM83D PE=1 SV=3	0	14.877	7	4	11	4	585	64.4	6.54	22.25	4	0	0.705	0.22573	117.3	82.7	40.23	27.99	High	High	High	High	Peak Found	Peak Found	1
FALSE	High	Master Protein	O60826	Coiled-coil domain-containing protein 22 OS=Homo sapiens OX=9606 GN=CCDC22 PE=1 SV=1	0	149.115	52	23	105	23	627	70.7	6.74	303.21	23	0	0.347	0.227091	148.5	51.5	38.66	47.9	High	High	High	High	High	High	1	Acetyl [N-Term]
FALSE	High	Master Protein	O60684	Importin subunit alpha-7 OS=Homo sapiens OX=9606 GN=KPNA6 PE=1 SV=1	0	27.363	19	6	15	6	536	60	4.98	42.87	6	0	0.688	0.227909	118.5	81.5	11.55	27.42	High	High	High	High	Peak Found	High	1
FALSE	High	Master Protein	Q14315	Filamin-C OS=Homo sapiens OX=9606 GN=FLNC PE=1 SV=3	0	1511.39	74	180	2371	162	2725	290.8	5.97	7033.63	180	4	0.754	0.22806	114	86	21.68	19.05	High	High	High	High	High	High	1	Acetyl [N-Term]
FALSE	High	Master Protein	P54578	Ubiquitin carboxyl-terminal hydrolase 14 OS=Homo sapiens OX=9606 GN=USP14 PE=1 SV=3	0	35.258	18	8	21	8	494	56	5.3	49.2	8	0	1.374	0.22806	84.2	115.8	17.71	27.3	Peak Found	Peak Found	Peak Found	High	High	High	1
FALSE	High	Master Protein	Q96EY5	Multivesicular body subunit 12A OS=Homo sapiens OX=9606 GN=MVB12A PE=1 SV=1	0	27.3	26	4	5	4	273	28.8	8.91	15.91	4	0	2.912	0.22806	51.1	148.9	56.4	7.17	Peak Found	Peak Found	Peak Found	High	Peak Found	High	1
FALSE	High	Master Protein	Q9Y250	Leucine zipper putative tumor suppressor 1 OS=Homo sapiens OX=9606 GN=LZTS1 PE=1 SV=3	0	5.87	3	2	3	2	596	66.6	7.09	6.16	2	0	0.778	0.228075	112.5	87.5	20.91	10.22	Peak Found	High	High	High	Peak Found	Peak Found	1
FALSE	High	Master Protein	Q12899	Tripartite motif-containing protein 26 OS=Homo sapiens OX=9606 GN=TRIM26 PE=1 SV=1	0.003	4.449	6	2	3	2	539	62.1	5.03	8.06	2	0	1.623	0.228075	76.2	123.8	28.98	20.43	Peak Found	High	High	Peak Found	Peak Found	High	1
FALSE	High	Master Protein	Q12905	Interleukin enhancer-binding factor 2 OS=Homo sapiens OX=9606 GN=ILF2 PE=1 SV=2	0	227.74	82	23	252	23	390	43	5.26	849.24	23	0	0.685	0.228353	118.7	81.3	13.72	14.08	High	High	High	High	High	High	1
FALSE	High	Master Protein	Q92947	Glutaryl-CoA dehydrogenase, mitochondrial OS=Homo sapiens OX=9606 GN=GCDH PE=1 SV=1	0	75.012	37	10	53	10	438	48.1	8.06	169.36	10	0	0.609	0.228353	124.3	75.7	1.86	22.69	High	High	High	High	High	High	1
FALSE	High	Master Protein	Q99733	Nucleosome assembly protein 1-like 4 OS=Homo sapiens OX=9606 GN=NAP1L4 PE=1 SV=1	0	64.864	29	11	100	9	375	42.8	4.69	270.54	11	0	1.459	0.23068	81.3	118.7	17.74	23.53	High	High	High	High	High	High	1
FALSE	High	Master Protein	Q27J81	Inverted formin-2 OS=Homo sapiens OX=9606 GN=INF2 PE=1 SV=2	0	208.402	42	33	164	33	1249	135.5	5.38	504.98	33	0	0.62	0.230927	123.4	76.6	30.75	15.63	High	High	High	High	High	High	1
FALSE	High	Master Protein	Q12797	Aspartyl/asparaginyl beta-hydroxylase OS=Homo sapiens OX=9606 GN=ASPH PE=1 SV=3	0	223.714	49	40	239	40	758	85.8	5.01	619.89	40	0	1.65	0.231309	75.5	124.5	5.74	25.42	High	High	High	High	High	High	1
FALSE	High	Master Protein	P62308	Small nuclear ribonucleoprotein G OS=Homo sapiens OX=9606 GN=SNRPG PE=1 SV=1	0	11.844	26	3	16	3	76	8.5	8.88	33.54	3	0	0.478	0.231309	135.3	64.7	33.62	6.84	High	High	High	High	High	High	1
FALSE	High	Master Protein	Q14331	Protein FRG1 OS=Homo sapiens OX=9606 GN=FRG1 PE=1 SV=1	0	14.062	14	3	9	3	258	29.2	9.01	19.54	3	0	0.835	0.232597	109	91	25.02	12.73	High	High	High	High	High	High	1
FALSE	High	Master Protein	Q9H9E3	Conserved oligomeric Golgi complex subunit 4 OS=Homo sapiens OX=9606 GN=COG4 PE=1 SV=3	0	203.023	56	37	196	37	785	89	5.19	520.02	37	0	1.617	0.232973	76.4	123.6	20.67	21.74	High	High	High	High	High	High	1
FALSE	High	Master Protein	P31689	DnaJ homolog subfamily A member 1 OS=Homo sapiens OX=9606 GN=DNAJA1 PE=1 SV=2	0	258.439	70	25	305	24	397	44.8	7.08	945.32	25	1	1.696	0.233736	74.2	125.8	30.23	11.95	High	High	High	High	High	High	1
FALSE	High	Master Protein	Q16880	2-hydroxyacylsphingosine 1-beta-galactosyltransferase OS=Homo sapiens OX=9606 GN=UGT8 PE=2 SV=2	0	40.635	19	9	29	9	541	61.4	9.52	68.03	9	0	1.661	0.233739	75.2	124.8	25.19	2.43	Peak Found	High	Peak Found	High	High	High	1
FALSE	High	Master Protein	Q14527	Helicase-like transcription factor OS=Homo sapiens OX=9606 GN=HLTF PE=1 SV=2	0	87.346	26	19	64	19	1009	113.9	8.6	158.99	19	0	0.593	0.233782	125.6	74.4	15.89	30.28	High	High	High	High	High	High	1
FALSE	High	Master Protein	Q8WUA2	Peptidyl-prolyl cis-trans isomerase-like 4 OS=Homo sapiens OX=9606 GN=PPIL4 PE=1 SV=1	0	18.515	15	4	7	4	492	57.2	5.92	19.73	4	0	0.39	0.233782	143.9	56.1	33.91	60.05	High	High	High	Peak Found	Peak Found	Peak Found	1
FALSE	High	Master Protein	Q9Y5V3	Melanoma-associated antigen D1 OS=Homo sapiens OX=9606 GN=MAGED1 PE=1 SV=3	0	264.198	44	31	287	30	778	86.1	5.83	941.17	31	0	0.886	0.233858	106.1	93.9	8.24	10.83	High	High	High	High	High	High	1
FALSE	High	Master Protein	Q9Y2Z0	Protein SGT1 homolog OS=Homo sapiens OX=9606 GN=SUGT1 PE=1 SV=3	0	79.759	50	13	50	13	365	41	5.16	121.09	13	0	1.948	0.233858	67.8	132.2	50.32	22.18	High	High	High	High	High	High	1
FALSE	High	Master Protein	Q06190	Serine/threonine-protein phosphatase 2A regulatory subunit B'' subunit alpha OS=Homo sapiens OX=9606 GN=PPP2R3A PE=1 SV=1	0	34.976	10	9	19	9	1150	130.2	5.21	41.7	9	0	1.326	0.23515	86	114	20.35	30.69	High	High	High	High	High	High	1
FALSE	High	Master Protein	P05121	Plasminogen activator inhibitor 1 OS=Homo sapiens OX=9606 GN=SERPINE1 PE=1 SV=1	0	31.995	19	7	28	7	402	45	7.2	59.18	7	0	1.587	0.236407	77.3	122.7	4.44	21.89	High	High	High	High	High	High	1
FALSE	High	Master Protein	Q15185	Prostaglandin E synthase 3 OS=Homo sapiens OX=9606 GN=PTGES3 PE=1 SV=1	0	30.887	31	6	36	6	160	18.7	4.54	94.26	6	0	2.772	0.236407	53	147	47.16	62.35	High	High	High	High	High	High	1
FALSE	High	Master Protein	O94915	Protein furry homolog-like OS=Homo sapiens OX=9606 GN=FRYL PE=1 SV=2	0	369.881	29	74	330	74	3013	339.4	5.58	837.24	74	0	0.638	0.236451	122.1	77.9	33.08	7.43	High	High	High	High	High	High	1
FALSE	High	Master Protein	Q12840	Kinesin heavy chain isoform 5A OS=Homo sapiens OX=9606 GN=KIF5A PE=1 SV=2	0	120.579	19	20	121	6	1032	117.3	5.9	347.07	20	2	1.362	0.236988	84.7	115.3	19.98	3.71	High	Peak Found	Peak Found	Peak Found	High	High	1
FALSE	High	Master Protein	Q9H7Z7	Prostaglandin E synthase 2 OS=Homo sapiens OX=9606 GN=PTGES2 PE=1 SV=1	0	48.767	34	9	38	9	377	41.9	9.16	102.53	9	0	1.182	0.236988	91.7	108.3	12.75	5.3	High	High	High	High	High	High	1
FALSE	High	Master Protein	Q86YZ3	Hornerin OS=Homo sapiens OX=9606 GN=HRNR PE=1 SV=2	0	441.034	38	35	328	35	2850	282.2	10.04	885.56	35	0	0.375	0.237101	145.5	54.5	99.79	27.53	High	High	High	High	High	High	1
FALSE	High	Master Protein	Q92544	Transmembrane 9 superfamily member 4 OS=Homo sapiens OX=9606 GN=TM9SF4 PE=1 SV=2	0	31.341	15	6	15	6	642	74.5	6.54	48.3	6	0	5.252	0.23726	32	168	80.98	9.19	Peak Found	High	Peak Found	High	High	High	1
FALSE	High	Master Protein	P55884	Eukaryotic translation initiation factor 3 subunit B OS=Homo sapiens OX=9606 GN=EIF3B PE=1 SV=3	0	303.396	58	46	331	46	814	92.4	5	882.61	46	0	0.6	0.237854	125	75	39.42	11.35	High	High	High	High	High	High	1
FALSE	High	Master Protein	P09382	Galectin-1 OS=Homo sapiens OX=9606 GN=LGALS1 PE=1 SV=2	0	8.566	16	2	4	2	135	14.7	5.5	6.46	2	0	2.268	0.238192	61.2	138.8	61.44	43.07	Peak Found	Peak Found	Peak Found	High	High	High	1
FALSE	High	Master Protein	Q14155	Rho guanine nucleotide exchange factor 7 OS=Homo sapiens OX=9606 GN=ARHGEF7 PE=1 SV=2	0	199.043	45	29	164	25	803	90	7.09	478.01	29	4	0.741	0.239034	114.9	85.1	13.85	20.06	High	High	High	High	High	High	1
FALSE	High	Master Protein	Q9Y450	HBS1-like protein OS=Homo sapiens OX=9606 GN=HBS1L PE=1 SV=1	0	27.877	14	8	16	8	684	75.4	6.61	40.5	8	0	0.089	0.239034	183.7	16.3	115.46	37.24	Peak Found	Peak Found	High	High	High	High	1
FALSE	High	Master Protein	Q9BVI4	Nucleolar complex protein 4 homolog OS=Homo sapiens OX=9606 GN=NOC4L PE=1 SV=1	0	16.227	11	4	4	4	516	58.4	7.49	10.06	4	0	0.793	0.239034	111.5	88.5	25.53	29.28	Peak Found	High	Peak Found	Peak Found	Peak Found	Peak Found	1
FALSE	High	Master Protein	Q9NY27	Serine/threonine-protein phosphatase 4 regulatory subunit 2 OS=Homo sapiens OX=9606 GN=PPP4R2 PE=1 SV=3	0	39.873	31	8	18	8	417	46.9	4.54	55.33	8	0	0.044	0.239543	191.6	8.4	37.22	138.18	High	High	High	Peak Found	Peak Found	Peak Found	1
FALSE	High	Master Protein	P52298	Nuclear cap-binding protein subunit 2 OS=Homo sapiens OX=9606 GN=NCBP2 PE=1 SV=1	0	11.632	19	3	8	3	156	18	8.21	12.57	3	0	0.5	0.239543	133.3	66.7	24.53	34.91	High	High	High	High	High	Peak Found	1
FALSE	High	Master Protein	P49756	RNA-binding protein 25 OS=Homo sapiens OX=9606 GN=RBM25 PE=1 SV=3	0	57.328	18	12	32	12	843	100.1	6.32	75.48	12	0	0.501	0.239807	133.2	66.8	53.65	21.01	High	High	High	High	High	High	1
FALSE	High	Master Protein	Q14697	Neutral alpha-glucosidase AB OS=Homo sapiens OX=9606 GN=GANAB PE=1 SV=3	0	54.3	20	16	45	16	944	106.8	6.14	77.51	16	0	1.606	0.239807	76.7	123.3	28.94	46.68	High	High	High	High	High	High	1
FALSE	High	Master Protein	Q14139	Ubiquitin conjugation factor E4 A OS=Homo sapiens OX=9606 GN=UBE4A PE=1 SV=2	0	121.581	27	22	59	22	1066	122.5	5.24	181.75	22	0	0.424	0.240263	140.4	59.6	30.4	44.04	Peak Found	Peak Found	Peak Found	High	High	High	1
FALSE	High	Master Protein	Q9H7D7	WD repeat-containing protein 26 OS=Homo sapiens OX=9606 GN=WDR26 PE=1 SV=3	0	68.47	29	13	42	13	661	72.1	6.16	121.22	13	0	0.703	0.240263	117.4	82.6	20.5	22.81	High	High	High	High	High	High	1
FALSE	High	Master Protein	Q9NXK8	F-box/LRR-repeat protein 12 OS=Homo sapiens OX=9606 GN=FBXL12 PE=1 SV=1	0	26.247	20	4	10	4	326	37	8.79	30.73	4	0	2.053	0.240263	65.5	134.5	17.35	54.71	High	Peak Found	High	High	High	High	1
FALSE	High	Master Protein	O00303	Eukaryotic translation initiation factor 3 subunit F OS=Homo sapiens OX=9606 GN=EIF3F PE=1 SV=1	0	78.787	44	12	70	12	357	37.5	5.45	177.55	12	0	0.52	0.240658	131.6	68.4	65	8.04	High	High	High	High	High	High	1
FALSE	High	Master Protein	Q96A65	Exocyst complex component 4 OS=Homo sapiens OX=9606 GN=EXOC4 PE=1 SV=1	0	84.14	27	21	58	21	974	110.4	6.49	135.02	21	0	1.277	0.240758	87.8	112.2	19.04	20.03	High	High	High	High	High	High	1
FALSE	High	Master Protein	Q05639	Elongation factor 1-alpha 2 OS=Homo sapiens OX=9606 GN=EEF1A2 PE=1 SV=1	0	322.005	75	32	1560	9	463	50.4	9.03	5097.75	32	0	0.681	0.240813	119	81	7.17	29.07	High	High	High	High	High	High	1
FALSE	High	Master Protein	P52272	Heterogeneous nuclear ribonucleoprotein M OS=Homo sapiens OX=9606 GN=HNRNPM PE=1 SV=3	0	226.711	61	46	336	46	730	77.5	8.7	722.02	46	0	0.749	0.240906	114.4	85.6	20.49	20.19	High	High	High	High	High	High	1
FALSE	High	Master Protein	Q96Q15	Serine/threonine-protein kinase SMG1 OS=Homo sapiens OX=9606 GN=SMG1 PE=1 SV=3	0	213.116	18	47	131	47	3661	410.2	6.46	300.55	47	0	0.426	0.240906	140.3	59.7	70.89	54.03	High	High	High	High	High	High	1
FALSE	High	Master Protein	Q709C8	Vacuolar protein sorting-associated protein 13C OS=Homo sapiens OX=9606 GN=VPS13C PE=1 SV=1	0	254.24	21	56	127	56	3753	422.1	6.83	300.73	56	0	0.601	0.241592	124.9	75.1	22.22	18.23	High	High	High	High	High	High	1
FALSE	High	Master Protein	Q5JWF2	Guanine nucleotide-binding protein G(s) subunit alpha isoforms XLas OS=Homo sapiens OX=9606 GN=GNAS PE=1 SV=2	0	13.6	7	5	14	4	1037	111	5.03	24.29	5	1	1.309	0.241592	86.6	113.4	8.27	26.17	Peak Found	High	Peak Found	High	High	High	1
FALSE	High	Master Protein	Q9H2F9	Coiled-coil domain-containing protein 68 OS=Homo sapiens OX=9606 GN=CCDC68 PE=1 SV=1	0.001	4.985	5	2	6	2	335	38.8	8.65	15.7	2	0	1.361	0.241592	84.7	115.3	14.49	8.56	High	Peak Found	High	High	High	High	1
FALSE	High	Master Protein	Q8IX18	Probable ATP-dependent RNA helicase DHX40 OS=Homo sapiens OX=9606 GN=DHX40 PE=1 SV=2	0	38.391	17	10	25	10	779	88.5	8.65	49.92	10	0	0.472	0.24188	135.8	64.2	34.4	40.53	High	High	High	High	Peak Found	High	1
FALSE	High	Master Protein	P82675	28S ribosomal protein S5, mitochondrial OS=Homo sapiens OX=9606 GN=MRPS5 PE=1 SV=2	0	46.066	24	10	37	10	430	48	9.92	59.69	10	0	1.355	0.242083	84.9	115.1	15.21	27.91	High	High	High	High	High	High	1
FALSE	High	Master Protein	O94776	Metastasis-associated protein MTA2 OS=Homo sapiens OX=9606 GN=MTA2 PE=1 SV=1	0	28.578	15	8	16	7	668	75	9.66	33.7	8	1	0.371	0.242083	145.9	54.1	45.17	64.53	High	High	High	Peak Found	Peak Found	Peak Found	1
FALSE	High	Master Protein	P48643	T-complex protein 1 subunit epsilon OS=Homo sapiens OX=9606 GN=CCT5 PE=1 SV=1	0	1406.14	95	92	3499	91	541	59.6	5.66	11397.6	92	0	1.228	0.242499	89.8	110.2	7.11	10.56	High	High	High	High	High	High	1
FALSE	High	Master Protein	Q9NYF8	Bcl-2-associated transcription factor 1 OS=Homo sapiens OX=9606 GN=BCLAF1 PE=1 SV=2	0	117.095	27	26	117	25	920	106.1	9.98	232.5	26	1	0.528	0.242499	130.9	69.1	47.61	33.11	High	High	High	High	High	High	1
FALSE	High	Master Protein	Q9NZB2	Constitutive coactivator of PPAR-gamma-like protein 1 OS=Homo sapiens OX=9606 GN=FAM120A PE=1 SV=2	0	78.809	17	15	62	15	1118	121.8	8.88	165.63	15	0	0.696	0.242499	117.9	82.1	19.84	19.86	High	High	High	High	High	High	1
FALSE	High	Master Protein	P11166	Solute carrier family 2, facilitated glucose transporter member 1 OS=Homo sapiens OX=9606 GN=SLC2A1 PE=1 SV=2	0	17.143	10	4	13	4	492	54	8.72	39.1	4	0	3.162	0.242499	48.1	151.9	64.42	6.31	Peak Found	High	High	High	High	High	1
FALSE	High	Master Protein	Q86YS7	C2 domain-containing protein 5 OS=Homo sapiens OX=9606 GN=C2CD5 PE=1 SV=1	0	9.35	2	2	5	2	1000	110.4	5.69	11.92	2	0	3.268	0.242499	46.9	153.1	54.92	12.83	Peak Found	Peak Found	Peak Found	High	High	High	1
FALSE	High	Master Protein	P33992	DNA replication licensing factor MCM5 OS=Homo sapiens OX=9606 GN=MCM5 PE=1 SV=5	0	43.097	22	13	40	13	734	82.2	8.37	87.27	13	0	0.439	0.24262	139	61	92.07	20.5	High	High	High	High	High	High	1
FALSE	High	Master Protein	Q9NUJ1	Mycophenolic acid acyl-glucuronide esterase, mitochondrial OS=Homo sapiens OX=9606 GN=ABHD10 PE=1 SV=1	0	59.838	49	11	49	11	306	33.9	8.57	137.72	11	0	0.716	0.242902	116.6	83.4	14.61	15.46	High	High	High	High	High	High	1
FALSE	High	Master Protein	P52594	Arf-GAP domain and FG repeat-containing protein 1 OS=Homo sapiens OX=9606 GN=AGFG1 PE=1 SV=2	0	43.526	23	9	31	9	562	58.2	8.63	85.16	9	0	4.381	0.24323	37.2	162.8	76.24	14.27	High	High	High	High	High	High	1
FALSE	High	Master Protein	Q9NWT1	p21-activated protein kinase-interacting protein 1 OS=Homo sapiens OX=9606 GN=PAK1IP1 PE=1 SV=2	0	8.153	7	3	8	3	392	43.9	8.91	13.22	3	0	0.846	0.243561	108.4	91.6	16.4	20.64	High	High	High	High	High	High	1
FALSE	High	Master Protein	Q96LT7	Guanine nucleotide exchange C9orf72 OS=Homo sapiens OX=9606 GN=C9orf72 PE=1 SV=2	0	21.081	16	6	12	6	481	54.3	6.23	24.22	6	0	2.133	0.24405	63.8	136.2	46.18	23.55	High	Peak Found	High	High	High	High	1
FALSE	High	Master Protein	Q9ULX3	RNA-binding protein NOB1 OS=Homo sapiens OX=9606 GN=NOB1 PE=1 SV=1	0	17.253	12	6	25	6	412	46.6	7.18	38.93	6	0	1.48	0.244556	80.6	119.4	24.73	20.17	High	High	High	High	High	High	1
FALSE	High	Master Protein	Q9UJX4	Anaphase-promoting complex subunit 5 OS=Homo sapiens OX=9606 GN=ANAPC5 PE=1 SV=2	0	101.766	30	18	85	18	755	85	6.87	235.88	18	0	0.79	0.244955	111.7	88.3	18.82	19.65	High	High	High	High	High	High	1
FALSE	High	Master Protein	Q13347	Eukaryotic translation initiation factor 3 subunit I OS=Homo sapiens OX=9606 GN=EIF3I PE=1 SV=1	0	190.055	80	22	209	22	325	36.5	5.64	658.57	22	0	0.57	0.245155	127.4	72.6	37.2	21.17	High	High	High	High	High	High	1
FALSE	High	Master Protein	Q96QG7	Myotubularin-related protein 9 OS=Homo sapiens OX=9606 GN=MTMR9 PE=1 SV=1	0	17.512	9	4	17	4	549	63.4	6.39	26.3	4	0	1.519	0.245276	79.4	120.6	17.11	28.32	High	High	High	High	High	High	1
FALSE	High	Master Protein	P56134	ATP synthase subunit f, mitochondrial OS=Homo sapiens OX=9606 GN=ATP5MF PE=1 SV=3	0	10.074	26	2	7	2	94	10.9	9.67	19.38	2	0	5.284	0.246064	31.8	168.2	90.6	28.38	Peak Found	High	Peak Found	High	High	High	1
FALSE	High	Master Protein	Q9Y263	Phospholipase A-2-activating protein OS=Homo sapiens OX=9606 GN=PLAA PE=1 SV=2	0	13.713	7	3	5	3	795	87.1	6.37	12.48	3	0	3.222	0.246583	47.4	152.6	56.48	52.37	Peak Found	Peak Found	Peak Found	High	High	High	1
FALSE	High	Master Protein	P30419	Glycylpeptide N-tetradecanoyltransferase 1 OS=Homo sapiens OX=9606 GN=NMT1 PE=1 SV=2	0	16.777	10	4	16	4	496	56.8	7.8	30.33	4	0	1.489	0.247073	80.4	119.6	29.45	19.9	High	High	High	High	High	High	1
FALSE	High	Master Protein	Q9Y3B4	Splicing factor 3B subunit 6 OS=Homo sapiens OX=9606 GN=SF3B6 PE=1 SV=1	0	46.505	58	7	47	7	125	14.6	9.38	126.81	7	0	0.334	0.247264	150	50	55.95	7.89	High	High	High	High	High	High	1
FALSE	High	Master Protein	Q9BVC4	Target of rapamycin complex subunit LST8 OS=Homo sapiens OX=9606 GN=MLST8 PE=1 SV=1	0	39.641	40	7	14	7	326	35.9	5.86	42.16	7	0	2.403	0.247264	58.8	141.2	48.91	29.76	Peak Found	Peak Found	Peak Found	High	High	High	1	Acetyl [N-Term]
FALSE	High	Master Protein	P49959	Double-strand break repair protein MRE11 OS=Homo sapiens OX=9606 GN=MRE11 PE=1 SV=3	0	34.626	15	9	21	9	708	80.5	5.9	44.45	9	0	0.393	0.247264	143.5	56.5	47.64	18.64	High	High	High	High	High	High	1
FALSE	High	Master Protein	Q9UNX3	60S ribosomal protein L26-like 1 OS=Homo sapiens OX=9606 GN=RPL26L1 PE=1 SV=1	0	163.882	66	21	415	2	145	17.2	10.55	856.81	21	0	0.693	0.248125	118.2	81.8	13.34	20.15	High	High	High	High	High	High	1
FALSE	High	Master Protein	P22059	Oxysterol-binding protein 1 OS=Homo sapiens OX=9606 GN=OSBP PE=1 SV=1	0	39.524	12	8	17	8	807	89.4	7.3	51.35	8	0	1.783	0.248256	71.9	128.1	35.95	4.78	Peak Found	Peak Found	Peak Found	High	High	High	1
FALSE	High	Master Protein	Q8IY18	Structural maintenance of chromosomes protein 5 OS=Homo sapiens OX=9606 GN=SMC5 PE=1 SV=2	0.001	5.586	2	2	3	2	1101	128.7	8.38	5.93	2	0	0.077	0.248256	185.7	14.3	13.88	58.24	Peak Found	High	High	Peak Found	Not Found	Peak Found	1
FALSE	High	Master Protein	P40818	Ubiquitin carboxyl-terminal hydrolase 8 OS=Homo sapiens OX=9606 GN=USP8 PE=1 SV=1	0	22.176	7	5	7	5	1118	127.4	8.51	13.46	5	0	4.897	0.248999	33.9	166.1	50.26	35.59	Peak Found	Peak Found	Peak Found	High	High	High	1
FALSE	High	Master Protein	Q9BX10	GTP-binding protein 2 OS=Homo sapiens OX=9606 GN=GTPBP2 PE=1 SV=1	0.001	4.971	3	2	2	2	602	65.7	8.05	4.34	2	0	0.841	0.249357	108.6	91.4	20.69	9.09	Peak Found	Peak Found	High	Peak Found	Peak Found	Peak Found	1
FALSE	High	Master Protein	Q9UFN0	Protein NipSnap homolog 3A OS=Homo sapiens OX=9606 GN=NIPSNAP3A PE=1 SV=2	0	7.114	17	3	5	3	247	28.4	9.16	3.59	3	0	1.914	0.249607	68.6	131.4	35.07	35.93	High	High	High	High	High	Peak Found	1
FALSE	High	Master Protein	Q96M27	Protein PRRC1 OS=Homo sapiens OX=9606 GN=PRRC1 PE=1 SV=1	0	53.084	24	10	57	10	445	46.7	5.83	136.19	10	0	1.236	0.250204	89.4	110.6	19.13	13.5	High	High	High	High	High	High	1
FALSE	High	Master Protein	P35611	Alpha-adducin OS=Homo sapiens OX=9606 GN=ADD1 PE=1 SV=2	0	115.834	38	23	101	21	737	80.9	5.83	266.93	23	2	1.165	0.250426	92.4	107.6	21.85	21.39	High	High	High	High	High	High	1
FALSE	High	Master Protein	O94973	AP-2 complex subunit alpha-2 OS=Homo sapiens OX=9606 GN=AP2A2 PE=1 SV=2	0	231.295	51	38	212	26	939	103.9	6.96	594.15	38	0	2.113	0.251153	64.2	135.8	25.34	29.97	High	High	High	High	High	High	1
FALSE	High	Master Protein	P57088	Transmembrane protein 33 OS=Homo sapiens OX=9606 GN=TMEM33 PE=1 SV=2	0	61.174	33	9	94	9	247	28	9.7	238.88	9	0	2.391	0.252334	59	141	43.1	4.39	High	High	High	High	High	High	1
FALSE	High	Master Protein	Q9NQX3	Gephyrin OS=Homo sapiens OX=9606 GN=GPHN PE=1 SV=1	0	47.391	19	10	40	10	736	79.7	5.43	89.73	10	0	0.548	0.252875	129.2	70.8	58.67	45.38	High	High	High	High	High	High	1
FALSE	High	Master Protein	Q13177	Serine/threonine-protein kinase PAK 2 OS=Homo sapiens OX=9606 GN=PAK2 PE=1 SV=3	0	396.168	75	43	568	43	524	58	5.96	1804.02	43	0	1.904	0.253199	68.9	131.1	24.74	29.42	High	High	High	High	High	High	1	Biotin [K52]
FALSE	High	Master Protein	Q02413	Desmoglein-1 OS=Homo sapiens OX=9606 GN=DSG1 PE=1 SV=2	0	194.277	32	25	137	25	1049	113.7	5.03	370.07	25	0	1.799	0.253199	71.5	128.5	48.3	37.53	High	High	High	High	High	High	1
FALSE	High	Master Protein	Q9NQC7	Ubiquitin carboxyl-terminal hydrolase CYLD OS=Homo sapiens OX=9606 GN=CYLD PE=1 SV=1	0	156.244	38	31	125	31	956	107.2	5.59	314.11	31	0	1.237	0.253199	89.4	110.6	13.64	21.7	High	High	High	High	High	High	1
FALSE	High	Master Protein	Q9NUQ7	Ufm1-specific protease 2 OS=Homo sapiens OX=9606 GN=UFSP2 PE=1 SV=3	0	25.692	24	7	12	7	469	53.2	7.01	33.43	7	0	0.155	0.253199	173.2	26.8	112.41	30.12	Peak Found	Peak Found	High	High	High	High	1
FALSE	High	Master Protein	Q6NYC8	Phostensin OS=Homo sapiens OX=9606 GN=PPP1R18 PE=1 SV=1	0	5.781	5	2	2	2	613	67.9	5.4	4.51	2	0	2.545	0.253199	56.4	143.6	23.2	36.6	Peak Found	Peak Found	High	Peak Found	Peak Found	High	1
FALSE	High	Master Protein	P42345	Serine/threonine-protein kinase mTOR OS=Homo sapiens OX=9606 GN=MTOR PE=1 SV=1	0	122.542	16	27	44	27	2549	288.7	7.17	104.16	27	0	1.356	0.253248	84.9	115.1	23	26.78	Peak Found	Peak Found	Peak Found	High	High	High	1
FALSE	High	Master Protein	P20042	Eukaryotic translation initiation factor 2 subunit 2 OS=Homo sapiens OX=9606 GN=EIF2S2 PE=1 SV=2	0	114.818	47	21	153	21	333	38.4	5.8	346.91	21	0	1.327	0.253248	86	114	13.63	7.66	High	High	High	High	High	High	1
FALSE	High	Master Protein	Q99459	Cell division cycle 5-like protein OS=Homo sapiens OX=9606 GN=CDC5L PE=1 SV=2	0	85.621	34	21	54	21	802	92.2	8.18	86.78	21	0	0.55	0.253248	129	71	14.55	33.07	High	High	High	High	High	High	1
FALSE	High	Master Protein	Q13043	Serine/threonine-protein kinase 4 OS=Homo sapiens OX=9606 GN=STK4 PE=1 SV=2	0	33.873	18	8	31	4	487	55.6	5.07	49.96	8	4	1.494	0.253248	80.2	119.8	29.3	24.84	High	High	High	High	High	High	1
FALSE	High	Master Protein	P29590	Protein PML OS=Homo sapiens OX=9606 GN=PML PE=1 SV=3	0	13.425	4	4	12	4	882	97.5	6.21	12.82	4	0	0.648	0.253248	121.4	78.6	16.74	33.53	High	High	High	High	High	High	1
FALSE	High	Master Protein	Q9H845	Acyl-CoA dehydrogenase family member 9, mitochondrial OS=Homo sapiens OX=9606 GN=ACAD9 PE=1 SV=1	0	14.939	10	4	7	4	621	68.7	7.96	17.92	4	0	1.523	0.253295	79.3	120.7	38.83	45.23	High	Peak Found	Peak Found	High	High	High	1
FALSE	High	Master Protein	Q9ULS5	Transmembrane and coiled-coil domain protein 3 OS=Homo sapiens OX=9606 GN=TMCC3 PE=1 SV=3	0	6.486	9	2	2	2	477	53.8	8.54	3.98	2	0	3.202	0.253625	47.6	152.4	21.42	109.86	Peak Found	Peak Found	Peak Found	Peak Found	Peak Found	High	1
FALSE	High	Master Protein	Q9Y262	Eukaryotic translation initiation factor 3 subunit L OS=Homo sapiens OX=9606 GN=EIF3L PE=1 SV=1	0	233.464	59	34	205	34	564	66.7	6.34	545.01	34	0	0.35	0.25401	148.2	51.8	77.63	20.69	High	High	High	High	High	High	1
FALSE	High	Master Protein	Q93008	Probable ubiquitin carboxyl-terminal hydrolase FAF-X OS=Homo sapiens OX=9606 GN=USP9X PE=1 SV=3	0	333.668	34	68	197	68	2570	292.1	5.8	490.9	68	0	4.106	0.255456	39.2	160.8	83.54	33.42	High	High	High	High	High	High	1	Biotin [K534]
FALSE	High	Master Protein	O00571	ATP-dependent RNA helicase DDX3X OS=Homo sapiens OX=9606 GN=DDX3X PE=1 SV=3	0	252.763	53	40	332	37	662	73.2	7.18	914.07	40	5	0.838	0.256619	108.8	91.2	12.42	16.33	High	High	High	High	High	High	1
FALSE	High	Master Protein	P17483	Homeobox protein Hox-B4 OS=Homo sapiens OX=9606 GN=HOXB4 PE=1 SV=2	0	6.99	10	2	3	2	251	27.6	9.77	2.28	2	0	0.659	0.256619	120.6	79.4	21.97	17.76	Peak Found	High	High	Peak Found	Peak Found	Peak Found	1
FALSE	High	Master Protein	P62873	Guanine nucleotide-binding protein G(I)/G(S)/G(T) subunit beta-1 OS=Homo sapiens OX=9606 GN=GNB1 PE=1 SV=3	0	69.248	57	12	51	5	340	37.4	6	122.55	12	0	1.199	0.256698	91	109	18.73	19.99	High	High	High	High	High	High	1
FALSE	High	Master Protein	P35232	Prohibitin OS=Homo sapiens OX=9606 GN=PHB PE=1 SV=1	0	169.338	86	23	168	23	272	29.8	5.76	466.88	23	0	3.237	0.257306	47.2	152.8	62.04	9.39	High	High	High	High	High	High	1
FALSE	High	Master Protein	Q15392	Delta(24)-sterol reductase OS=Homo sapiens OX=9606 GN=DHCR24 PE=1 SV=2	0	24.399	13	6	20	6	516	60.1	8.16	43.23	6	0	1.988	0.257306	66.9	133.1	51.84	24.68	Peak Found	High	High	High	High	High	1
FALSE	High	Master Protein	Q5T9L3	Protein wntless homolog OS=Homo sapiens OX=9606 GN=WLS PE=1 SV=2	0	7.101	5	2	2	2	541	62.2	7.36	3.84	2	0	1.981	0.257516	67.1	132.9	55.53	28.14	Peak Found	Peak Found	Peak Found	Peak Found	High	High	1
FALSE	High	Master Protein	Q9NUY8	TBC1 domain family member 23 OS=Homo sapiens OX=9606 GN=TBC1D23 PE=1 SV=3	0	57.48	25	13	23	13	699	78.3	5.41	61.9	13	0	5.778	0.25795	29.5	170.5	85	48.04	Peak Found	High	High	High	High	High	1	Biotin [K504]
FALSE	High	Master Protein	Q9BPX3	Condensin complex subunit 3 OS=Homo sapiens OX=9606 GN=NCAPG PE=1 SV=1	0	194.627	35	34	203	34	1015	114.3	5.59	568.92	34	0	0.574	0.25798	127.1	72.9	17.85	24.6	High	High	High	High	High	High	1
FALSE	High	Master Protein	A0FGR8	Extended synaptotagmin-2 OS=Homo sapiens OX=9606 GN=ESYT2 PE=1 SV=1	0	65.769	17	13	53	13	921	102.3	9.26	148.46	13	0	3.028	0.25798	49.7	150.3	2.51	95.36	High	High	High	High	High	High	1
FALSE	High	Master Protein	Q9Y4P8	WD repeat domain phosphoinositide-interacting protein 2 OS=Homo sapiens OX=9606 GN=WIPI2 PE=1 SV=1	0	6.775	7	2	4	2	454	49.4	6.46	7.98	2	0	1.535	0.258078	78.9	121.1	31.27	25.42	Peak Found	Peak Found	High	High	Peak Found	High	1
FALSE	High	Master Protein	O60306	RNA helicase aquarius OS=Homo sapiens OX=9606 GN=AQR PE=1 SV=4	0	459.4	51	63	421	63	1485	171.2	6.37	1256.29	63	0	0.523	0.258417	131.3	68.7	42.95	19.4	High	High	High	High	High	High	1
FALSE	High	Master Protein	Q7L5N1	COP9 signalosome complex subunit 6 OS=Homo sapiens OX=9606 GN=COPS6 PE=1 SV=1	0	21.238	20	5	19	5	327	36.1	5.73	28.65	5	0	0.757	0.258417	113.8	86.2	16	9.47	High	High	High	High	High	High	1
FALSE	High	Master Protein	Q9UNF1	Melanoma-associated antigen D2 OS=Homo sapiens OX=9606 GN=MAGED2 PE=1 SV=2	0	224.871	62	33	244	32	606	64.9	9.32	672.88	33	1	1.711	0.259508	73.8	126.2	29.11	8.55	High	High	High	High	High	High	1
FALSE	High	Master Protein	Q7RTP6	[F-actin]-monooxygenase MICAL3 OS=Homo sapiens OX=9606 GN=MICAL3 PE=1 SV=2	0	62.527	11	19	60	19	2002	224.2	5.55	121.46	19	0	1.937	0.259508	68.1	131.9	20.96	28.49	High	High	High	High	High	High	1	Biotin [K1381]
FALSE	High	Master Protein	P34897	Serine hydroxymethyltransferase, mitochondrial OS=Homo sapiens OX=9606 GN=SHMT2 PE=1 SV=3	0	5.85	6	3	3	3	504	56	8.53	5.7	3	0	1.387	0.259508	83.8	116.2	8.5	18.31	Peak Found	Peak Found	High	High	Peak Found	High	1
FALSE	High	Master Protein	Q8TAF3	WD repeat-containing protein 48 OS=Homo sapiens OX=9606 GN=WDR48 PE=1 SV=1	0	118.166	39	21	85	21	677	76.2	7.03	204.26	21	0	1.578	0.259603	77.6	122.4	8.09	22.46	High	High	High	High	High	High	1
FALSE	High	Master Protein	P29317	Ephrin type-A receptor 2 OS=Homo sapiens OX=9606 GN=EPHA2 PE=1 SV=2	0	454.192	73	62	433	62	976	108.2	6.23	1158.1	62	0	1.257	0.260696	88.6	111.4	13.9	28.41	High	High	High	High	High	High	1	Biotin [K578]
FALSE	High	Master Protein	Q8TER5	Rho guanine nucleotide exchange factor 40 OS=Homo sapiens OX=9606 GN=ARHGEF40 PE=1 SV=3	0	33.187	8	10	24	10	1519	164.6	6.15	50.83	10	0	0.588	0.261883	125.9	74.1	30.32	26.38	High	High	High	High	High	High	1
FALSE	High	Master Protein	P21359	Neurofibromin OS=Homo sapiens OX=9606 GN=NF1 PE=1 SV=2	0	111.253	14	31	69	31	2839	319.2	7.39	135.23	31	0	4.215	0.262198	38.3	161.7	70.84	14.01	High	High	High	High	High	High	1
FALSE	High	Master Protein	P63173	60S ribosomal protein L38 OS=Homo sapiens OX=9606 GN=RPL38 PE=1 SV=2	0	58.437	57	8	239	8	70	8.2	10.1	549.62	8	0	0.759	0.262198	113.7	86.3	14.88	19.15	High	High	High	High	High	High	1
FALSE	High	Master Protein	O43390	Heterogeneous nuclear ribonucleoprotein R OS=Homo sapiens OX=9606 GN=HNRNPR PE=1 SV=1	0	75.077	27	16	162	7	633	70.9	8.13	389.23	16	0	0.634	0.26248	122.4	77.6	6.36	37.52	High	High	High	High	High	High	1
FALSE	High	Master Protein	Q9NZ08	Endoplasmic reticulum aminopeptidase 1 OS=Homo sapiens OX=9606 GN=ERAP1 PE=1 SV=3	0	50.327	17	13	40	13	941	107.2	6.46	90.99	13	0	2.772	0.262998	53	147	34.27	35.01	High	High	High	High	High	High	1
FALSE	High	Master Protein	Q7Z739	YTH domain-containing family protein 3 OS=Homo sapiens OX=9606 GN=YTHDF3 PE=1 SV=1	0	114.578	44	20	117	11	585	63.8	9.04	312.9	20	8	1.257	0.26374	88.6	111.4	14.91	13.35	High	High	High	High	High	High	1
FALSE	High	Master Protein	Q8WXX5	DnaJ homolog subfamily C member 9 OS=Homo sapiens OX=9606 GN=DNAJC9 PE=1 SV=1	0	81.239	53	14	71	14	260	29.9	5.73	190.3	14	0	0.87	0.26374	107	93	10.77	6.38	High	High	High	High	High	High	1
FALSE	High	Master Protein	P51946	Cyclin-H OS=Homo sapiens OX=9606 GN=CCNH PE=1 SV=1	0	12.082	14	3	3	3	323	37.6	7.15	9.33	3	0	0.286	0.26374	155.5	44.5	82.46	61.36	Peak Found	High	Peak Found	Peak Found	Peak Found	Peak Found	1
FALSE	High	Master Protein	Q08722	Leukocyte surface antigen CD47 OS=Homo sapiens OX=9606 GN=CD47 PE=1 SV=1	0.001	5.06	6	2	4	2	323	35.2	7.21	3.88	2	0	1.507	0.26374	79.8	120.2	12.5	24.52	Peak Found	Peak Found	Peak Found	High	High	High	1
FALSE	High	Master Protein	Q14145	Kelch-like ECH-associated protein 1 OS=Homo sapiens OX=9606 GN=KEAP1 PE=1 SV=2	0	74.756	33	17	52	17	624	69.6	6.44	108.69	17	0	1.549	0.26494	78.5	121.5	32.97	21.88	High	High	High	High	High	High	1
FALSE	High	Master Protein	P15924	Desmoplakin OS=Homo sapiens OX=9606 GN=DSP PE=1 SV=3	0	579.013	41	119	549	119	2871	331.6	6.81	1271.89	119	0	0.078	0.265031	185.6	14.4	83.73	17.88	High	High	High	High	High	High	1
FALSE	High	Master Protein	Q8IWJ2	GRIP and coiled-coil domain-containing protein 2 OS=Homo sapiens OX=9606 GN=GCC2 PE=1 SV=4	0	131.081	25	31	78	31	1684	195.8	5.14	185.8	31	0	0.355	0.265554	147.6	52.4	29.28	58.02	High	High	High	High	High	High	1
FALSE	High	Master Protein	Q9Y487	V-type proton ATPase 116 kDa subunit a isoform 2 OS=Homo sapiens OX=9606 GN=ATP6V0A2 PE=1 SV=2	0	6.938	2	2	2	2	856	98	6.61	4.03	2	0	7.659	0.266103	23.1	176.9	59.25	23.56	Not Found	Peak Found	Peak Found	Peak Found	High	High	1
FALSE	High	Master Protein	O60506	Heterogeneous nuclear ribonucleoprotein Q OS=Homo sapiens OX=9606 GN=SYNCRIP PE=1 SV=2	0	500.451	60	52	645	43	623	69.6	8.59	2025.16	52	8	0.738	0.26615	115.1	84.9	17.93	16.7	High	High	High	High	High	High	1
FALSE	High	Master Protein	Q5VV42	Threonylcarbamoyladenosine tRNA methylthiotransferase OS=Homo sapiens OX=9606 GN=CDKAL1 PE=1 SV=1	0	34.726	17	8	26	8	579	65.1	7.46	66.03	8	0	2.564	0.266583	56.1	143.9	57.23	23.58	High	High	High	High	High	High	1
FALSE	High	Master Protein	Q96ED9	Protein Hook homolog 2 OS=Homo sapiens OX=9606 GN=HOOK2 PE=1 SV=3	0	11.078	6	3	6	3	719	83.2	5.47	13.1	3	0	7.434	0.266799	23.7	176.3	64.92	45.25	Not Found	Peak Found	Peak Found	High	High	High	1
FALSE	High	Master Protein	P38159	RNA-binding motif protein, X chromosome OS=Homo sapiens OX=9606 GN=RBMX PE=1 SV=3	0	60.959	33	13	58	13	391	42.3	10.05	128.8	13	0	0.486	0.267032	134.6	65.4	23.92	39.74	High	High	High	High	High	High	1
FALSE	High	Master Protein	Q06136	3-ketodihydrosphingosine reductase OS=Homo sapiens OX=9606 GN=KDSR PE=1 SV=1	0	35.993	27	8	34	8	332	36.2	7.12	80.86	8	0	2.54	0.267175	56.5	143.5	57.84	17.33	High	Peak Found	High	High	High	High	1
FALSE	High	Master Protein	O94763	Unconventional prefoldin RPB5 interactor 1 OS=Homo sapiens OX=9606 GN=URI1 PE=1 SV=3	0	92.492	44	16	91	16	535	59.8	5.05	252.54	16	0	2.465	0.268049	57.7	142.3	34.93	38.81	High	High	High	High	High	High	1	Acetyl [N-Term]
FALSE	High	Master Protein	P61204	ADP-ribosylation factor 3 OS=Homo sapiens OX=9606 GN=ARF3 PE=1 SV=2	0	52.286	50	6	38	2	181	20.6	7.43	126.55	6	0	1.489	0.268049	80.4	119.6	19.3	23.41	High	High	High	High	High	High	1
FALSE	High	Master Protein	Q7Z3E2	Coiled-coil domain-containing protein 186 OS=Homo sapiens OX=9606 GN=CCDC186 PE=1 SV=2	0.001	5.318	3	2	3	2	898	103.6	6.27	6.62	2	0	2.15	0.268049	63.5	136.5	28.69	75.46	Peak Found	Peak Found	Peak Found	High	Peak Found	High	1
FALSE	High	Master Protein	Q99442	Translocation protein SEC62 OS=Homo sapiens OX=9606 GN=SEC62 PE=1 SV=1	0	21.119	13	6	28	6	399	45.8	7.12	54.69	6	0	1.626	0.269044	76.2	123.8	41.76	27.93	High	High	High	High	High	High	1
FALSE	High	Master Protein	Q9UPR3	Protein SMG5 OS=Homo sapiens OX=9606 GN=SMG5 PE=1 SV=3	0	7.073	2	2	2	2	1016	113.9	5.91	2.3	2	0	0.527	0.269457	131	69	45.47	27.16	Peak Found	Peak Found	Peak Found	High	Peak Found	Peak Found	1
FALSE	High	Master Protein	Q7Z3J2	VPS35 endosomal protein sorting factor-like OS=Homo sapiens OX=9606 GN=VPS35L PE=1 SV=2	0	152.735	39	30	108	30	963	109.5	7.21	276.32	30	0	0.664	0.269942	120.2	79.8	36.6	17.29	High	High	High	High	High	High	1
FALSE	High	Master Protein	Q9UBQ0	Vacuolar protein sorting-associated protein 29 OS=Homo sapiens OX=9606 GN=VPS29 PE=1 SV=1	0	13.98	24	3	5	3	182	20.5	6.79	11.26	3	0	0.334	0.269942	149.9	50.1	109.81	57.36	High	Peak Found	High	High	Peak Found	Peak Found	1
FALSE	High	Master Protein	Q9BW60	Elongation of very long chain fatty acids protein 1 OS=Homo sapiens OX=9606 GN=ELOVL1 PE=1 SV=1	0	20.909	13	3	23	3	279	32.6	9.6	57.87	3	0	2.487	0.26995	57.4	142.6	54.28	39.56	High	High	High	High	High	High	1
FALSE	High	Master Protein	O43264	Centromere/kinetochore protein zw10 homolog OS=Homo sapiens OX=9606 GN=ZW10 PE=1 SV=3	0	364.989	69	48	390	48	779	88.8	6.27	1155.26	48	0	1.527	0.270027	79.1	120.9	39.97	13.05	High	High	High	High	High	High	1
FALSE	High	Master Protein	Q8NFH3	Nucleoporin Nup43 OS=Homo sapiens OX=9606 GN=NUP43 PE=1 SV=1	0	12.558	8	2	9	2	380	42.1	5.63	24.5	2	0	1.305	0.270329	86.8	113.2	3.67	13.76	High	High	High	High	High	High	1
FALSE	High	Master Protein	Q9NTJ3	Structural maintenance of chromosomes protein 4 OS=Homo sapiens OX=9606 GN=SMC4 PE=1 SV=2	0	472.098	59	83	539	83	1288	147.1	6.79	1395.3	83	0	0.661	0.270377	120.4	79.6	19.08	20.08	High	High	High	High	High	High	1
FALSE	High	Master Protein	P50570	Dynamin-2 OS=Homo sapiens OX=9606 GN=DNM2 PE=1 SV=2	0	19.614	8	4	8	4	870	98	7.44	19.5	4	0	1.763	0.270377	72.4	127.6	42.36	12.47	Peak Found	Peak Found	Peak Found	High	High	High	1
FALSE	High	Master Protein	P06748	Nucleophosmin OS=Homo sapiens OX=9606 GN=NPM1 PE=1 SV=2	0	278.168	82	24	267	24	294	32.6	4.78	911.83	24	0	0.842	0.270505	108.6	91.4	22.09	12.97	High	High	High	High	High	High	1	Acetyl [N-Term]
FALSE	High	Master Protein	P28331	NADH-ubiquinone oxidoreductase 75 kDa subunit, mitochondrial OS=Homo sapiens OX=9606 GN=NDUFS1 PE=1 SV=3	0	13.703	7	3	6	3	727	79.4	6.23	13.27	3	0	1.782	0.270511	71.9	128.1	53	25.1	Peak Found	Peak Found	Peak Found	High	High	High	1
FALSE	High	Master Protein	Q8NE01	Metal transporter CNNM3 OS=Homo sapiens OX=9606 GN=CNNM3 PE=1 SV=1	0	7.732	3	2	4	2	707	76.1	6.09	7.17	2	0	5.915	0.270511	28.9	171.1	54.9	23.55	Not Found	Peak Found	Peak Found	High	High	High	1
FALSE	High	Master Protein	Q96MX6	WD repeat-containing protein 92 OS=Homo sapiens OX=9606 GN=WDR92 PE=1 SV=1	0	169.764	61	20	153	20	357	39.7	8.09	432.7	20	0	0.857	0.270538	107.7	92.3	14.21	9.5	High	High	High	High	High	High	1
FALSE	High	Master Protein	P21283	V-type proton ATPase subunit C 1 OS=Homo sapiens OX=9606 GN=ATP6V1C1 PE=1 SV=4	0	5.896	5	2	3	2	382	43.9	7.46	6	2	0	2.741	0.270538	53.5	146.5	56.45	8.67	Peak Found	Peak Found	Peak Found	High	Peak Found	High	1
FALSE	High	Master Protein	P61803	Dolichyl-diphosphooligosaccharide--protein glycosyltransferase subunit DAD1 OS=Homo sapiens OX=9606 GN=DAD1 PE=1 SV=3	0	10.787	27	3	12	3	113	12.5	7.08	24.33	3	0	2.359	0.271115	59.5	140.5	44.93	27.47	High	High	High	High	High	High	1
FALSE	High	Master Protein	Q6PI48	Aspartate--tRNA ligase, mitochondrial OS=Homo sapiens OX=9606 GN=DARS2 PE=1 SV=1	0	9.789	4	2	9	2	645	73.5	8.02	24.23	2	0	2.001	0.271465	66.6	133.4	42.35	57.38	High	High	Peak Found	High	High	High	1
FALSE	High	Master Protein	Q9Y4P3	Transducin beta-like protein 2 OS=Homo sapiens OX=9606 GN=TBL2 PE=1 SV=1	0	121.931	60	22	114	22	447	49.8	9.44	292.28	22	0	1.504	0.27158	79.9	120.1	24	7.83	High	High	High	High	High	High	1
FALSE	High	Master Protein	Q5JPH6	Probable glutamate--tRNA ligase, mitochondrial OS=Homo sapiens OX=9606 GN=EARS2 PE=1 SV=2	0.005	4.124	4	2	4	2	523	58.7	8.76	5.98	2	0	1.334	0.27158	85.7	114.3	7.66	21.71	High	High	Peak Found	High	High	Peak Found	1
FALSE	High	Master Protein	Q6PJI9	GATOR complex protein WDR59 OS=Homo sapiens OX=9606 GN=WDR59 PE=1 SV=2	0	158.674	42	29	129	29	974	109.7	7.91	346.13	29	0	0.748	0.271735	114.4	85.6	14.22	11.24	High	High	High	High	High	High	1
FALSE	High	Master Protein	Q8NFC6	Biorientation of chromosomes in cell division protein 1-like 1 OS=Homo sapiens OX=9606 GN=BOD1L1 PE=1 SV=2	0	8.451	1	3	5	3	3051	330.3	5.08	11.08	3	0	0.01	0.272476	198.8	1.2	22.4	107.47	High	High	High	Peak Found	Peak Found	Not Found	1
FALSE	High	Master Protein	Q6NZY4	Zinc finger CCHC domain-containing protein 8 OS=Homo sapiens OX=9606 GN=ZCCHC8 PE=1 SV=2	0	25.92	14	5	9	5	707	78.5	4.87	25.96	5	0	0.61	0.272594	124.2	75.8	42.77	48.91	High	High	High	High	Peak Found	Peak Found	1
FALSE	High	Master Protein	P11940	Polyadenylate-binding protein 1 OS=Homo sapiens OX=9606 GN=PABPC1 PE=1 SV=2	0	538.995	79	60	868	42	636	70.6	9.5	2397.54	60	26	0.687	0.273097	118.6	81.4	30.25	10.09	High	High	High	High	High	High	1	Acetyl [N-Term]
FALSE	High	Master Protein	O15228	Dihydroxyacetone phosphate acyltransferase OS=Homo sapiens OX=9606 GN=GNPAT PE=1 SV=1	0	13.042	8	4	8	4	680	77.1	6.57	17.94	4	0	0.489	0.273097	134.3	65.7	13.48	42.26	High	High	High	High	Peak Found	High	1
FALSE	High	Master Protein	Q9NV79	Protein-L-isoaspartate O-methyltransferase domain-containing protein 2 OS=Homo sapiens OX=9606 GN=PCMTD2 PE=2 SV=2	0	103.388	49	17	89	17	361	41	6.11	232.28	17	0	0.422	0.273419	140.7	59.3	50.24	7.92	High	High	High	High	High	High	1
FALSE	High	Master Protein	P54619	5'-AMP-activated protein kinase subunit gamma-1 OS=Homo sapiens OX=9606 GN=PRKAG1 PE=1 SV=1	0	102.401	66	19	112	16	331	37.6	6.92	296.46	19	3	1.358	0.273871	84.8	115.2	35.53	14.62	High	High	High	High	High	High	1	Acetyl [N-Term]
FALSE	High	Master Protein	Q9Y5B9	FACT complex subunit SPT16 OS=Homo sapiens OX=9606 GN=SUPT16H PE=1 SV=1	0	23.511	7	7	19	7	1047	119.8	5.66	38.45	7	0	0.508	0.273871	132.6	67.4	25.13	36.35	High	High	High	High	Peak Found	Peak Found	1
FALSE	High	Master Protein	P50750	Cyclin-dependent kinase 9 OS=Homo sapiens OX=9606 GN=CDK9 PE=1 SV=3	0	78.597	47	16	50	14	372	42.8	8.79	126.92	16	2	0.552	0.274178	128.8	71.2	39.71	26.83	High	High	High	High	High	High	1
FALSE	High	Master Protein	P36542	ATP synthase subunit gamma, mitochondrial OS=Homo sapiens OX=9606 GN=ATP5F1C PE=1 SV=1	0	29.251	31	8	31	8	298	33	9.22	62.76	8	0	2.857	0.274178	51.9	148.1	65.99	21.24	High	High	High	High	High	High	1
FALSE	High	Master Protein	P62140	Serine/threonine-protein phosphatase PP1-beta catalytic subunit OS=Homo sapiens OX=9606 GN=PPP1CB PE=1 SV=3	0	229.972	75	24	364	8	327	37.2	6.19	1053.01	24	0	0.669	0.274456	119.8	80.2	22.03	17.06	High	High	High	High	High	High	1
FALSE	High	Master Protein	P50613	Cyclin-dependent kinase 7 OS=Homo sapiens OX=9606 GN=CDK7 PE=1 SV=1	0	12.543	10	3	3	3	346	39	8.47	7.08	3	0	0.557	0.274456	128.5	71.5	56.77	47.13	Peak Found	High	Peak Found	Peak Found	Peak Found	Peak Found	1
FALSE	High	Master Protein	Q92882	Osteoclast-stimulating factor 1 OS=Homo sapiens OX=9606 GN=OSTF1 PE=1 SV=2	0	6.626	9	2	3	2	214	23.8	5.68	5	2	0	2.081	0.275254	64.9	135.1	46.72	5.5	Peak Found	Peak Found	Peak Found	High	Peak Found	High	1
FALSE	High	Master Protein	Q9Y4R8	Telomere length regulation protein TEL2 homolog OS=Homo sapiens OX=9606 GN=TELO2 PE=1 SV=2	0	68.472	24	15	59	15	837	91.7	5.76	128.74	15	0	1.462	0.275404	81.2	118.8	29.97	23.02	High	High	High	High	High	High	1
FALSE	High	Master Protein	P33121	Long-chain-fatty-acid--CoA ligase 1 OS=Homo sapiens OX=9606 GN=ACSL1 PE=1 SV=1	0.006	3.717	3	2	4	2	698	77.9	7.15	6.47	2	0	2.426	0.275404	58.4	141.6	51.09	10.3	Peak Found	Peak Found	Peak Found	High	High	High	1
FALSE	High	Master Protein	Q7Z406	Myosin-14 OS=Homo sapiens OX=9606 GN=MYH14 PE=1 SV=2	0	124.775	8	21	217	5	1995	227.7	5.6	588.27	21	0	0.786	0.275753	112	88	25.03	21.52	High	High	High	High	High	High	1
FALSE	High	Master Protein	P33993	DNA replication licensing factor MCM7 OS=Homo sapiens OX=9606 GN=MCM7 PE=1 SV=4	0	183.736	58	35	163	35	719	81.3	6.46	462.7	35	0	0.724	0.275811	116	84	15.52	5.41	High	High	High	High	High	High	1
FALSE	High	Master Protein	P0C5Z0	Histone H2A-Bbd type 2/3 OS=Homo sapiens OX=9606 GN=H2AFB2 PE=1 SV=1	0	12.732	26	2	8	2	115	12.7	10.67	27.06	2	0	0.86	0.275811	107.5	92.5	23.02	8.69	High	High	High	High	High	High	1
FALSE	High	Master Protein	Q9BTE1	Dynactin subunit 5 OS=Homo sapiens OX=9606 GN=DCTN5 PE=1 SV=1	0	40.144	27	6	21	6	182	20.1	8.02	65.21	6	0	0.822	0.277504	109.8	90.2	16.67	18.91	High	High	High	High	High	High	1	Acetyl [N-Term]
FALSE	High	Master Protein	Q9Y3A3	MOB-like protein phocein OS=Homo sapiens OX=9606 GN=MOB4 PE=1 SV=1	0	67.132	54	9	76	9	225	26	5.78	218.62	9	0	0.731	0.277816	115.6	84.4	7.22	21.36	High	High	High	High	High	High	1
FALSE	High	Master Protein	O60664	Perilipin-3 OS=Homo sapiens OX=9606 GN=PLIN3 PE=1 SV=3	0	144.811	59	19	105	19	434	47	5.44	345.81	19	0	1.485	0.277867	80.5	119.5	35.31	38.15	High	High	High	High	High	High	1
FALSE	High	Master Protein	Q2VPK5	Cytoplasmic tRNA 2-thiolation protein 2 OS=Homo sapiens OX=9606 GN=CTU2 PE=1 SV=1	0	6.157	4	2	2	2	515	56.1	6.32	2.78	2	0	1.221	0.277867	90	110	32.95	22.88	Peak Found	Peak Found	Peak Found	High	Peak Found	Peak Found	1
FALSE	High	Master Protein	Q8N0X7	Spartin OS=Homo sapiens OX=9606 GN=SPART PE=1 SV=1	0	12.345	6	3	5	3	666	72.8	5.91	8.13	3	0	4.22	0.279112	38.3	161.7	92.37	38.48	Peak Found	Peak Found	Peak Found	High	High	High	1
FALSE	High	Master Protein	O14579	Coatomer subunit epsilon OS=Homo sapiens OX=9606 GN=COPE PE=1 SV=3	0	33.914	27	6	16	6	308	34.5	5.12	50.9	6	0	2.745	0.279585	53.4	146.6	61.7	22.06	High	Peak Found	High	High	High	High	1
FALSE	High	Master Protein	O75822	Eukaryotic translation initiation factor 3 subunit J OS=Homo sapiens OX=9606 GN=EIF3J PE=1 SV=2	0	42.631	32	9	41	9	258	29	4.83	107.6	9	0	0.76	0.279928	113.6	86.4	31.33	7.45	High	High	High	High	High	High	1
FALSE	High	Master Protein	O95466	Formin-like protein 1 OS=Homo sapiens OX=9606 GN=FMNL1 PE=1 SV=3	0	27.348	7	7	16	6	1100	121.8	5.72	33.9	7	0	4.913	0.279928	33.8	166.2	57.45	29.51	Peak Found	Peak Found	Peak Found	High	High	High	1
FALSE	High	Master Protein	P50281	Matrix metalloproteinase-14 OS=Homo sapiens OX=9606 GN=MMP14 PE=1 SV=3	0	26.606	13	6	18	6	582	65.9	7.77	31.04	6	0	1.193	0.279928	91.2	108.8	14.48	15.62	High	Peak Found	High	High	High	High	1
FALSE	High	Master Protein	Q9BTE3	Mini-chromosome maintenance complex-binding protein OS=Homo sapiens OX=9606 GN=MCMBP PE=1 SV=2	0	9.457	4	3	4	3	642	72.9	5.87	3.86	3	0	0.451	0.279928	137.8	62.2	32.72	53.67	High	High	Peak Found	Peak Found	Peak Found	Peak Found	1
FALSE	High	Master Protein	Q13620	Cullin-4B OS=Homo sapiens OX=9606 GN=CUL4B PE=1 SV=4	0	8.769	4	3	10	3	913	103.9	7.37	14.48	3	0	0.466	0.280019	136.5	63.5	38.9	29.86	High	High	High	High	Peak Found	High	1
FALSE	High	Master Protein	Q7Z7C8	Transcription initiation factor TFIID subunit 8 OS=Homo sapiens OX=9606 GN=TAF8 PE=1 SV=1	0	10.616	10	2	2	2	310	34.2	6.46	4.9	2	0	0.667	0.280343	120	80	32.61	22.46	Peak Found	High	Peak Found	Peak Found	Peak Found	Peak Found	1
FALSE	High	Master Protein	Q7LGA3	Heparan sulfate 2-O-sulfotransferase 1 OS=Homo sapiens OX=9606 GN=HS2ST1 PE=1 SV=1	0	7.642	10	3	5	3	356	41.9	8.69	5.98	3	0	2.731	0.280343	53.6	146.4	64.76	16.99	Peak Found	Peak Found	Peak Found	High	High	High	1
FALSE	High	Master Protein	Q8WWC4	m-AAA protease-interacting protein 1, mitochondrial OS=Homo sapiens OX=9606 GN=MAIP1 PE=1 SV=1	0	24.862	22	6	23	6	291	32.5	9.17	56.76	6	0	0.947	0.281084	102.7	97.3	7.09	7.17	High	High	High	High	High	High	1
FALSE	High	Master Protein	Q99613	Eukaryotic translation initiation factor 3 subunit C OS=Homo sapiens OX=9606 GN=EIF3C PE=1 SV=1	0	251.582	45	41	244	41	913	105.3	5.68	693.91	41	0	0.654	0.281168	121	79	47.34	13	High	High	High	High	High	High	1
FALSE	High	Master Protein	P51809	Vesicle-associated membrane protein 7 OS=Homo sapiens OX=9606 GN=VAMP7 PE=1 SV=3	0	38.497	54	8	19	8	220	24.9	8.6	46.48	8	0	1.903	0.281168	68.9	131.1	13.01	59.02	High	High	High	High	High	High	1
FALSE	High	Master Protein	Q93074	Mediator of RNA polymerase II transcription subunit 12 OS=Homo sapiens OX=9606 GN=MED12 PE=1 SV=4	0	11.415	2	3	3	3	2177	242.9	7.05	6.34	3	0	0.44	0.281168	138.9	61.1	70.52	31.86	Peak Found	High	Peak Found	Peak Found	Peak Found	Peak Found	1
FALSE	High	Master Protein	P05387	60S acidic ribosomal protein P2 OS=Homo sapiens OX=9606 GN=RPLP2 PE=1 SV=1	0	57.293	81	7	31	7	115	11.7	4.54	106.84	7	0	1.318	0.282278	86.3	113.7	15.78	15.86	High	High	High	High	High	High	1
FALSE	High	Master Protein	Q01804	OTU domain-containing protein 4 OS=Homo sapiens OX=9606 GN=OTUD4 PE=1 SV=4	0	36.125	9	8	30	8	1114	124	6.71	73.09	8	0	0.636	0.282278	122.2	77.8	16.47	21.08	High	High	High	High	High	High	1
FALSE	High	Master Protein	Q86UE8	Serine/threonine-protein kinase tousled-like 2 OS=Homo sapiens OX=9606 GN=TLK2 PE=1 SV=2	0	9.385	5	3	6	2	772	87.6	8.41	12.18	3	1	0.059	0.282278	188.8	11.2	14	72.95	Peak Found	High	High	Peak Found	Peak Found	Not Found	1
FALSE	High	Master Protein	Q8IWE2	Protein NOXP20 OS=Homo sapiens OX=9606 GN=FAM114A1 PE=1 SV=2	0	9.283	7	3	3	3	563	60.7	4.68	4.23	3	0	2.396	0.283133	58.9	141.1	60.29	16.29	Peak Found	Peak Found	Peak Found	High	High	High	1
FALSE	High	Master Protein	O94992	Protein HEXIM1 OS=Homo sapiens OX=9606 GN=HEXIM1 PE=1 SV=1	0	11.869	9	2	3	2	359	40.6	4.89	7.85	2	0	0.705	0.283431	117.3	82.7	28.89	18.89	Peak Found	High	High	Peak Found	Peak Found	Peak Found	1
FALSE	High	Master Protein	Q9UPT5	Exocyst complex component 7 OS=Homo sapiens OX=9606 GN=EXOC7 PE=1 SV=3	0	14.661	10	4	6	4	735	83.3	6.79	19.27	4	0	1.454	0.283476	81.5	118.5	35.31	9.46	Peak Found	High	Peak Found	High	Peak Found	High	1
FALSE	High	Master Protein	Q68CP9	AT-rich interactive domain-containing protein 2 OS=Homo sapiens OX=9606 GN=ARID2 PE=1 SV=2	0	37.998	8	9	15	9	1835	197.3	7.42	29.94	9	0	0.112	0.284232	179.9	20.1	43.6	125.17	High	High	High	High	Peak Found	Peak Found	1
FALSE	High	Master Protein	Q15057	Arf-GAP with coiled-coil, ANK repeat and PH domain-containing protein 2 OS=Homo sapiens OX=9606 GN=ACAP2 PE=1 SV=3	0	50.126	24	12	33	12	778	88	6.8	82.29	12	0	1.806	0.284272	71.3	128.7	17.16	29.48	High	High	High	High	High	High	1
FALSE	High	Master Protein	Q9UBT2	SUMO-activating enzyme subunit 2 OS=Homo sapiens OX=9606 GN=UBA2 PE=1 SV=2	0	14.98	8	5	13	5	640	71.2	5.29	28.36	5	0	2.331	0.284272	60	140	62.24	43.19	High	High	High	High	High	High	1
FALSE	High	Master Protein	P13010	X-ray repair cross-complementing protein 5 OS=Homo sapiens OX=9606 GN=XRCC5 PE=1 SV=3	0	381.872	69	49	394	49	732	82.7	5.81	1088.58	49	0	0.587	0.284714	126	74	50.2	7.77	High	High	High	High	High	High	1
FALSE	High	Master Protein	Q96HA7	Tonsoku-like protein OS=Homo sapiens OX=9606 GN=TONSL PE=1 SV=2	0	15.927	5	5	7	5	1378	150.8	6.42	11.16	5	0	0.38	0.28524	145	55	28.51	63.26	High	High	High	Peak Found	Peak Found	Peak Found	1
FALSE	High	Master Protein	Q9P107	GEM-interacting protein OS=Homo sapiens OX=9606 GN=GMIP PE=1 SV=2	0	10.907	4	3	5	3	970	106.6	5.72	15.67	3	0	1.882	0.28524	69.4	130.6	5.64	29.68	Peak Found	Peak Found	Peak Found	High	Peak Found	High	1
FALSE	High	Master Protein	Q9NPJ6	Mediator of RNA polymerase II transcription subunit 4 OS=Homo sapiens OX=9606 GN=MED4 PE=1 SV=1	0	6.445	9	2	2	2	270	29.7	5.1	5.53	2	0	0.328	0.28524	150.6	49.4	21.94	75.89	Peak Found	High	Peak Found	Peak Found	Peak Found	Peak Found	1
FALSE	High	Master Protein	Q9UKV8	Protein argonaute-2 OS=Homo sapiens OX=9606 GN=AGO2 PE=1 SV=3	0	253.326	66	42	280	33	859	97.1	9.19	785.86	42	9	1.16	0.286233	92.6	107.4	1.99	12.35	High	High	High	High	High	High	1	Acetyl [N-Term]
FALSE	High	Master Protein	Q6GYQ0	Ral GTPase-activating protein subunit alpha-1 OS=Homo sapiens OX=9606 GN=RALGAPA1 PE=1 SV=1	0	101.46	15	22	79	22	2036	229.7	6.19	187.9	22	0	0.134	0.286919	176.4	23.6	124.53	23.41	High	High	High	High	High	High	1
FALSE	High	Master Protein	Q6NZI2	Caveolae-associated protein 1 OS=Homo sapiens OX=9606 GN=CAVIN1 PE=1 SV=1	0	125.833	49	17	126	17	390	43.5	5.6	386.69	17	0	1.465	0.288111	81.1	118.9	19.36	18.26	High	High	High	High	High	High	1	Acetyl [N-Term]
FALSE	High	Master Protein	Q96S15	GATOR complex protein WDR24 OS=Homo sapiens OX=9606 GN=WDR24 PE=1 SV=2	0	32.548	11	7	25	7	790	88.2	6.52	56.91	7	0	0.718	0.288111	116.4	83.6	15.9	9.91	High	High	High	High	High	High	1
FALSE	High	Master Protein	Q9NZN8	CCR4-NOT transcription complex subunit 2 OS=Homo sapiens OX=9606 GN=CNOT2 PE=1 SV=1	0	137.466	68	19	123	19	540	59.7	7.66	330.55	19	0	0.727	0.288581	115.8	84.2	31.95	2.46	High	High	High	High	High	High	1
FALSE	High	Master Protein	Q5VTR2	E3 ubiquitin-protein ligase BRE1A OS=Homo sapiens OX=9606 GN=RNF20 PE=1 SV=2	0	45.348	12	9	9	8	975	113.6	5.94	22.46	9	1	0.192	0.288919	167.7	32.3	81.49	12.31	Peak Found	High	Peak Found	Peak Found	Peak Found	Peak Found	1
FALSE	High	Master Protein	Q8NEZ2	Vacuolar protein sorting-associated protein 37A OS=Homo sapiens OX=9606 GN=VPS37A PE=1 SV=1	0.001	5.485	9	2	3	2	397	44.3	5.57	8.18	2	0	5.959	0.290963	28.7	171.3	26.38	62.98	Peak Found	Peak Found	Peak Found	High	Peak Found	High	1
FALSE	High	Master Protein	Q8WU90	Zinc finger CCCH domain-containing protein 15 OS=Homo sapiens OX=9606 GN=ZC3H15 PE=1 SV=1	0	26.044	16	6	19	6	426	48.6	5.31	40.69	6	0	1.367	0.291134	84.5	115.5	16.03	5.52	High	High	High	High	High	High	1
FALSE	High	Master Protein	Q9Y2I7	1-phosphatidylinositol 3-phosphate 5-kinase OS=Homo sapiens OX=9606 GN=PIKFYVE PE=1 SV=3	0	73.377	11	18	44	18	2098	237	6.7	95.92	18	0	1.586	0.291197	77.3	122.7	9.98	26.87	High	High	High	High	High	High	1
FALSE	High	Master Protein	Q9H3S7	Tyrosine-protein phosphatase non-receptor type 23 OS=Homo sapiens OX=9606 GN=PTPN23 PE=1 SV=1	0	130.097	22	28	108	28	1636	178.9	6.92	258.34	28	0	1.818	0.292162	71	129	21.86	40.34	High	High	High	High	High	High	1
FALSE	High	Master Protein	P20020	Plasma membrane calcium-transporting ATPase 1 OS=Homo sapiens OX=9606 GN=ATP2B1 PE=1 SV=4	0	114.438	25	23	59	11	1220	134.6	5.91	160.27	23	12	14.917	0.292162	12.6	187.4	75.73	16.17	Peak Found	Peak Found	High	High	High	High	1
FALSE	High	Master Protein	O14744	Protein arginine N-methyltransferase 5 OS=Homo sapiens OX=9606 GN=PRMT5 PE=1 SV=4	0	72.074	32	17	78	17	637	72.6	6.29	178.87	17	0	0.798	0.292162	111.2	88.8	7.14	16.12	High	High	High	High	High	High	1
FALSE	High	Master Protein	Q9UKD2	mRNA turnover protein 4 homolog OS=Homo sapiens OX=9606 GN=MRTO4 PE=1 SV=2	0	10.3	13	2	4	2	239	27.5	8.29	11.08	2	0	1.493	0.292162	80.2	119.8	26.63	17.56	High	Peak Found	High	High	Peak Found	Peak Found	1
FALSE	High	Master Protein	P11279	Lysosome-associated membrane glycoprotein 1 OS=Homo sapiens OX=9606 GN=LAMP1 PE=1 SV=3	0	19.319	12	5	14	5	417	44.9	8.75	25.91	5	0	1.556	0.292516	78.2	121.8	3.1	56.28	High	High	High	High	High	High	1
FALSE	High	Master Protein	Q7L5L3	Lysophospholipase D GDPD3 OS=Homo sapiens OX=9606 GN=GDPD3 PE=2 SV=3	0	9.13	13	4	5	4	318	36.6	7.97	9.79	4	0	0.763	0.292582	113.5	86.5	15.17	11.05	Peak Found	Peak Found	Peak Found	High	High	Peak Found	1
FALSE	High	Master Protein	P20226	TATA-box-binding protein OS=Homo sapiens OX=9606 GN=TBP PE=1 SV=2	0	38.106	21	6	28	6	339	37.7	9.79	80.92	6	0	0.299	0.293313	154	46	39.92	68.98	High	High	High	High	High	High	1
FALSE	High	Master Protein	Q9BZJ0	Crooked neck-like protein 1 OS=Homo sapiens OX=9606 GN=CRNKL1 PE=1 SV=4	0	17.224	7	6	6	6	848	100.4	8	10.74	6	0	0.63	0.293769	122.7	77.3	47.5	51.77	Peak Found	High	Peak Found	Peak Found	Peak Found	Peak Found	1
FALSE	High	Master Protein	Q9NUD5	Zinc finger CCHC domain-containing protein 3 OS=Homo sapiens OX=9606 GN=ZCCHC3 PE=1 SV=2	0	121.752	57	23	120	23	403	43.5	8.53	311.23	23	0	0.796	0.294262	111.3	88.7	16.3	12.66	High	High	High	High	High	High	1
FALSE	High	Master Protein	Q86W92	Liprin-beta-1 OS=Homo sapiens OX=9606 GN=PPFIBP1 PE=1 SV=2	0	267.364	52	48	245	48	1011	114	5.55	669.01	48	0	1.581	0.294682	77.5	122.5	23.76	8.72	High	High	High	High	High	High	1
FALSE	High	Master Protein	P63167	Dynein light chain 1, cytoplasmic OS=Homo sapiens OX=9606 GN=DYNLL1 PE=1 SV=1	0	42.5	64	5	33	5	89	10.4	7.4	60.12	5	0	0.829	0.295176	109.3	90.7	21.65	6.52	High	High	High	High	High	High	1
FALSE	High	Master Protein	P35606	Coatomer subunit beta' OS=Homo sapiens OX=9606 GN=COPB2 PE=1 SV=2	0	619.417	72	61	824	61	906	102.4	5.27	2401.3	61	0	1.338	0.295732	85.6	114.4	31.27	26.21	High	High	High	High	High	High	1
FALSE	High	Master Protein	Q13310	Polyadenylate-binding protein 4 OS=Homo sapiens OX=9606 GN=PABPC4 PE=1 SV=1	0	391.077	63	46	578	28	644	70.7	9.26	1575.6	46	0	0.642	0.295732	121.8	78.2	24.5	3.13	High	High	High	High	High	High	1	Acetyl [N-Term]
FALSE	High	Master Protein	O94927	HAUS augmin-like complex subunit 5 OS=Homo sapiens OX=9606 GN=HAUS5 PE=1 SV=2	0	184.597	58	32	204	32	633	71.6	8.51	539.87	32	0	1.118	0.295732	94.4	105.6	12.4	5	High	High	High	High	High	High	1	Acetyl [N-Term]
FALSE	High	Master Protein	P09874	Poly [ADP-ribose] polymerase 1 OS=Homo sapiens OX=9606 GN=PARP1 PE=1 SV=4	0	153.109	40	33	62	33	1014	113	8.88	161.61	33	0	0.769	0.295732	113	87	31.14	9.89	High	High	High	High	Peak Found	Peak Found	1
FALSE	High	Master Protein	P50416	Carnitine O-palmitoyltransferase 1, liver isoform OS=Homo sapiens OX=9606 GN=CPT1A PE=1 SV=2	0	147.096	42	25	153	25	773	88.3	8.65	393.95	25	0	1.497	0.295732	80.1	119.9	23.95	6.13	High	High	High	High	High	High	1
FALSE	High	Master Protein	P24928	DNA-directed RNA polymerase II subunit RPB1 OS=Homo sapiens OX=9606 GN=POLR2A PE=1 SV=2	0	141.507	25	33	113	33	1970	217	7.37	248.88	33	0	0.805	0.295732	110.8	89.2	24.01	24.1	High	High	High	High	High	High	1
FALSE	High	Master Protein	Q9BRJ6	Uncharacterized protein C7orf50 OS=Homo sapiens OX=9606 GN=C7orf50 PE=1 SV=1	0	118.357	66	18	120	18	194	22.1	9.64	385.82	18	0	0.838	0.295732	108.8	91.2	6.61	16.58	High	High	High	High	High	High	1
FALSE	High	Master Protein	P62937	Peptidyl-prolyl cis-trans isomerase A [Cyclophilin A] 17,947 Recombinant E. coli	0	97.808	82	13	90	13	164	17.9	7.81	283.9	13	0	0.573	0.295732	127.1	72.9	20.15	29.19	High	High	High	High	High	High	1
FALSE	High	Master Protein	Q9UNP9	Peptidyl-prolyl cis-trans isomerase E OS=Homo sapiens OX=9606 GN=PPIE PE=1 SV=1	0	94.036	51	11	85	11	301	33.4	5.6	252.93	11	0	0.634	0.295732	122.4	77.6	40.67	19.75	High	High	High	High	High	High	1
FALSE	High	Master Protein	Q4G0J3	La-related protein 7 OS=Homo sapiens OX=9606 GN=LARP7 PE=1 SV=1	0	84.738	33	19	51	19	582	66.9	9.55	111.26	19	0	0.355	0.295732	147.6	52.4	20.54	69.56	High	High	High	Peak Found	Peak Found	Peak Found	1	Acetyl [N-Term]
FALSE	High	Master Protein	Q9NZ43	Vesicle transport protein USE1 OS=Homo sapiens OX=9606 GN=USE1 PE=1 SV=2	0	79.71	57	18	81	18	259	29.4	9.07	184.59	18	0	1.206	0.295732	90.7	109.3	11.61	16.03	High	High	High	High	High	High	1
FALSE	High	Master Protein	Q9NQY0	Bridging integrator 3 OS=Homo sapiens OX=9606 GN=BIN3 PE=1 SV=1	0	69.839	45	12	81	12	253	29.6	7.47	205.71	12	0	1.106	0.295732	95	105	19.01	11.87	High	High	High	High	High	High	1
FALSE	High	Master Protein	Q6IA86	Elongator complex protein 2 OS=Homo sapiens OX=9606 GN=ELP2 PE=1 SV=2	0	69.226	24	16	74	16	826	92.4	5.96	159.77	16	0	0.735	0.295732	115.3	84.7	17.46	9.75	High	High	High	High	High	High	1
FALSE	High	Master Protein	Q969V3	Nicalin OS=Homo sapiens OX=9606 GN=NCLN PE=1 SV=2	0	54.37	25	11	36	11	563	62.9	6.89	92.96	11	0	2.434	0.295732	58.2	141.8	53.74	10.56	High	High	High	High	High	High	1
FALSE	High	Master Protein	P45974	Ubiquitin carboxyl-terminal hydrolase 5 OS=Homo sapiens OX=9606 GN=USP5 PE=1 SV=2	0	47.077	21	10	23	10	858	95.7	5.03	65.59	10	0	1.765	0.295732	72.3	127.7	46.26	14.56	Peak Found	Peak Found	High	High	High	High	1
FALSE	High	Master Protein	Q13371	Phosducin-like protein OS=Homo sapiens OX=9606 GN=PDCL PE=1 SV=3	0	47.07	33	8	42	8	301	34.3	4.73	114.97	8	0	1.263	0.295732	88.4	111.6	5.69	20.79	High	High	High	High	High	High	1
FALSE	High	Master Protein	Q8IUR0	Trafficking protein particle complex subunit 5 OS=Homo sapiens OX=9606 GN=TRAPPC5 PE=1 SV=1	0	43.683	53	9	50	9	188	20.8	9.66	123.5	9	0	1.145	0.295732	93.2	106.8	9.2	8.35	High	High	High	High	High	High	1
FALSE	High	Master Protein	Q9UEU0	Vesicle transport through interaction with t-SNAREs homolog 1B OS=Homo sapiens OX=9606 GN=VTI1B PE=1 SV=3	0	33.973	43	9	30	9	232	26.7	9.04	49.2	9	0	2.144	0.295732	63.6	136.4	57.88	7.71	High	High	High	High	High	High	1
FALSE	High	Master Protein	Q9BT78	COP9 signalosome complex subunit 4 OS=Homo sapiens OX=9606 GN=COPS4 PE=1 SV=1	0	33.549	22	7	18	7	406	46.2	5.83	40.28	7	0	0.642	0.295732	121.8	78.2	24.24	4.66	High	High	High	High	High	High	1
FALSE	High	Master Protein	Q99598	Translin-associated protein X OS=Homo sapiens OX=9606 GN=TSNAX PE=1 SV=1	0	31.741	39	8	32	8	290	33.1	6.55	63.83	8	0	0.501	0.295732	133.2	66.8	60.94	25.62	High	High	High	High	High	High	1
FALSE	High	Master Protein	Q92759	General transcription factor IIH subunit 4 OS=Homo sapiens OX=9606 GN=GTF2H4 PE=1 SV=1	0	24.191	15	4	6	4	462	52.2	9.04	20.2	4	0	0.583	0.295732	126.4	73.6	39.1	42.13	High	High	High	Peak Found	Peak Found	Peak Found	1
FALSE	High	Master Protein	Q8IWV7	E3 ubiquitin-protein ligase UBR1 OS=Homo sapiens OX=9606 GN=UBR1 PE=1 SV=1	0	22.55	4	5	7	5	1749	200.1	6.01	14.03	5	0	0.783	0.295732	112.2	87.8	29.84	18.54	Peak Found	Peak Found	Peak Found	High	High	High	1
FALSE	High	Master Protein	Q13330	Metastasis-associated protein MTA1 OS=Homo sapiens OX=9606 GN=MTA1 PE=1 SV=2	0	22.312	8	5	7	4	715	80.7	9.26	18.18	5	0	0.464	0.295732	136.7	63.3	27.27	57.9	Peak Found	High	High	Peak Found	Peak Found	Peak Found	1
FALSE	High	Master Protein	Q9GZY8	Mitochondrial fission factor OS=Homo sapiens OX=9606 GN=MFF PE=1 SV=1	0	22.066	29	6	17	6	342	38.4	8.95	36.02	6	0	1.814	0.295732	71.1	128.9	16.86	33.08	High	High	High	High	High	High	1
FALSE	High	Master Protein	Q5JVF3	PCI domain-containing protein 2 OS=Homo sapiens OX=9606 GN=PCID2 PE=1 SV=2	0	19.605	13	4	13	4	399	46	8.53	31.23	4	0	1.369	0.295732	84.4	115.6	20.12	8.2	High	High	High	High	High	High	1
FALSE	High	Master Protein	Q05469	Hormone-sensitive lipase OS=Homo sapiens OX=9606 GN=LIPE PE=1 SV=4	0	19.556	5	5	12	5	1076	116.5	6.7	26.1	5	0	1.363	0.295732	84.6	115.4	18.89	11.19	High	High	High	High	High	High	1
FALSE	High	Master Protein	Q8TEW0	Partitioning defective 3 homolog OS=Homo sapiens OX=9606 GN=PARD3 PE=1 SV=2	0	15.938	3	4	10	4	1356	151.3	7.68	19.69	4	0	2.254	0.295732	61.5	138.5	31.04	41.83	Peak Found	Peak Found	High	High	High	High	1
FALSE	High	Master Protein	O00560	Syntenin-1 OS=Homo sapiens OX=9606 GN=SDCBP PE=1 SV=1	0	15.061	26	3	5	3	298	32.4	7.53	22.16	3	0	1.809	0.295732	71.2	128.8	6.88	32.68	Peak Found	Peak Found	Peak Found	High	High	High	1
FALSE	High	Master Protein	P52657	Transcription initiation factor IIA subunit 2 OS=Homo sapiens OX=9606 GN=GTF2A2 PE=1 SV=1	0	12.72	35	4	22	4	109	12.4	6.62	43.11	4	0	0.651	0.295732	121.1	78.9	22.12	28.35	High	High	High	High	High	High	1
FALSE	High	Master Protein	Q96R06	Sperm-associated antigen 5 OS=Homo sapiens OX=9606 GN=SPAG5 PE=1 SV=2	0	11.058	3	3	4	3	1193	134.3	5	10.04	3	0	0.739	0.295732	115	85	18.74	19.38	Peak Found	High	High	Peak Found	Peak Found	Peak Found	1
FALSE	High	Master Protein	O00116	Alkyldihydroxyacetonephosphate synthase, peroxisomal OS=Homo sapiens OX=9606 GN=AGPS PE=1 SV=1	0	10.749	5	3	5	3	658	72.9	7.34	8.44	3	0	1.632	0.295732	76	124	45.5	14.87	Peak Found	High	Peak Found	High	High	High	1
FALSE	High	Master Protein	P49840	Glycogen synthase kinase-3 alpha OS=Homo sapiens OX=9606 GN=GSK3A PE=1 SV=2	0	10.429	8	4	6	4	483	50.9	8.75	6.07	4	0	1.43	0.295732	82.3	117.7	33.98	16.98	High	Peak Found	High	High	Peak Found	High	1
FALSE	High	Master Protein	Q9Y2Z2	Protein MTO1 homolog, mitochondrial OS=Homo sapiens OX=9606 GN=MTO1 PE=1 SV=2	0	9.221	7	4	5	4	717	79.9	8.31	10.53	4	0	0.562	0.295732	128	72	20.08	30.91	Peak Found	High	High	High	Peak Found	High	1
FALSE	High	Master Protein	P53992	Protein transport protein Sec24C OS=Homo sapiens OX=9606 GN=SEC24C PE=1 SV=3	0	7.775	2	2	3	2	1094	118.2	7.06	6.21	2	0	1.705	0.295732	73.9	126.1	34.15	5.83	Peak Found	Peak Found	Peak Found	High	Peak Found	High	1
FALSE	High	Master Protein	Q8NCH0	Carbohydrate sulfotransferase 14 OS=Homo sapiens OX=9606 GN=CHST14 PE=1 SV=2	0	5.75	6	2	3	2	376	43	9.48	6.12	2	0	1.631	0.295732	76	124	37.46	18.13	Peak Found	High	Peak Found	High	Peak Found	High	1
FALSE	High	Master Protein	P13073	Cytochrome c oxidase subunit 4 isoform 1, mitochondrial OS=Homo sapiens OX=9606 GN=COX4I1 PE=1 SV=1	0.001	5.59	11	2	5	2	169	19.6	9.51	7.3	2	0	3.66	0.295732	42.9	157.1	84.4	37.9	Peak Found	High	Peak Found	High	High	High	1
FALSE	High	Master Protein	P54852	Epithelial membrane protein 3 OS=Homo sapiens OX=9606 GN=EMP3 PE=1 SV=1	0	5.844	13	2	2	2	163	18.4	7.96	4.5	2	0	1.984	0.297202	67	133	34.63	36.73	Peak Found	Peak Found	Peak Found	Peak Found	High	High	1
FALSE	High	Master Protein	Q15021	Condensin complex subunit 1 OS=Homo sapiens OX=9606 GN=NCAPD2 PE=1 SV=3	0	473.343	54	64	502	64	1401	157.1	6.61	1460.6	64	0	0.738	0.297256	115.1	84.9	12.38	18.81	High	High	High	High	High	High	1
FALSE	High	Master Protein	Q9NR50	Translation initiation factor eIF-2B subunit gamma OS=Homo sapiens OX=9606 GN=EIF2B3 PE=1 SV=1	0	76.98	47	17	82	17	452	50.2	6.47	206.04	17	0	2.65	0.297494	54.8	145.2	28.49	118.84	High	High	High	High	High	High	1
FALSE	High	Master Protein	O75964	ATP synthase subunit g, mitochondrial OS=Homo sapiens OX=9606 GN=ATP5MG PE=1 SV=3	0	16.366	34	3	12	3	103	11.4	9.64	23.13	3	0	4.66	0.297494	35.3	164.7	89.35	16.18	High	High	High	High	High	High	1
FALSE	High	Master Protein	Q01105	Protein SET OS=Homo sapiens OX=9606 GN=SET PE=1 SV=3	0	11.443	16	2	4	2	290	33.5	4.32	8.74	2	0	0.64	0.297494	122	78	35.87	30.98	High	Peak Found	High	High	Peak Found	Peak Found	1
FALSE	High	Master Protein	P49902	Cytosolic purine 5'-nucleotidase OS=Homo sapiens OX=9606 GN=NT5C2 PE=1 SV=1	0	54.98	31	11	37	11	561	64.9	6.14	84.44	11	0	1.45	0.297547	81.6	118.4	15.36	25.71	High	High	High	High	High	High	1
FALSE	High	Master Protein	P48634	Protein PRRC2A OS=Homo sapiens OX=9606 GN=PRRC2A PE=1 SV=3	0	96.925	15	20	60	18	2157	228.7	9.45	136.93	20	0	0.709	0.29767	117	83	34.38	8.92	High	High	High	High	High	High	1
FALSE	High	Master Protein	Q6XZF7	Dynamin-binding protein OS=Homo sapiens OX=9606 GN=DNMBP PE=1 SV=1	0	239.336	36	46	198	46	1577	177.2	5.39	528.79	46	0	1.457	0.297677	81.4	118.6	33.48	7.87	High	High	High	High	High	High	1
FALSE	High	Master Protein	O43617	Trafficking protein particle complex subunit 3 OS=Homo sapiens OX=9606 GN=TRAPPC3 PE=1 SV=1	0	37.914	54	9	36	9	180	20.3	4.96	82.57	9	0	0.624	0.297677	123.1	76.9	32.98	16.85	High	High	High	High	High	High	1
FALSE	High	Master Protein	P07237	Protein disulfide-isomerase OS=Homo sapiens OX=9606 GN=P4HB PE=1 SV=3	0	13.669	11	4	5	4	508	57.1	4.87	11.03	4	0	3.596	0.299296	43.5	156.5	81.21	85.56	Peak Found	Peak Found	Peak Found	High	High	Peak Found	1
FALSE	High	Master Protein	Q71UM5	40S ribosomal protein S27-like OS=Homo sapiens OX=9606 GN=RPS27L PE=1 SV=3	0	57.793	44	7	152	3	84	9.5	9.45	415.94	7	0	0.869	0.299518	107	93	7.64	15.83	High	High	High	High	High	High	1
FALSE	High	Master Protein	P19525	Interferon-induced, double-stranded RNA-activated protein kinase OS=Homo sapiens OX=9606 GN=EIF2AK2 PE=1 SV=2	0	24.387	11	6	22	6	551	62.1	8.4	46.12	6	0	1.684	0.300784	74.5	125.5	31.52	12.69	High	High	High	High	High	High	1
FALSE	High	Master Protein	P00403	Cytochrome c oxidase subunit 2 OS=Homo sapiens OX=9606 GN=MT-CO2 PE=1 SV=1	0	21.01	23	4	5	4	227	25.5	4.82	13.96	4	0	5.835	0.301701	29.3	170.7	108.64	5.03	Peak Found	Peak Found	Peak Found	High	High	High	1
FALSE	High	Master Protein	P46019	Phosphorylase b kinase regulatory subunit alpha, liver isoform OS=Homo sapiens OX=9606 GN=PHKA2 PE=1 SV=1	0	38.83	10	10	30	8	1235	138.3	6.44	66.76	10	0	0.686	0.301881	118.6	81.4	10.48	31.09	High	High	High	High	High	High	1
FALSE	High	Master Protein	Q3KQU3	MAP7 domain-containing protein 1 OS=Homo sapiens OX=9606 GN=MAP7D1 PE=1 SV=1	0	83.619	28	16	99	16	841	92.8	10.11	263.25	16	0	0.627	0.301992	122.9	77.1	28.99	22.28	High	High	High	High	High	High	1
FALSE	High	Master Protein	Q709F0	Acyl-CoA dehydrogenase family member 11 OS=Homo sapiens OX=9606 GN=ACAD11 PE=1 SV=3	0	31.026	13	9	28	9	780	87.2	8.02	63.42	9	0	0.653	0.304233	121	79	9.76	29.95	High	High	High	High	High	High	1
FALSE	High	Master Protein	Q10567	AP-1 complex subunit beta-1 OS=Homo sapiens OX=9606 GN=AP1B1 PE=1 SV=2	0	130.203	30	29	168	7	949	104.6	5.06	417.78	29	0	1.485	0.304597	80.5	119.5	6.14	22.33	High	High	High	High	High	High	1
FALSE	High	Master Protein	O75150	E3 ubiquitin-protein ligase BRE1B OS=Homo sapiens OX=9606 GN=RNF40 PE=1 SV=5	0	25.083	12	9	12	7	1001	113.6	6.29	19.26	9	0	0.631	0.304597	122.7	77.3	67.54	18.53	High	High	Peak Found	High	Peak Found	High	1
FALSE	High	Master Protein	Q9Y618	Nuclear receptor corepressor 2 OS=Homo sapiens OX=9606 GN=NCOR2 PE=1 SV=3	0	60.471	9	14	24	13	2514	273.5	7.59	47.45	14	1	0.524	0.304732	131.2	68.8	41.97	22.21	High	High	High	Peak Found	High	High	1
FALSE	High	Master Protein	Q9NSK0	Kinesin light chain 4 OS=Homo sapiens OX=9606 GN=KLC4 PE=1 SV=3	0	125.25	48	24	117	19	619	68.6	6.18	314.1	24	0	1.354	0.305109	84.9	115.1	22.71	21	High	High	High	High	High	High	1
FALSE	High	Master Protein	Q9UKM9	RNA-binding protein Raly OS=Homo sapiens OX=9606 GN=RALY PE=1 SV=1	0	7.908	7	2	5	2	306	32.4	9.17	8.24	2	0	0.636	0.305109	122.3	77.7	14.37	41.22	High	High	High	Peak Found	Peak Found	Peak Found	1
FALSE	High	Master Protein	Q8NDV7	Trinucleotide repeat-containing gene 6A protein OS=Homo sapiens OX=9606 GN=TNRC6A PE=1 SV=2	0	116.232	18	22	79	22	1962	210.2	7.01	183.67	22	0	0.754	0.306858	114	86	20.72	23.65	High	High	High	High	High	High	1
FALSE	High	Master Protein	O76094	Signal recognition particle subunit SRP72 OS=Homo sapiens OX=9606 GN=SRP72 PE=1 SV=3	0	356.061	65	47	365	47	671	74.6	9.26	1108.79	47	0	1.948	0.307105	67.8	132.2	45.49	24.17	High	High	High	High	High	High	1
FALSE	High	Master Protein	Q3V6T2	Girdin OS=Homo sapiens OX=9606 GN=CCDC88A PE=1 SV=2	0	272.292	35	52	211	51	1871	215.9	6.21	543.44	52	1	0.807	0.307105	110.7	89.3	6.01	17.9	High	High	High	High	High	High	1
FALSE	High	Master Protein	Q9HCN4	GPN-loop GTPase 1 OS=Homo sapiens OX=9606 GN=GPN1 PE=1 SV=1	0	10.106	7	2	8	2	374	41.7	4.92	20.25	2	0	1.276	0.307105	87.9	112.1	35.36	13.37	High	High	High	High	High	High	1
FALSE	High	Master Protein	Q02790	Peptidyl-prolyl cis-trans isomerase FKBP4 OS=Homo sapiens OX=9606 GN=FKBP4 PE=1 SV=3	0	7.698	6	3	4	3	459	51.8	5.43	7.95	3	0	1.862	0.308627	69.9	130.1	44.87	71.59	Peak Found	Peak Found	Peak Found	High	Peak Found	High	1
FALSE	High	Master Protein	O14828	Secretory carrier-associated membrane protein 3 OS=Homo sapiens OX=9606 GN=SCAMP3 PE=1 SV=3	0	21.693	9	3	10	3	347	38.3	7.64	22.74	3	0	1.38	0.309412	84	116	38.72	42.34	High	High	High	High	High	High	1
FALSE	High	Master Protein	Q8TDY2	RB1-inducible coiled-coil protein 1 OS=Homo sapiens OX=9606 GN=RB1CC1 PE=1 SV=3	0	94.952	18	19	70	19	1594	183	5.41	165.51	19	0	1.416	0.310216	82.8	117.2	12.88	31.8	High	High	High	High	High	High	1
FALSE	High	Master Protein	P62699	Protein yippee-like 5 OS=Homo sapiens OX=9606 GN=YPEL5 PE=1 SV=1	0	13.854	30	3	11	3	121	13.8	7.31	25.82	3	0	0.815	0.310532	110.2	89.8	19.85	24.05	High	High	High	High	Peak Found	High	1
FALSE	High	Master Protein	Q6VN20	Ran-binding protein 10 OS=Homo sapiens OX=9606 GN=RANBP10 PE=1 SV=1	0	29.419	13	6	14	5	620	67.2	6.77	31	6	0	0.618	0.310537	123.6	76.4	24.17	36.12	High	High	High	High	Peak Found	High	1
FALSE	High	Master Protein	Q9NSD9	Phenylalanine--tRNA ligase beta subunit OS=Homo sapiens OX=9606 GN=FARSB PE=1 SV=3	0	40.261	19	11	43	11	589	66.1	6.84	75.71	11	0	1.202	0.310684	90.8	109.2	10.09	18.14	High	High	High	High	High	High	1
FALSE	High	Master Protein	Q9BZF3	Oxysterol-binding protein-related protein 6 OS=Homo sapiens OX=9606 GN=OSBPL6 PE=1 SV=1	0	21.122	7	5	11	3	934	106.2	6.93	32.08	5	0	1.355	0.310684	84.9	115.1	20.58	22	Peak Found	Peak Found	Peak Found	High	High	High	1
FALSE	High	Master Protein	Q8TC07	TBC1 domain family member 15 OS=Homo sapiens OX=9606 GN=TBC1D15 PE=1 SV=2	0	106.807	41	24	113	24	691	79.4	5.67	261.91	24	0	1.682	0.311444	74.6	125.4	18.19	31.77	High	High	High	High	High	High	1
FALSE	High	Master Protein	P68371	Tubulin beta-4B chain OS=Homo sapiens OX=9606 GN=TUBB4B PE=1 SV=1	0	910.32	87	48	3440	3	445	49.8	4.89	10477	48	12	1.204	0.312614	90.7	109.3	19.96	11.37	High	High	High	High	High	High	1
FALSE	High	Master Protein	Q99575	Ribonucleases P/MRP protein subunit POP1 OS=Homo sapiens OX=9606 GN=POP1 PE=1 SV=2	0	190.12	50	36	129	36	1024	114.6	9.22	354.45	36	0	0.618	0.312795	123.6	76.4	19.34	40.02	High	High	High	High	High	High	1
FALSE	High	Master Protein	P42766	60S ribosomal protein L35 OS=Homo sapiens OX=9606 GN=RPL35 PE=1 SV=2	0	67.582	47	9	156	9	123	14.5	11.05	306.64	9	0	0.824	0.313144	109.6	90.4	12.77	11.25	High	High	High	High	High	High	1
FALSE	High	Master Protein	O75175	CCR4-NOT transcription complex subunit 3 OS=Homo sapiens OX=9606 GN=CNOT3 PE=1 SV=1	0	87.487	26	17	91	17	753	81.8	6.2	221.34	17	0	0.871	0.313759	106.9	93.1	9.97	9.02	High	High	High	High	High	High	1
FALSE	High	Master Protein	P61019	Ras-related protein Rab-2A OS=Homo sapiens OX=9606 GN=RAB2A PE=1 SV=1	0	79.454	75	13	83	13	212	23.5	6.54	236.87	13	0	1.183	0.313988	91.6	108.4	12.22	31.8	High	High	High	High	High	High	1
FALSE	High	Master Protein	O75821	Eukaryotic translation initiation factor 3 subunit G OS=Homo sapiens OX=9606 GN=EIF3G PE=1 SV=2	0	71.723	42	14	62	14	320	35.6	6.13	164.92	14	0	0.648	0.313988	121.4	78.6	31.25	14.04	High	High	High	High	High	High	1
FALSE	High	Master Protein	P60228	Eukaryotic translation initiation factor 3 subunit E OS=Homo sapiens OX=9606 GN=EIF3E PE=1 SV=1	0	173.212	66	30	201	30	445	52.2	6.04	500.92	30	0	0.524	0.314315	131.2	68.8	60.1	16.62	High	High	High	High	High	High	1
FALSE	High	Master Protein	Q9Y266	Nuclear migration protein nudC OS=Homo sapiens OX=9606 GN=NUDC PE=1 SV=1	0	215.31	62	29	327	29	331	38.2	5.38	866.2	29	0	1.378	0.314488	84.1	115.9	15.57	13.44	High	High	High	High	High	High	1
FALSE	High	Master Protein	Q92542	Nicastrin OS=Homo sapiens OX=9606 GN=NCSTN PE=1 SV=2	0	17.533	8	4	8	4	709	78.4	5.99	19.96	4	0	2.646	0.314488	54.9	145.1	57.01	38.94	Peak Found	Peak Found	Peak Found	High	High	High	1
FALSE	High	Master Protein	P01012	Hen egg ovalbumin	0	54.87	19	3	16	3	386	42.9	5.29	60.34	3	0	5.373	0.315489	31.4	168.6	66.32	133.68	Peak Found	Peak Found	Peak Found	High	High	High	1
FALSE	High	Master Protein	Q05209	Tyrosine-protein phosphatase non-receptor type 12 OS=Homo sapiens OX=9606 GN=PTPN12 PE=1 SV=3	0	27.425	12	7	14	7	780	88.1	5.62	32.22	7	0	1.389	0.315886	83.7	116.3	19.58	28.95	High	High	High	High	High	High	1
FALSE	High	Master Protein	O75569	Interferon-inducible double-stranded RNA-dependent protein kinase activator A OS=Homo sapiens OX=9606 GN=PRKRA PE=1 SV=1	0	64.825	54	13	70	13	313	34.4	8.41	170.56	13	0	0.799	0.315992	111.2	88.8	4.14	20	High	High	High	High	High	High	1
FALSE	High	Master Protein	Q99996	A-kinase anchor protein 9 OS=Homo sapiens OX=9606 GN=AKAP9 PE=1 SV=4	0	14.23	1	4	6	4	3907	452.7	4.98	12.49	4	0	0.696	0.316039	118	82	23.11	23.63	High	High	Peak Found	Peak Found	Peak Found	High	1
FALSE	High	Master Protein	Q9BT22	Chitobiosyldiphosphodolichol beta-mannosyltransferase OS=Homo sapiens OX=9606 GN=ALG1 PE=1 SV=2	0	34.303	14	5	19	5	464	52.5	7.23	54.74	5	0	2.324	0.316184	60.2	139.8	16.42	44.55	High	High	High	High	High	High	1
FALSE	High	Master Protein	Q9H8Y8	Golgi reassembly-stacking protein 2 OS=Homo sapiens OX=9606 GN=GORASP2 PE=1 SV=3	0	20.42	15	5	10	5	452	47.1	4.82	17.65	5	0	20.441	0.316184	9.3	190.7	98.87	33.61	Peak Found	Peak Found	Peak Found	High	High	High	1
FALSE	High	Master Protein	P55085	Proteinase-activated receptor 2 OS=Homo sapiens OX=9606 GN=F2RL1 PE=1 SV=1	0	12.872	6	3	10	3	397	44.1	9.61	20.34	3	0	2.056	0.316615	65.4	134.6	64.26	24.73	High	High	High	High	High	High	1
FALSE	High	Master Protein	Q13557	Calcium/calmodulin-dependent protein kinase type II subunit delta OS=Homo sapiens OX=9606 GN=CAMK2D PE=1 SV=3	0	103.543	48	18	104	15	499	56.3	7.25	242.1	18	3	0.806	0.316905	110.8	89.2	27.89	23.34	High	High	High	High	High	High	1
FALSE	High	Master Protein	Q7L5Y9	E3 ubiquitin-protein transferase MAEA OS=Homo sapiens OX=9606 GN=MAEA PE=1 SV=1	0	32.427	21	7	20	7	396	45.3	8.69	45.91	7	0	0.649	0.317556	121.3	78.7	32.56	30.41	High	High	High	High	High	High	1
FALSE	High	Master Protein	P40123	Adenylyl cyclase-associated protein 2 OS=Homo sapiens OX=9606 GN=CAP2 PE=1 SV=1	0	17.062	13	4	19	3	477	52.8	6.37	38.01	4	0	0.492	0.317615	134.1	65.9	15.81	60.76	High	High	High	High	Peak Found	High	1
FALSE	High	Master Protein	Q8TCT9	Minor histocompatibility antigen H13 OS=Homo sapiens OX=9606 GN=HM13 PE=1 SV=1	0	44.398	24	8	38	8	377	41.5	6.43	113.59	8	0	1.436	0.318544	82.1	117.9	20.17	46.15	High	High	High	High	High	High	1
FALSE	High	Master Protein	O43399	Tumor protein D54 OS=Homo sapiens OX=9606 GN=TPD52L2 PE=1 SV=2	0	23.313	26	5	22	5	206	22.2	5.36	54.94	5	0	1.334	0.318544	85.7	114.3	6.72	24.7	High	High	High	High	High	High	1
FALSE	High	Master Protein	P13639	Elongation factor 2 OS=Homo sapiens OX=9606 GN=EEF2 PE=1 SV=4	0	227.498	52	39	261	38	858	95.3	6.83	654.21	39	0	1.726	0.31923	73.4	126.6	37.01	23.35	High	High	High	High	High	High	1
FALSE	High	Master Protein	Q9NUL3	Double-stranded RNA-binding protein Staufen homolog 2 OS=Homo sapiens OX=9606 GN=STAU2 PE=1 SV=2	0	123.111	51	26	131	24	570	62.6	9.61	336.34	26	0	0.799	0.320844	111.2	88.8	10.58	16.13	High	High	High	High	High	High	1
FALSE	High	Master Protein	Q9BQ70	Transcription factor 25 OS=Homo sapiens OX=9606 GN=TCF25 PE=1 SV=1	0	79.389	38	19	93	19	676	76.6	6.35	185.77	19	0	1.34	0.320844	85.5	114.5	14.81	17.07	High	High	High	High	High	High	1
FALSE	High	Master Protein	Q969G3	SWI/SNF-related matrix-associated actin-dependent regulator of chromatin subfamily E member 1 OS=Homo sapiens OX=9606 GN=SMARCE1 PE=1 SV=2	0	23.682	17	7	12	6	411	46.6	4.88	27.83	7	0	0.416	0.323039	141.2	58.8	55.91	76.58	High	High	High	Peak Found	Peak Found	Peak Found	1
FALSE	High	Master Protein	Q15149	Plectin OS=Homo sapiens OX=9606 GN=PLEC PE=1 SV=3	0	1245.89	57	253	1289	252	4684	531.5	5.96	3272.38	253	1	0.719	0.323632	116.4	83.6	11	27.78	High	High	High	High	High	High	1
FALSE	High	Master Protein	O43395	U4/U6 small nuclear ribonucleoprotein Prp3 OS=Homo sapiens OX=9606 GN=PRPF3 PE=1 SV=2	0	170.617	47	27	114	27	683	77.5	9.5	293.16	27	0	0.466	0.323632	136.5	63.5	25.55	49.62	High	High	High	High	High	High	1
FALSE	High	Master Protein	Q9H6U6	Breast carcinoma-amplified sequence 3 OS=Homo sapiens OX=9606 GN=BCAS3 PE=1 SV=3	0	82.2	24	14	40	14	928	101.2	6.7	100.75	14	0	1.823	0.323632	70.9	129.1	34.14	62.26	High	High	High	High	High	High	1
FALSE	High	Master Protein	Q07866	Kinesin light chain 1 OS=Homo sapiens OX=9606 GN=KLC1 PE=1 SV=2	0	375.019	72	51	404	37	573	65.3	6.2	1192.05	51	14	1.259	0.323944	88.5	111.5	22.02	13.01	High	High	High	High	High	High	1
FALSE	High	Master Protein	Q86XI2	Condensin-2 complex subunit G2 OS=Homo sapiens OX=9606 GN=NCAPG2 PE=1 SV=1	0	8.331	3	3	5	3	1143	130.9	6.87	8.41	3	0	1.7	0.32706	74.1	125.9	42.02	26.33	Peak Found	High	Peak Found	High	High	Peak Found	1
FALSE	High	Master Protein	O96005	Cleft lip and palate transmembrane protein 1 OS=Homo sapiens OX=9606 GN=CLPTM1 PE=1 SV=1	0	50.96	22	11	45	11	669	76	6.3	101.81	11	0	0.639	0.327264	122	78	28.66	27.4	High	High	High	High	High	High	1
FALSE	High	Master Protein	P52701	DNA mismatch repair protein Msh6 OS=Homo sapiens OX=9606 GN=MSH6 PE=1 SV=2	0	135.369	31	31	122	31	1360	152.7	6.9	265.23	31	0	0.68	0.327419	119	81	28.97	16.53	High	High	High	High	High	High	1
FALSE	High	Master Protein	Q9UDY2	Tight junction protein ZO-2 OS=Homo sapiens OX=9606 GN=TJP2 PE=1 SV=2	0	100.251	23	23	104	22	1190	133.9	7.4	228.91	23	0	1.162	0.327419	92.5	107.5	17.25	7.5	High	High	High	High	High	High	1
FALSE	High	Master Protein	P78312	Protein FAM193A OS=Homo sapiens OX=9606 GN=FAM193A PE=1 SV=2	0	35.188	5	4	14	4	1265	139.9	6.48	49.97	4	0	0.847	0.327419	108.3	91.7	13.97	6.71	High	High	High	High	High	High	1
FALSE	High	Master Protein	Q9NUQ3	Gamma-taxilin OS=Homo sapiens OX=9606 GN=TXLNG PE=1 SV=2	0	31.017	18	10	36	9	528	60.5	7.52	65.24	10	0	0.806	0.327419	110.8	89.2	11.6	24.31	High	High	High	High	High	High	1
FALSE	High	Master Protein	O96011	Peroxisomal membrane protein 11B OS=Homo sapiens OX=9606 GN=PEX11B PE=1 SV=1	0	8.765	10	2	2	2	259	28.4	9.85	3.41	2	0	1.308	0.327829	86.6	113.4	24.46	16.85	Peak Found	Peak Found	Peak Found	Peak Found	High	Peak Found	1
FALSE	High	Master Protein	Q66K74	Microtubule-associated protein 1S OS=Homo sapiens OX=9606 GN=MAP1S PE=1 SV=2	0	75.706	19	14	49	14	1059	112.1	7.3	125.76	14	0	0.804	0.328509	110.8	89.2	12.71	22.61	High	High	High	High	High	High	1
FALSE	High	Master Protein	O15084	Serine/threonine-protein phosphatase 6 regulatory ankyrin repeat subunit A OS=Homo sapiens OX=9606 GN=ANKRD28 PE=1 SV=5	0	203.814	45	32	147	31	1053	112.9	6.25	457.66	32	1	1.275	0.330225	87.9	112.1	19.53	16.01	High	High	High	High	High	High	1
FALSE	High	Master Protein	P39019	40S ribosomal protein S19 OS=Homo sapiens OX=9606 GN=RPS19 PE=1 SV=2	0	173.605	81	24	496	24	145	16.1	10.32	1161.67	24	0	0.728	0.330225	115.8	84.2	16.02	33.5	High	High	High	High	High	High	1
FALSE	High	Master Protein	O95758	Polypyrimidine tract-binding protein 3 OS=Homo sapiens OX=9606 GN=PTBP3 PE=1 SV=2	0	51.767	21	9	39	5	552	59.7	9.04	88.62	9	0	0.693	0.330225	118.2	81.8	26.24	12.92	High	High	High	High	High	High	1
FALSE	High	Master Protein	Q96KA5	Cleft lip and palate transmembrane protein 1-like protein OS=Homo sapiens OX=9606 GN=CLPTM1L PE=1 SV=1	0	31.6	17	6	19	6	538	62.2	8.56	58.41	6	0	3.458	0.330225	44.9	155.1	66.06	47.39	High	High	Peak Found	High	High	High	1
FALSE	High	Master Protein	P15735	Phosphorylase b kinase gamma catalytic chain, liver/testis isoform OS=Homo sapiens OX=9606 GN=PHKG2 PE=1 SV=1	0	60.092	37	12	58	12	406	46.4	6.38	140.22	12	0	0.73	0.330798	115.6	84.4	20.82	9.68	High	High	High	High	High	High	1
FALSE	High	Master Protein	Q12791	Calcium-activated potassium channel subunit alpha-1 OS=Homo sapiens OX=9606 GN=KCNMA1 PE=1 SV=2	0	7.15	2	2	4	2	1236	137.5	7.06	4.67	2	0	8.158	0.330798	21.8	178.2	72.69	8.5	Not Found	Peak Found	Peak Found	High	High	High	1
FALSE	High	Master Protein	P34932	Heat shock 70 kDa protein 4 OS=Homo sapiens OX=9606 GN=HSPA4 PE=1 SV=4	0	60.597	21	13	29	12	840	94.3	5.19	82.91	13	0	5.133	0.330949	32.6	167.4	39.52	69.77	Peak Found	Peak Found	High	High	High	High	1
FALSE	High	Master Protein	Q15370	Elongin-B OS=Homo sapiens OX=9606 GN=ELOB PE=1 SV=1	0	58.232	85	9	63	9	118	13.1	4.88	154.88	9	0	0.792	0.332016	111.6	88.4	23.75	18.31	High	High	High	High	High	High	1
FALSE	High	Master Protein	P11498	Pyruvate carboxylase, mitochondrial OS=Homo sapiens OX=9606 GN=PC PE=1 SV=2	0	506.789	70	66	606	66	1178	129.6	6.84	1700.53	66	0	0.782	0.332063	112.3	87.7	6.79	18.47	High	High	High	High	High	High	1	Biotin [K1144]
FALSE	High	Master Protein	Q96AX1	Vacuolar protein sorting-associated protein 33A OS=Homo sapiens OX=9606 GN=VPS33A PE=1 SV=1	0	32.703	16	8	28	8	596	67.6	6.96	69.23	8	0	1.283	0.332699	87.6	112.4	20.03	9.66	High	High	High	High	High	High	1
FALSE	High	Master Protein	Q03252	Lamin-B2 OS=Homo sapiens OX=9606 GN=LMNB2 PE=1 SV=4	0	22.304	10	7	17	4	620	69.9	5.59	23.3	7	0	0.48	0.332699	135.1	64.9	3.46	55.48	High	Peak Found	High	High	High	Peak Found	1
FALSE	High	Master Protein	Q8N6T3	ADP-ribosylation factor GTPase-activating protein 1 OS=Homo sapiens OX=9606 GN=ARFGAP1 PE=1 SV=2	0	8.88	12	2	2	2	406	44.6	5.66	6.58	2	0	2.831	0.332699	52.2	147.8	47.51	26.67	Peak Found	Peak Found	Not Found	High	High	Peak Found	1
FALSE	High	Master Protein	Q96P70	Importin-9 OS=Homo sapiens OX=9606 GN=IPO9 PE=1 SV=3	0	60.421	20	19	38	19	1041	115.9	4.81	76.24	19	0	1.158	0.333741	92.7	107.3	24.05	22.65	Peak Found	Peak Found	High	High	High	High	1
FALSE	High	Master Protein	Q5VZE5	N-alpha-acetyltransferase 35, NatC auxiliary subunit OS=Homo sapiens OX=9606 GN=NAA35 PE=1 SV=1	0	15.34	6	4	16	4	725	83.6	7.05	33.27	4	0	0.764	0.334481	113.4	86.6	17.88	10.5	High	High	High	High	High	High	1
FALSE	High	Master Protein	P24539	ATP synthase F(0) complex subunit B1, mitochondrial OS=Homo sapiens OX=9606 GN=ATP5PB PE=1 SV=2	0	25.571	22	6	19	6	256	28.9	9.36	45.11	6	0	4.377	0.334514	37.2	162.8	99.57	20.48	Peak Found	High	Peak Found	High	High	High	1
FALSE	High	Master Protein	O96013	Serine/threonine-protein kinase PAK 4 OS=Homo sapiens OX=9606 GN=PAK4 PE=1 SV=1	0	19.264	12	6	11	6	591	64	9.73	22.66	6	0	1.669	0.334719	74.9	125.1	25.67	26.82	High	High	Peak Found	High	Peak Found	High	1
FALSE	High	Master Protein	Q9H4A6	Golgi phosphoprotein 3 OS=Homo sapiens OX=9606 GN=GOLPH3 PE=1 SV=1	0	37.574	29	7	16	7	298	33.8	6.44	49.22	7	0	2.316	0.334796	60.3	139.7	74.79	67.44	Peak Found	Peak Found	Peak Found	High	High	High	1
FALSE	High	Master Protein	Q9H0H5	Rac GTPase-activating protein 1 OS=Homo sapiens OX=9606 GN=RACGAP1 PE=1 SV=1	0	22.425	14	7	9	7	632	71	8.88	18.03	7	0	0.563	0.33493	128	72	91.03	71.88	Peak Found	High	Peak Found	Peak Found	Peak Found	Peak Found	1
FALSE	High	Master Protein	Q96A19	Coiled-coil domain-containing protein 102A OS=Homo sapiens OX=9606 GN=CCDC102A PE=1 SV=2	0	41.24	17	7	25	7	550	62.6	5.58	63.05	7	0	1.716	0.336137	73.6	126.4	17.76	38.74	High	High	High	High	High	High	1
FALSE	High	Master Protein	P04062	Lysosomal acid glucosylceramidase OS=Homo sapiens OX=9606 GN=GBA PE=1 SV=3	0	20.173	13	5	12	5	536	59.7	7.61	22.29	5	0	1.536	0.336137	78.9	121.1	54.66	23.08	High	Peak Found	Peak Found	High	High	High	1
FALSE	High	Master Protein	Q14241	Elongin-A OS=Homo sapiens OX=9606 GN=ELOA PE=1 SV=2	0	9.323	4	3	6	3	798	89.9	9.57	4.71	3	0	0.52	0.336389	131.5	68.5	47.39	44.74	High	High	High	Peak Found	Peak Found	Peak Found	1
FALSE	High	Master Protein	Q9BUJ2	Heterogeneous nuclear ribonucleoprotein U-like protein 1 OS=Homo sapiens OX=9606 GN=HNRNPUL1 PE=1 SV=2	0	358.172	48	39	518	39	856	95.7	6.92	1693.01	39	0	0.873	0.336902	106.8	93.2	24.37	6.98	High	High	High	High	High	High	1
FALSE	High	Master Protein	Q6PGP7	Tetratricopeptide repeat protein 37 OS=Homo sapiens OX=9606 GN=TTC37 PE=1 SV=1	0	296.812	44	53	232	53	1564	175.4	7.53	654.61	53	0	0.618	0.338832	123.6	76.4	6.36	32.33	High	High	High	High	High	High	1
FALSE	High	Master Protein	O95816	BAG family molecular chaperone regulator 2 OS=Homo sapiens OX=9606 GN=BAG2 PE=1 SV=1	0	120.448	72	15	122	15	211	23.8	6.7	384.63	15	0	2.203	0.339078	62.4	137.6	14.82	38.76	High	High	High	High	High	High	1
FALSE	High	Master Protein	P36956	Sterol regulatory element-binding protein 1 OS=Homo sapiens OX=9606 GN=SREBF1 PE=1 SV=2	0.001	5.026	3	2	3	2	1147	121.6	8.13	2.28	2	0	1.694	0.339558	74.2	125.8	45.41	33.9	Peak Found	Peak Found	Peak Found	High	High	High	1
FALSE	High	Master Protein	O60610	Protein diaphanous homolog 1 OS=Homo sapiens OX=9606 GN=DIAPH1 PE=1 SV=2	0	269.284	43	50	243	49	1272	141.3	5.41	649.57	50	1	1.667	0.340015	75	125	24.64	26.02	High	High	High	High	High	High	1
FALSE	High	Master Protein	Q8IXH7	Negative elongation factor C/D OS=Homo sapiens OX=9606 GN=NELFCD PE=1 SV=2	0	116.082	52	21	61	21	590	66.2	5.1	171.53	21	0	0.735	0.340015	115.2	84.8	31.62	13.26	High	High	High	High	High	High	1
FALSE	High	Master Protein	P26639	Threonine--tRNA ligase, cytoplasmic OS=Homo sapiens OX=9606 GN=TARS PE=1 SV=3	0	99.371	41	25	88	25	723	83.4	6.67	177.13	25	0	1.495	0.340015	80.1	119.9	28.2	7.92	High	High	High	High	High	High	1
FALSE	High	Master Protein	Q99661	Kinesin-like protein KIF2C OS=Homo sapiens OX=9606 GN=KIF2C PE=1 SV=2	0	43.51	17	9	23	7	725	81.3	7.83	44.38	9	0	0.663	0.340015	120.3	79.7	45.69	31.49	Peak Found	High	High	High	Peak Found	High	1
FALSE	High	Master Protein	Q9H5Z1	Probable ATP-dependent RNA helicase DHX35 OS=Homo sapiens OX=9606 GN=DHX35 PE=1 SV=2	0	281.174	65	39	332	39	703	78.9	8.59	968.5	39	0	0.753	0.341042	114.1	85.9	26.98	15.06	High	High	High	High	High	High	1
FALSE	High	Master Protein	O75330	Hyaluronan mediated motility receptor OS=Homo sapiens OX=9606 GN=HMMR PE=1 SV=2	0	136.665	46	28	69	28	724	84	5.83	199.61	28	0	0.612	0.341042	124.1	75.9	19.22	32.26	High	High	High	High	High	High	1
FALSE	High	Master Protein	Q96B26	Exosome complex component RRP43 OS=Homo sapiens OX=9606 GN=EXOSC8 PE=1 SV=1	0	35.9	36	9	40	9	276	30	5.3	83.49	9	0	0.749	0.341042	114.3	85.7	22.84	15.94	High	High	High	High	High	High	1
FALSE	High	Master Protein	Q02978	Mitochondrial 2-oxoglutarate/malate carrier protein OS=Homo sapiens OX=9606 GN=SLC25A11 PE=1 SV=3	0	10.367	8	2	3	2	314	34	9.91	7.82	2	0	0.557	0.341042	128.5	71.5	61.25	40.71	Peak Found	High	Peak Found	Peak Found	Peak Found	High	1
FALSE	High	Master Protein	Q9UBU9	Nuclear RNA export factor 1 OS=Homo sapiens OX=9606 GN=NXF1 PE=1 SV=1	0	87.363	39	19	77	19	619	70.1	8.51	179.29	19	0	0.724	0.343769	116	84	21.05	17.5	High	High	High	High	High	High	1
FALSE	High	Master Protein	P28062	Proteasome subunit beta type-8 OS=Homo sapiens OX=9606 GN=PSMB8 PE=1 SV=3	0	11.806	15	4	8	4	276	30.3	7.43	12.13	4	0	8.532	0.344271	21	179	79.69	21.77	Peak Found	Peak Found	Not Found	High	High	High	1
FALSE	High	Master Protein	O43913	Origin recognition complex subunit 5 OS=Homo sapiens OX=9606 GN=ORC5 PE=1 SV=1	0	34.576	25	10	33	10	435	50.3	7.74	69.34	10	0	0.276	0.34433	156.7	43.3	48.87	90.38	High	High	High	High	High	High	1
FALSE	High	Master Protein	Q9BXJ9	N-alpha-acetyltransferase 15, NatA auxiliary subunit OS=Homo sapiens OX=9606 GN=NAA15 PE=1 SV=1	0	16.654	7	6	14	6	866	101.2	7.42	21.17	6	0	0.657	0.34433	120.7	79.3	18.7	39.63	High	High	High	High	Peak Found	High	1
FALSE	High	Master Protein	P46013	Proliferation marker protein Ki-67 OS=Homo sapiens OX=9606 GN=MKI67 PE=1 SV=2	0	19.578	4	6	6	6	3256	358.5	9.45	9.55	6	0	0.388	0.344424	144.1	55.9	95.75	88.22	Peak Found	High	Peak Found	Peak Found	Peak Found	Peak Found	1
FALSE	High	Master Protein	P31946	14-3-3 protein beta/alpha OS=Homo sapiens OX=9606 GN=YWHAB PE=1 SV=3	0	36.232	35	9	50	4	246	28.1	4.83	99.21	9	0	1.397	0.344978	83.4	116.6	16.5	34.63	High	High	High	High	High	High	1
FALSE	High	Master Protein	Q13045	Protein flightless-1 homolog OS=Homo sapiens OX=9606 GN=FLII PE=1 SV=2	0	388.275	54	56	390	56	1269	144.7	6.05	1123.18	56	0	1.221	0.345052	90	110	15.42	15.4	High	High	High	High	High	High	1	Acetyl [N-Term]; Biotin [K447; K456]
FALSE	High	Master Protein	P04406	Glyceraldehyde-3-phosphate dehydrogenase OS=Homo sapiens OX=9606 GN=GAPDH PE=1 SV=3	0	960.442	93	44	2196	44	335	36	8.46	7437.21	44	0	1.26	0.345359	88.5	111.5	26.8	1.79	High	High	High	High	High	High	1
FALSE	High	Master Protein	P42167	Lamina-associated polypeptide 2, isoforms beta/gamma OS=Homo sapiens OX=9606 GN=TMPO PE=1 SV=2	0	59.548	38	11	49	4	454	50.6	9.38	107.92	11	0	0.498	0.345722	133.5	66.5	4.02	50.71	High	High	High	High	High	High	1
FALSE	High	Master Protein	P40937	Replication factor C subunit 5 OS=Homo sapiens OX=9606 GN=RFC5 PE=1 SV=1	0	121.334	71	20	90	20	340	38.5	7.2	236.23	20	0	0.44	0.347059	138.9	61.1	84.93	51.57	High	High	High	High	High	High	1	Acetyl [N-Term]
FALSE	High	Master Protein	P61201	COP9 signalosome complex subunit 2 OS=Homo sapiens OX=9606 GN=COPS2 PE=1 SV=1	0	85.246	49	16	75	16	443	51.6	5.53	206.53	16	0	0.864	0.347059	107.3	92.7	11.61	12.42	High	High	High	High	High	High	1
FALSE	High	Master Protein	P09913	Interferon-induced protein with tetratricopeptide repeats 2 OS=Homo sapiens OX=9606 GN=IFIT2 PE=1 SV=1	0	82.148	48	18	42	17	472	54.6	6.76	117.46	18	0	0.831	0.347059	109.2	90.8	15	11.07	Peak Found	Peak Found	Peak Found	High	High	High	1
FALSE	High	Master Protein	Q99700	Ataxin-2 OS=Homo sapiens OX=9606 GN=ATXN2 PE=1 SV=2	0	56.123	16	12	46	11	1313	140.2	9.57	101.48	12	0	0.711	0.347774	116.9	83.1	32.54	24.01	High	High	High	High	High	High	1
FALSE	High	Master Protein	Q5T8P6	RNA-binding protein 26 OS=Homo sapiens OX=9606 GN=RBM26 PE=1 SV=3	0	12.115	4	3	8	2	1007	113.5	9.16	20.92	3	0	0.393	0.347774	143.6	56.4	46.44	61.37	High	High	Peak Found	Peak Found	Peak Found	Peak Found	1
FALSE	High	Master Protein	Q99436	Proteasome subunit beta type-7 OS=Homo sapiens OX=9606 GN=PSMB7 PE=1 SV=1	0	81.715	54	10	53	10	277	29.9	7.68	150.69	10	0	1.209	0.348486	90.5	109.5	37.82	79.89	High	High	High	High	High	High	1
FALSE	High	Master Protein	Q9UG63	ATP-binding cassette sub-family F member 2 OS=Homo sapiens OX=9606 GN=ABCF2 PE=1 SV=2	0	39.742	17	9	31	9	623	71.2	7.37	65.27	9	0	1.485	0.348792	80.5	119.5	50.77	28.78	Peak Found	High	High	High	High	High	1
FALSE	High	Master Protein	Q9GZY0	Nuclear RNA export factor 2 OS=Homo sapiens OX=9606 GN=NXF2 PE=1 SV=1	0	122.087	42	21	98	21	626	71.6	7.64	264.96	21	0	0.863	0.349089	107.3	92.7	23.87	6.56	High	High	High	High	High	High	1
FALSE	High	Master Protein	Q5EBL8	PDZ domain-containing protein 11 OS=Homo sapiens OX=9606 GN=PDZD11 PE=1 SV=2	0	8.776	21	2	5	2	140	16.1	7.21	19.68	2	0	0.487	0.349089	134.5	65.5	19.21	37.2	Peak Found	High	Peak Found	High	High	Peak Found	1
FALSE	High	Master Protein	P0C7P0	CDGSH iron-sulfur domain-containing protein 3, mitochondrial OS=Homo sapiens OX=9606 GN=CISD3 PE=1 SV=1	0	7.59	15	2	7	2	127	14.2	10.55	12.63	2	0	0.931	0.349335	103.6	96.4	11.57	14.6	High	High	Peak Found	High	High	High	1
FALSE	High	Master Protein	P57105	Synaptojanin-2-binding protein OS=Homo sapiens OX=9606 GN=SYNJ2BP PE=1 SV=2	0	8.214	14	2	5	2	145	15.9	6.3	10.26	2	0	2.403	0.349498	58.8	141.2	65.89	8.12	Peak Found	High	Peak Found	High	High	High	1
FALSE	High	Master Protein	O00291	Huntingtin-interacting protein 1 OS=Homo sapiens OX=9606 GN=HIP1 PE=1 SV=5	0	33.531	10	6	13	6	1037	116.1	5.3	41.52	6	0	6.874	0.35045	25.4	174.6	73.55	9.42	Peak Found	Peak Found	Peak Found	High	High	High	1
FALSE	High	Master Protein	Q3B7J2	Glucose-fructose oxidoreductase domain-containing protein 2 OS=Homo sapiens OX=9606 GN=GFOD2 PE=2 SV=1	0	21.333	17	7	28	7	385	42.2	6.44	44.8	7	0	1.238	0.35045	89.4	110.6	15.58	13.25	High	High	High	High	High	High	1
FALSE	High	Master Protein	Q9H6D7	HAUS augmin-like complex subunit 4 OS=Homo sapiens OX=9606 GN=HAUS4 PE=1 SV=1	0	52.454	39	12	45	12	363	42.4	5.68	112.35	12	0	1.498	0.352524	80	120	38.74	27.42	High	High	High	High	High	High	1
FALSE	High	Master Protein	Q9H1K4	Mitochondrial glutamate carrier 2 OS=Homo sapiens OX=9606 GN=SLC25A18 PE=1 SV=1	0.001	5.222	5	2	6	2	315	33.8	9.25	7.25	2	0	1.385	0.352734	83.9	116.1	22.55	7.74	High	High	High	High	Peak Found	High	1
FALSE	High	Master Protein	Q9ULW3	Activator of basal transcription 1 OS=Homo sapiens OX=9606 GN=ABT1 PE=1 SV=1	0	8.19	19	3	6	3	272	31.1	9.88	8.13	3	0	0.686	0.353178	118.6	81.4	40.7	20.76	High	High	High	Peak Found	Peak Found	High	1
FALSE	High	Master Protein	Q86XZ4	Spermatogenesis-associated serine-rich protein 2 OS=Homo sapiens OX=9606 GN=SPATS2 PE=1 SV=1	0	89.953	36	16	80	16	545	59.5	8.9	198.27	16	0	0.8	0.35381	111.1	88.9	41.2	18.65	High	High	High	High	High	High	1
FALSE	High	Master Protein	P21281	V-type proton ATPase subunit B, brain isoform OS=Homo sapiens OX=9606 GN=ATP6V1B2 PE=1 SV=3	0	56.311	30	11	49	11	511	56.5	5.81	120.59	11	0	1.222	0.353832	90	110	7.15	21.2	High	High	High	High	High	High	1
FALSE	High	Master Protein	P18031	Tyrosine-protein phosphatase non-receptor type 1 OS=Homo sapiens OX=9606 GN=PTPN1 PE=1 SV=1	0	19.602	12	5	17	5	435	49.9	6.27	33.14	5	0	2.895	0.353832	51.4	148.6	90.42	16.51	Peak Found	High	Peak Found	High	High	High	1
FALSE	High	Master Protein	Q8TD19	Serine/threonine-protein kinase Nek9 OS=Homo sapiens OX=9606 GN=NEK9 PE=1 SV=2	0	390.255	67	49	431	49	979	107.1	5.74	1274.19	49	0	0.956	0.354693	102.2	97.8	18.54	16.18	High	High	High	High	High	High	1
FALSE	High	Master Protein	Q7Z6Z7	E3 ubiquitin-protein ligase HUWE1 OS=Homo sapiens OX=9606 GN=HUWE1 PE=1 SV=3	0	269.982	19	54	141	54	4374	481.6	5.22	380.55	54	0	1.185	0.354693	91.5	108.5	21.74	8.97	High	High	High	High	High	High	1
FALSE	High	Master Protein	Q9HAS0	Protein Njmu-R1 OS=Homo sapiens OX=9606 GN=C17orf75 PE=1 SV=2	0	13.778	11	4	5	4	396	44.6	5.03	9.44	4	0	2.073	0.354693	65.1	134.9	59.28	29.99	Peak Found	Peak Found	High	High	High	High	1
FALSE	High	Master Protein	P56537	Eukaryotic translation initiation factor 6 OS=Homo sapiens OX=9606 GN=EIF6 PE=1 SV=1	0	58.946	43	6	31	6	245	26.6	4.68	109.46	6	0	1.173	0.355129	92	108	11.38	14.56	High	High	High	High	High	High	1
FALSE	High	Master Protein	Q9BYG3	MKI67 FHA domain-interacting nucleolar phosphoprotein OS=Homo sapiens OX=9606 GN=NIFK PE=1 SV=1	0	13.94	14	3	9	3	293	34.2	9.88	20.03	3	0	0.788	0.355277	111.9	88.1	35.58	5.7	High	High	High	High	Peak Found	High	1
FALSE	High	Master Protein	Q13085	Acetyl-CoA carboxylase 1 OS=Homo sapiens OX=9606 GN=ACACA PE=1 SV=2	0	3832	89	266	8283	242	2346	265.4	6.37	26870.9	266	37	1.374	0.356524	84.3	115.7	35.71	37.91	High	High	High	High	High	High	1	Acetyl [N-Term]
FALSE	High	Master Protein	P57737	Coronin-7 OS=Homo sapiens OX=9606 GN=CORO7 PE=1 SV=2	0	31.723	19	8	14	8	925	100.5	5.8	39.65	8	0	11.165	0.356524	16.4	183.6	136.61	37.22	Peak Found	Peak Found	High	High	High	High	1
FALSE	High	Master Protein	Q8N9N2	Activating signal cointegrator 1 complex subunit 1 OS=Homo sapiens OX=9606 GN=ASCC1 PE=1 SV=1	0	51.769	27	10	89	10	400	45.5	5.54	220.71	10	0	0.745	0.357156	114.6	85.4	25.52	3.47	High	High	High	High	High	High	1	Acetyl [N-Term]
FALSE	High	Master Protein	Q96D71	RalBP1-associated Eps domain-containing protein 1 OS=Homo sapiens OX=9606 GN=REPS1 PE=1 SV=3	0	253.106	51	37	253	37	796	86.6	5.69	705.75	37	0	1.322	0.357461	86.1	113.9	18.79	18.91	High	High	High	High	High	High	1	Acetyl [N-Term]
FALSE	High	Master Protein	P18615	Negative elongation factor E OS=Homo sapiens OX=9606 GN=NELFE PE=1 SV=3	0	30.916	29	8	22	8	380	43.2	9.33	52.13	8	0	0.561	0.35805	128.2	71.8	22.32	38.38	High	High	High	High	High	High	1
FALSE	High	Master Protein	Q14232	Translation initiation factor eIF-2B subunit alpha OS=Homo sapiens OX=9606 GN=EIF2B1 PE=1 SV=1	0	23.786	23	6	19	6	305	33.7	7.33	43.92	6	0	1.355	0.35805	84.9	115.1	36.79	7.32	High	High	High	High	High	High	1
FALSE	High	Master Protein	P62995	Transformer-2 protein homolog beta OS=Homo sapiens OX=9606 GN=TRA2B PE=1 SV=1	0	11.905	11	3	9	3	288	33.6	11.25	19.44	3	0	0.573	0.35805	127.2	72.8	15.62	32.08	High	High	High	High	High	Peak Found	1
FALSE	High	Master Protein	Q68EM7	Rho GTPase-activating protein 17 OS=Homo sapiens OX=9606 GN=ARHGAP17 PE=1 SV=1	0	48.151	15	9	40	9	881	95.4	7.62	91.12	9	0	0.747	0.358403	114.5	85.5	23.44	5.77	High	High	High	High	High	High	1
FALSE	High	Master Protein	Q96BD8	Spindle and kinetochore-associated protein 1 OS=Homo sapiens OX=9606 GN=SKA1 PE=1 SV=1	0	27.76	27	5	21	5	255	29.5	7.12	51.16	5	0	0.662	0.358686	120.4	79.6	24.29	24.87	High	High	High	High	High	High	1
FALSE	High	Master Protein	Q07352	mRNA decay activator protein ZFP36L1 OS=Homo sapiens OX=9606 GN=ZFP36L1 PE=1 SV=1	0	16.293	12	4	12	4	338	36.3	7.96	25.3	4	0	1.544	0.359129	78.6	121.4	34.1	29.34	High	High	High	High	High	High	1
FALSE	High	Master Protein	Q9P0K7	Ankycorbin OS=Homo sapiens OX=9606 GN=RAI14 PE=1 SV=2	0	11.129	5	3	7	3	980	110	6.21	20.64	3	0	0.814	0.359444	110.2	89.8	11.59	20.14	High	High	High	High	Peak Found	High	1
FALSE	High	Master Protein	Q96I24	Far upstream element-binding protein 3 OS=Homo sapiens OX=9606 GN=FUBP3 PE=1 SV=2	0	119.823	54	24	126	20	572	61.6	8.38	314	24	4	0.757	0.362759	113.8	86.2	18.86	11.56	High	High	High	High	High	High	1
FALSE	High	Master Protein	Q13885	Tubulin beta-2A chain OS=Homo sapiens OX=9606 GN=TUBB2A PE=1 SV=1	0	728.362	87	44	2886	3	445	49.9	4.89	8684.25	44	0	1.129	0.362825	93.9	106.1	9.86	21.36	High	High	High	High	High	High	1
FALSE	High	Master Protein	Q9BZL6	Serine/threonine-protein kinase D2 OS=Homo sapiens OX=9606 GN=PRKD2 PE=1 SV=3	0.003	4.319	3	2	2	2	878	96.7	6.84	2.57	2	0	1.769	0.36344	72.2	127.8	61.87	46.4	Peak Found	Peak Found	Peak Found	High	Peak Found	High	1
FALSE	High	Master Protein	Q01201	Transcription factor RelB OS=Homo sapiens OX=9606 GN=RELB PE=1 SV=2	0	26.609	15	6	14	6	579	62.1	6.24	28	6	0	1.45	0.363783	81.6	118.4	20.58	37.79	High	Peak Found	High	High	High	High	1
FALSE	High	Master Protein	Q8TDJ6	DmX-like protein 2 OS=Homo sapiens OX=9606 GN=DMXL2 PE=1 SV=2	0	25.902	3	6	12	5	3036	339.4	6.38	32.74	6	0	1.407	0.363842	83.1	116.9	11.61	20.33	High	Peak Found	High	High	Peak Found	High	1
FALSE	High	Master Protein	P27694	Replication protein A 70 kDa DNA-binding subunit OS=Homo sapiens OX=9606 GN=RPA1 PE=1 SV=2	0	40.894	18	8	21	8	616	68.1	7.21	50.77	8	0	0.531	0.363895	130.6	69.4	48.37	70.32	High	High	High	High	High	High	1
FALSE	High	Master Protein	Q9Y6M1	Insulin-like growth factor 2 mRNA-binding protein 2 OS=Homo sapiens OX=9606 GN=IGF2BP2 PE=1 SV=2	0	166.699	51	30	263	27	599	66.1	8.46	689.98	30	1	0.846	0.364662	108.3	91.7	9.6	3.26	High	High	High	High	High	High	1
FALSE	High	Master Protein	Q13526	Peptidyl-prolyl cis-trans isomerase NIMA-interacting 1 OS=Homo sapiens OX=9606 GN=PIN1 PE=1 SV=1	0	16.663	37	4	4	4	163	18.2	8.82	9.87	4	0	0.36	0.364662	147.1	52.9	134.22	33.52	Peak Found	High	Peak Found	Peak Found	Peak Found	Peak Found	1
FALSE	High	Master Protein	Q9Y490	Talin-1 OS=Homo sapiens OX=9606 GN=TLN1 PE=1 SV=3	0	1347.09	69	165	1421	165	2541	269.6	6.07	4499.68	165	0	0.836	0.3647	108.9	91.1	14.14	22.44	High	High	High	High	High	High	1	Biotin [K2531]
FALSE	High	Master Protein	O95251	Histone acetyltransferase KAT7 OS=Homo sapiens OX=9606 GN=KAT7 PE=1 SV=1	0	10.295	5	2	2	2	611	70.6	8.85	7.09	2	0	0.584	0.365028	126.3	73.7	48.26	66.63	Peak Found	High	Peak Found	Peak Found	Peak Found	Peak Found	1
FALSE	High	Master Protein	P82650	28S ribosomal protein S22, mitochondrial OS=Homo sapiens OX=9606 GN=MRPS22 PE=1 SV=1	0	22.825	20	5	15	5	360	41.3	7.9	38.99	5	0	1.813	0.367746	71.1	128.9	36.72	10.1	High	High	Peak Found	High	High	High	1
FALSE	High	Master Protein	Q9UPN7	Serine/threonine-protein phosphatase 6 regulatory subunit 1 OS=Homo sapiens OX=9606 GN=PPP6R1 PE=1 SV=5	0	65.919	27	13	58	13	881	96.7	4.55	163.84	13	0	0.829	0.368511	109.4	90.6	5.78	16.54	High	High	High	High	High	High	1
FALSE	High	Master Protein	Q15629	Translocating chain-associated membrane protein 1 OS=Homo sapiens OX=9606 GN=TRAM1 PE=1 SV=3	0	25.181	16	5	21	5	374	43	9.63	44.87	5	0	1.937	0.368511	68.1	131.9	45.68	13.96	High	High	High	High	High	High	1
FALSE	High	Master Protein	O75131	Copine-3 OS=Homo sapiens OX=9606 GN=CPNE3 PE=1 SV=1	0	8.64	5	2	2	2	537	60.1	5.85	5.59	2	0	1.465	0.36903	81.1	118.9	6.05	38.91	Peak Found	Peak Found	Peak Found	Peak Found	High	Peak Found	1
FALSE	High	Master Protein	P62913	60S ribosomal protein L11 OS=Homo sapiens OX=9606 GN=RPL11 PE=1 SV=2	0	135.656	60	19	245	19	178	20.2	9.6	712.67	19	0	0.723	0.369393	116.1	83.9	12.66	24.17	High	High	High	High	High	High	1
FALSE	High	Master Protein	Q15056	Eukaryotic translation initiation factor 4H OS=Homo sapiens OX=9606 GN=EIF4H PE=1 SV=5	0	17.351	25	5	30	5	248	27.4	7.23	46.45	5	0	1.193	0.369396	91.2	108.8	16.36	20.75	High	High	High	High	High	High	1
FALSE	High	Master Protein	Q9UMY1	Nucleolar protein 7 OS=Homo sapiens OX=9606 GN=NOL7 PE=1 SV=2	0	13.608	17	3	8	3	257	29.4	9.67	17.42	3	0	0.745	0.369396	114.6	85.4	30.39	23.45	High	High	High	High	Peak Found	High	1
FALSE	High	Master Protein	Q9Y5L0	Transportin-3 OS=Homo sapiens OX=9606 GN=TNPO3 PE=1 SV=3	0	8.453	4	3	5	3	923	104.1	5.57	4.41	3	0	1.814	0.369396	71.1	128.9	37.58	55.35	Peak Found	Peak Found	Peak Found	High	High	High	1
FALSE	High	Master Protein	P60059	Protein transport protein Sec61 subunit gamma OS=Homo sapiens OX=9606 GN=SEC61G PE=1 SV=1	0	7.891	37	2	7	2	68	7.7	9.99	20.54	2	0	2.755	0.369539	53.3	146.7	83.7	14.93	Peak Found	High	Peak Found	High	High	High	1	Acetyl [N-Term]
FALSE	High	Master Protein	O43660	Pleiotropic regulator 1 OS=Homo sapiens OX=9606 GN=PLRG1 PE=1 SV=1	0	66.302	38	13	30	13	514	57.2	9.17	70.37	13	0	0.667	0.370396	120	80	37.92	9.12	High	High	High	High	High	High	1
FALSE	High	Master Protein	Q96GM8	Target of EGR1 protein 1 OS=Homo sapiens OX=9606 GN=TOE1 PE=1 SV=1	0	27.889	20	8	24	8	510	56.5	7.18	53.54	8	0	0.809	0.370396	110.6	89.4	17.54	33.19	High	High	High	High	High	High	1
FALSE	High	Master Protein	Q9BTE7	DCN1-like protein 5 OS=Homo sapiens OX=9606 GN=DCUN1D5 PE=1 SV=1	0	6.716	8	2	7	2	237	27.5	5.58	14.6	2	0	2.943	0.370675	50.7	149.3	47.21	10.25	Not Found	Peak Found	Peak Found	High	High	High	1
FALSE	High	Master Protein	O60313	Dynamin-like 120 kDa protein, mitochondrial OS=Homo sapiens OX=9606 GN=OPA1 PE=1 SV=3	0	9.041	3	3	11	3	960	111.6	7.87	22.05	3	0	3.493	0.370908	44.5	155.5	54.73	10.73	High	High	Not Found	High	High	High	1
FALSE	High	Master Protein	Q9NW08	DNA-directed RNA polymerase III subunit RPC2 OS=Homo sapiens OX=9606 GN=POLR3B PE=1 SV=2	0	20.441	6	7	11	7	1133	127.7	8.5	15.14	7	0	0.486	0.371325	134.6	65.4	104.67	20.91	High	High	High	Peak Found	Peak Found	Peak Found	1
FALSE	High	Master Protein	P06730	Eukaryotic translation initiation factor 4E OS=Homo sapiens OX=9606 GN=EIF4E PE=1 SV=2	0	50.602	35	11	85	11	217	25.1	6.15	182.77	11	0	0.961	0.371539	102	98	8.39	14.62	High	High	High	High	High	High	1
FALSE	High	Master Protein	P62714	Serine/threonine-protein phosphatase 2A catalytic subunit beta isoform OS=Homo sapiens OX=9606 GN=PPP2CB PE=1 SV=1	0	148.745	70	20	143	2	309	35.6	5.43	474.99	20	0	1.672	0.372195	74.8	125.2	44.63	14.22	High	High	High	High	Peak Found	High	1	Acetyl [N-Term]; Biotin [K283]
FALSE	High	Master Protein	Q13131	5'-AMP-activated protein kinase catalytic subunit alpha-1 OS=Homo sapiens OX=9606 GN=PRKAA1 PE=1 SV=4	0	160.627	47	24	160	24	559	64	8.12	482.28	24	0	1.143	0.372738	93.3	106.7	11.68	29.74	High	High	High	High	High	High	1
FALSE	High	Master Protein	Q99567	Nuclear pore complex protein Nup88 OS=Homo sapiens OX=9606 GN=NUP88 PE=1 SV=2	0	176.829	51	30	228	30	741	83.5	5.69	683.91	30	0	1.481	0.373013	80.6	119.4	33.59	74.03	High	High	High	High	High	High	1
FALSE	High	Master Protein	P00711	Alpha-lactalbumin precursor (Lactose synthase B protein) (Allergen Bos d 4)	0	17.832	39	2	8	2	142	16.2	5.14	30	2	0	2.738	0.373013	53.5	146.5	44.93	86.32	High	High	High	High	High	High	1
FALSE	High	Master Protein	P82673	28S ribosomal protein S35, mitochondrial OS=Homo sapiens OX=9606 GN=MRPS35 PE=1 SV=1	0	26.15	31	6	18	6	323	36.8	8.24	49.38	6	0	1.462	0.373071	81.2	118.8	34.19	8.08	High	High	High	High	High	High	1
FALSE	High	Master Protein	Q9UBQ5	Eukaryotic translation initiation factor 3 subunit K OS=Homo sapiens OX=9606 GN=EIF3K PE=1 SV=1	0	22.243	27	6	19	6	218	25	4.93	53.09	6	0	0.564	0.373211	127.9	72.1	71.6	9.01	High	High	High	High	High	High	1
FALSE	High	Master Protein	Q9UBM7	7-dehydrocholesterol reductase OS=Homo sapiens OX=9606 GN=DHCR7 PE=1 SV=1	0	17.57	11	5	22	5	475	54.5	8.7	48.76	5	0	2.26	0.373931	61.4	138.6	40.68	35.23	High	High	High	High	High	High	1
FALSE	High	Master Protein	Q9Y2T2	AP-3 complex subunit mu-1 OS=Homo sapiens OX=9606 GN=AP3M1 PE=1 SV=1	0	193.211	68	22	374	18	418	46.9	6.93	1067.61	22	5	0.848	0.374629	108.2	91.8	11.75	12.09	High	High	High	High	High	High	1
FALSE	High	Master Protein	Q92574	Hamartin OS=Homo sapiens OX=9606 GN=TSC1 PE=1 SV=2	0	104.624	22	18	68	18	1164	129.7	6.47	201.98	18	0	1.095	0.374629	95.5	104.5	25.12	13.33	High	High	High	High	High	High	1
FALSE	High	Master Protein	O75427	Leucine-rich repeat and calponin homology domain-containing protein 4 OS=Homo sapiens OX=9606 GN=LRCH4 PE=1 SV=2	0	58.94	26	13	53	13	683	73.4	8.22	112.78	13	0	1.338	0.374629	85.5	114.5	28.79	10.42	High	High	High	High	High	High	1
FALSE	High	Master Protein	P06396	Gelsolin 82,954 Plasma Phosphorylation	0	6.32	2	2	5	2	782	85.6	6.28	6.6	2	0	1.331	0.374629	85.8	114.2	7.33	24.09	Peak Found	High	High	High	Peak Found	Peak Found	1
FALSE	High	Master Protein	A1L0T0	Acetolactate synthase-like protein OS=Homo sapiens OX=9606 GN=ILVBL PE=1 SV=2	0	196.89	50	19	107	19	632	67.8	8.15	391.66	19	0	1.294	0.376268	87.2	112.8	37.51	17.01	High	High	High	High	High	High	1
FALSE	High	Master Protein	Q86UP2	Kinectin OS=Homo sapiens OX=9606 GN=KTN1 PE=1 SV=1	0	30.406	7	8	9	8	1357	156.2	5.64	18.3	8	0	0.692	0.376268	118.2	81.8	43.02	13.04	Peak Found	High	High	High	High	Peak Found	1
FALSE	High	Master Protein	Q96B97	SH3 domain-containing kinase-binding protein 1 OS=Homo sapiens OX=9606 GN=SH3KBP1 PE=1 SV=2	0	319.892	53	40	477	40	665	73.1	6.62	1464.55	40	0	0.755	0.377791	114	86	27.69	15.26	High	High	High	High	High	High	1
FALSE	High	Master Protein	Q8IY47	Kelch repeat and BTB domain-containing protein 2 OS=Homo sapiens OX=9606 GN=KBTBD2 PE=1 SV=2	0.001	5.016	3	2	6	2	623	71.3	5.62	5.99	2	0	1.071	0.377977	96.6	103.4	11.16	5.19	High	Peak Found	High	High	High	High	1
FALSE	High	Master Protein	O43823	A-kinase anchor protein 8 OS=Homo sapiens OX=9606 GN=AKAP8 PE=1 SV=1	0.004	4.186	2	2	2	2	692	76.1	5.15	3.58	2	0	0.619	0.379175	123.5	76.5	36.33	20.08	Peak Found	High	Peak Found	Peak Found	Peak Found	Peak Found	1
FALSE	High	Master Protein	Q9UMS4	Pre-mRNA-processing factor 19 OS=Homo sapiens OX=9606 GN=PRPF19 PE=1 SV=1	0	181.878	67	23	163	23	504	55.1	6.61	480.96	23	0	0.652	0.379299	121	79	68.4	35.64	High	High	High	High	High	High	1
FALSE	High	Master Protein	P50914	60S ribosomal protein L14 OS=Homo sapiens OX=9606 GN=RPL14 PE=1 SV=4	0	132.732	63	22	275	22	215	23.4	10.93	622.27	22	0	0.862	0.380225	107.4	92.6	11.32	6.99	High	High	High	High	High	High	1
FALSE	High	Master Protein	Q12929	Epidermal growth factor receptor kinase substrate 8 OS=Homo sapiens OX=9606 GN=EPS8 PE=1 SV=1	0	10.039	5	2	2	2	822	91.8	7.5	5.35	2	0	1.564	0.380225	78	122	31.8	60	Peak Found	Peak Found	High	Peak Found	Peak Found	High	1
FALSE	High	Master Protein	Q14764	Major vault protein OS=Homo sapiens OX=9606 GN=MVP PE=1 SV=4	0	92.099	32	21	64	21	893	99.3	5.48	164.53	21	0	0.511	0.38147	132.4	67.6	42.08	12.59	High	High	High	High	High	High	1
FALSE	High	Master Protein	P18077	60S ribosomal protein L35a OS=Homo sapiens OX=9606 GN=RPL35A PE=1 SV=2	0	95.631	85	21	267	21	110	12.5	11.06	503.65	21	0	0.816	0.381693	110.2	89.8	18.29	7.32	High	High	High	High	High	High	1
FALSE	High	Master Protein	P12081	Histidyl-tRNA synthetase [Jo-1] 58,223 Recombinant E. coli	0	89.095	50	22	77	22	509	57.4	5.88	181.42	22	0	0.907	0.381693	104.9	95.1	18.28	25.68	High	High	High	High	High	High	1
FALSE	High	Master Protein	P14618	Pyruvate kinase PKM OS=Homo sapiens OX=9606 GN=PKM PE=1 SV=4	0	283.062	73	35	291	35	531	57.9	7.84	910.76	35	0	0.661	0.382853	120.4	79.6	18.46	25.24	High	High	High	High	High	High	1
FALSE	High	Master Protein	E9PRG8	Uncharacterized protein C11orf98 OS=Homo sapiens OX=9606 GN=C11orf98 PE=4 SV=2	0	22.63	44	5	23	4	123	14.2	11.53	48.18	5	0	0.81	0.383168	110.5	89.5	38.68	2.31	High	High	High	High	High	High	1
FALSE	High	Master Protein	Q96EY4	Translation machinery-associated protein 16 OS=Homo sapiens OX=9606 GN=TMA16 PE=1 SV=2	0	7.465	11	2	6	2	203	23.8	9.26	15.23	2	0	0.479	0.383494	135.2	64.8	51.96	49.23	High	High	High	Peak Found	Peak Found	High	1
FALSE	High	Master Protein	P38435	Vitamin K-dependent gamma-carboxylase OS=Homo sapiens OX=9606 GN=GGCX PE=1 SV=2	0	6.573	3	2	4	2	758	87.5	8.02	10.19	2	0	2.315	0.38388	60.3	139.7	12.21	43.39	Peak Found	Peak Found	Peak Found	High	High	High	1
FALSE	High	Master Protein	O95359	Transforming acidic coiled-coil-containing protein 2 OS=Homo sapiens OX=9606 GN=TACC2 PE=1 SV=3	0	65.008	7	17	55	13	2948	309.2	4.79	122.97	17	4	2.126	0.384026	64	136	48.18	34.94	High	High	High	High	High	High	1
FALSE	High	Master Protein	Q14203	Dynactin subunit 1 OS=Homo sapiens OX=9606 GN=DCTN1 PE=1 SV=3	0	545.578	61	74	528	74	1278	141.6	5.81	1538.07	74	0	0.66	0.384196	120.5	79.5	15.61	23.96	High	High	High	High	High	High	1
FALSE	High	Master Protein	Q8TBX8	Phosphatidylinositol 5-phosphate 4-kinase type-2 gamma OS=Homo sapiens OX=9606 GN=PIP4K2C PE=1 SV=3	0	22.982	13	3	15	3	421	47.3	6.84	47.64	3	0	0.765	0.384471	113.3	86.7	11.37	46.22	High	High	High	High	High	High	1
FALSE	High	Master Protein	P27348	14-3-3 protein theta OS=Homo sapiens OX=9606 GN=YWHAQ PE=1 SV=1	0	25.033	34	7	31	4	245	27.7	4.78	66.42	7	0	1.091	0.386155	95.6	104.4	28.46	33.93	High	High	High	High	High	High	1	Acetyl [N-Term]
FALSE	High	Master Protein	Q10570	Cleavage and polyadenylation specificity factor subunit 1 OS=Homo sapiens OX=9606 GN=CPSF1 PE=1 SV=2	0	22.957	3	3	8	3	1443	160.8	6.4	24.75	3	0	0.612	0.386963	124	76	52.21	58.45	High	High	Peak Found	High	High	High	1
FALSE	High	Master Protein	Q15058	Kinesin-like protein KIF14 OS=Homo sapiens OX=9606 GN=KIF14 PE=1 SV=1	0	15.808	3	5	10	5	1648	186.4	7.91	15.83	5	0	1.752	0.388246	72.7	127.3	66.71	34.43	Peak Found	High	High	High	High	High	1
FALSE	High	Master Protein	P02786	Transferrin receptor protein 1 OS=Homo sapiens OX=9606 GN=TFRC PE=1 SV=2	0	19.399	8	5	7	5	760	84.8	6.61	16.97	5	0	2.152	0.389148	63.5	136.5	63.09	16.78	Peak Found	High	Peak Found	High	Peak Found	High	1
FALSE	High	Master Protein	Q9NVC6	Mediator of RNA polymerase II transcription subunit 17 OS=Homo sapiens OX=9606 GN=MED17 PE=1 SV=2	0	51.961	24	11	22	11	651	72.8	7.44	62.39	11	0	0.202	0.390334	166.3	33.7	25.99	107.97	High	High	High	High	High	High	1	Biotin [K151; K162]
FALSE	High	Master Protein	Q5VW36	Focadhesin OS=Homo sapiens OX=9606 GN=FOCAD PE=1 SV=1	0	269.899	34	48	245	48	1801	199.9	6.62	650.94	48	0	0.782	0.390468	112.2	87.8	11.28	19.12	High	High	High	High	High	High	1
FALSE	High	Master Protein	Q9H9A5	CCR4-NOT transcription complex subunit 10 OS=Homo sapiens OX=9606 GN=CNOT10 PE=1 SV=1	0	143.114	50	24	107	24	744	82.3	7.78	321.48	24	0	0.789	0.390468	111.8	88.2	23.91	26.54	High	High	High	High	High	High	1
FALSE	High	Master Protein	Q8IW35	Centrosomal protein of 97 kDa OS=Homo sapiens OX=9606 GN=CEP97 PE=1 SV=1	0	107.871	36	20	85	20	865	96.9	5.02	218.24	20	0	2.329	0.390468	60.1	139.9	13.77	46.5	High	High	High	High	High	High	1
FALSE	High	Master Protein	P15170	Eukaryotic peptide chain release factor GTP-binding subunit ERF3A OS=Homo sapiens OX=9606 GN=GSPT1 PE=1 SV=1	0	49.325	29	12	47	12	499	55.7	5.62	94.33	12	0	8.247	0.390468	21.6	178.4	136.98	51.58	High	High	High	High	High	High	1
FALSE	High	Master Protein	Q9UBB9	Tuftelin-interacting protein 11 OS=Homo sapiens OX=9606 GN=TFIP11 PE=1 SV=1	0	20.157	12	6	6	6	837	96.8	5.67	11.69	6	0	0.558	0.390468	128.4	71.6	60.23	29.48	Peak Found	High	Peak Found	Peak Found	Peak Found	Peak Found	1
FALSE	High	Master Protein	O60678	Protein arginine N-methyltransferase 3 OS=Homo sapiens OX=9606 GN=PRMT3 PE=1 SV=4	0	16.459	10	5	17	5	531	59.9	5.35	36.53	5	0	1.665	0.390468	75	125	52.44	26.14	High	High	High	High	High	High	1
FALSE	High	Master Protein	Q6UWP8	Suprabasin OS=Homo sapiens OX=9606 GN=SBSN PE=1 SV=2	0	34.327	22	5	13	5	590	60.5	7.01	41.24	5	0	1.15	0.390858	93	107	12.49	20.91	High	Peak Found	High	Peak Found	High	High	1
FALSE	High	Master Protein	Q13510	Acid ceramidase OS=Homo sapiens OX=9606 GN=ASAH1 PE=1 SV=5	0	37.901	33	9	12	9	395	44.6	7.62	31.55	9	0	3.181	0.391295	47.8	152.2	41.39	117.37	High	Peak Found	High	Peak Found	High	High	1
FALSE	High	Master Protein	P35580	Myosin-10 OS=Homo sapiens OX=9606 GN=MYH10 PE=1 SV=3	0	453.497	38	65	473	38	1976	228.9	5.54	1288.01	65	0	0.452	0.391397	137.7	62.3	39.78	33.35	High	High	High	High	High	High	1
FALSE	High	Master Protein	Q9H0A8	COMM domain-containing protein 4 OS=Homo sapiens OX=9606 GN=COMMD4 PE=1 SV=1	0	56.503	60	9	47	9	199	21.8	7.31	150.96	9	0	1.579	0.392096	77.6	122.4	37.6	14.68	High	High	High	High	High	High	1
FALSE	High	Master Protein	Q13033	Striatin-3 OS=Homo sapiens OX=9606 GN=STRN3 PE=1 SV=3	0	143.404	35	24	134	19	797	87.2	5.36	361	24	2	0.765	0.392106	113.3	86.7	8.27	33.1	High	High	High	High	High	High	1	Acetyl [N-Term]
FALSE	High	Master Protein	Q9BWF3	RNA-binding protein 4 OS=Homo sapiens OX=9606 GN=RBM4 PE=1 SV=1	0	10.039	7	2	5	2	364	40.3	7.08	11.45	2	0	1.567	0.394247	77.9	122.1	41.47	22.24	Peak Found	High	Peak Found	High	High	High	1
FALSE	High	Master Protein	Q7Z6B7	SLIT-ROBO Rho GTPase-activating protein 1 OS=Homo sapiens OX=9606 GN=SRGAP1 PE=1 SV=1	0	20.999	5	4	15	2	1085	124.2	6.83	43.9	4	0	1.489	0.395154	80.3	119.7	23.01	20.87	Peak Found	High	Peak Found	High	Peak Found	High	1
FALSE	High	Master Protein	Q15435	Protein phosphatase 1 regulatory subunit 7 OS=Homo sapiens OX=9606 GN=PPP1R7 PE=1 SV=1	0	15.261	11	3	9	3	360	41.5	4.91	31.81	3	0	1.514	0.395719	79.5	120.5	35.05	15.54	Peak Found	High	Peak Found	High	High	High	1
FALSE	High	Master Protein	P68133	Actin, alpha skeletal muscle OS=Homo sapiens OX=9606 GN=ACTA1 PE=1 SV=1	0	207.611	42	21	434	3	377	42	5.39	1053.86	21	0	0.755	0.397144	114	86	21.57	40.42	High	High	High	High	High	High	1
FALSE	High	Master Protein	P51116	Fragile X mental retardation syndrome-related protein 2 OS=Homo sapiens OX=9606 GN=FXR2 PE=1 SV=2	0	74.359	30	14	86	9	673	74.2	6.23	190.18	14	1	0.795	0.397144	111.4	88.6	10.8	40.09	High	High	High	High	High	High	1
FALSE	High	Master Protein	Q9NQT4	Exosome complex component RRP46 OS=Homo sapiens OX=9606 GN=EXOSC5 PE=1 SV=1	0	73.406	60	10	58	10	235	25.2	7.59	178.85	10	0	0.72	0.397144	116.3	83.7	26.03	15.3	High	High	High	High	High	High	1
FALSE	High	Master Protein	Q9H1A4	Anaphase-promoting complex subunit 1 OS=Homo sapiens OX=9606 GN=ANAPC1 PE=1 SV=1	0	61.586	12	17	51	17	1944	216.4	6.3	102.32	17	0	0.696	0.397169	117.9	82.1	40.64	11.82	High	High	High	High	High	High	1
FALSE	High	Master Protein	Q9Y2X7	ARF GTPase-activating protein GIT1 OS=Homo sapiens OX=9606 GN=GIT1 PE=1 SV=2	0	195.683	55	32	170	28	761	84.3	6.8	474.44	32	0	0.686	0.398904	118.6	81.4	59.64	20.9	High	High	High	High	High	High	1
FALSE	High	Master Protein	O60488	Long-chain-fatty-acid--CoA ligase 4 OS=Homo sapiens OX=9606 GN=ACSL4 PE=1 SV=2	0	94.149	35	18	67	14	711	79.1	8.38	186.97	18	0	1.847	0.398904	70.3	129.7	15.74	40.03	High	High	High	High	High	High	1
FALSE	High	Master Protein	Q14141	Septin-6 OS=Homo sapiens OX=9606 GN=SEPT6 PE=1 SV=4	0	116.592	39	20	159	6	434	49.7	6.67	409.7	20	0	1.212	0.399762	90.4	109.6	25.75	19.44	High	High	High	High	High	High	1
FALSE	High	Master Protein	O15120	1-acyl-sn-glycerol-3-phosphate acyltransferase beta OS=Homo sapiens OX=9606 GN=AGPAT2 PE=1 SV=1	0	9.229	10	2	6	2	278	30.9	9.01	13.21	2	0	0.766	0.399762	113.2	86.8	33.55	27.91	High	High	Peak Found	High	Peak Found	High	1
FALSE	High	Master Protein	Q96CS2	HAUS augmin-like complex subunit 1 OS=Homo sapiens OX=9606 GN=HAUS1 PE=1 SV=1	0	5.754	7	2	6	2	278	31.8	5.53	9.08	2	0	1.177	0.400279	91.9	108.1	22	12.72	High	High	High	Peak Found	High	High	1
FALSE	High	Master Protein	P07858	Cathepsin B OS=Homo sapiens OX=9606 GN=CTSB PE=1 SV=3	0	33.83	17	5	20	5	339	37.8	6.3	55.96	5	0	1.189	0.400466	91.4	108.6	38.43	21.5	High	High	High	High	High	High	1
FALSE	High	Master Protein	Q9UM82	Spermatogenesis-associated protein 2 OS=Homo sapiens OX=9606 GN=SPATA2 PE=1 SV=2	0	10.835	6	3	7	3	520	58.4	8.75	8.65	3	0	2.449	0.400466	58	142	62.87	20.29	Peak Found	Peak Found	Peak Found	High	Peak Found	High	1
FALSE	High	Master Protein	Q9HAU0	Pleckstrin homology domain-containing family A member 5 OS=Homo sapiens OX=9606 GN=PLEKHA5 PE=1 SV=1	0	259.046	51	41	243	41	1116	127.4	7.53	665.86	41	0	0.622	0.400642	123.3	76.7	17.09	30.79	High	High	High	High	High	High	1
FALSE	High	Master Protein	O75165	DnaJ homolog subfamily C member 13 OS=Homo sapiens OX=9606 GN=DNAJC13 PE=1 SV=5	0	598.063	53	105	599	105	2243	254.3	6.74	1680.33	105	0	1.52	0.401131	79.4	120.6	33.46	23.01	High	High	High	High	High	High	1
FALSE	High	Master Protein	Q99570	Phosphoinositide 3-kinase regulatory subunit 4 OS=Homo sapiens OX=9606 GN=PIK3R4 PE=1 SV=3	0	196.484	36	36	161	36	1358	153	7.17	433.24	36	0	0.846	0.401409	108.3	91.7	20.8	14.1	High	High	High	High	High	High	1
FALSE	High	Master Protein	A4D1P6	WD repeat-containing protein 91 OS=Homo sapiens OX=9606 GN=WDR91 PE=1 SV=2	0	22.444	8	5	11	5	747	83.3	6.58	24.36	5	0	0.796	0.401409	111.4	88.6	14.69	28.13	High	High	High	Peak Found	High	High	1
FALSE	High	Master Protein	P11586	C-1-tetrahydrofolate synthase, cytoplasmic OS=Homo sapiens OX=9606 GN=MTHFD1 PE=1 SV=3	0	239.323	57	47	242	47	935	101.5	7.3	639.29	47	0	1.245	0.401584	89.1	110.9	7.56	29.21	High	High	High	High	High	High	1
FALSE	High	Master Protein	Q5SRE5	Nucleoporin NUP188 homolog OS=Homo sapiens OX=9606 GN=NUP188 PE=1 SV=1	0	69.676	12	17	46	17	1749	195.9	6.73	98.9	17	0	1.343	0.401584	85.4	114.6	12.12	20.38	High	High	High	High	High	High	1
FALSE	High	Master Protein	P01857	Immunoglobulin heavy constant gamma 1 OS=Homo sapiens OX=9606 GN=IGHG1 PE=1 SV=1	0	8.377	10	3	7	3	330	36.1	8.19	11.65	3	0	0.832	0.401584	109.1	90.9	10.73	20.59	High	Peak Found	Peak Found	High	High	High	1
FALSE	High	Master Protein	P47755	F-actin-capping protein subunit alpha-2 OS=Homo sapiens OX=9606 GN=CAPZA2 PE=1 SV=3	0	163.221	81	18	201	13	286	32.9	5.85	652.68	18	0	0.829	0.401677	109.3	90.7	7.7	13.95	High	High	High	High	High	High	1
FALSE	High	Master Protein	P22087	rRNA 2'-O-methyltransferase fibrillarin OS=Homo sapiens OX=9606 GN=FBL PE=1 SV=2	0	117.089	56	17	109	17	321	33.8	10.18	290.13	17	0	0.867	0.402535	107.1	92.9	28.3	14.98	High	High	High	High	High	High	1
FALSE	High	Master Protein	P35637	RNA-binding protein FUS OS=Homo sapiens OX=9606 GN=FUS PE=1 SV=1	0	64.935	20	8	58	8	526	53.4	9.36	184.13	8	0	0.64	0.402535	121.9	78.1	32.26	27.79	High	High	High	High	High	High	1
FALSE	High	Master Protein	Q2TAZ0	Autophagy-related protein 2 homolog A OS=Homo sapiens OX=9606 GN=ATG2A PE=1 SV=3	0.003	4.349	2	2	2	2	1938	212.7	5.88	4.47	2	0	0.556	0.402915	128.5	71.5	36.02	20.4	Peak Found	Peak Found	High	Peak Found	Peak Found	Peak Found	1
FALSE	High	Master Protein	Q5XKE5	Keratin, type II cytoskeletal 79 OS=Homo sapiens OX=9606 GN=KRT79 PE=1 SV=2	0	107.055	21	17	260	4	535	57.8	7.2	694.88	17	0	0.367	0.404301	146.3	53.7	72.17	11.94	High	High	High	Peak Found	High	High	1
FALSE	High	Master Protein	Q15633	RISC-loading complex subunit TARBP2 OS=Homo sapiens OX=9606 GN=TARBP2 PE=1 SV=3	0	74.998	38	15	89	15	366	39	6.54	238.26	15	0	0.592	0.405311	125.6	74.4	19.83	59.72	High	High	High	High	High	High	1
FALSE	High	Master Protein	Q9H330	Transmembrane protein 245 OS=Homo sapiens OX=9606 GN=TMEM245 PE=1 SV=3	0	14.646	7	4	11	4	879	97.3	8.91	18.72	4	0	2.712	0.405786	53.9	146.1	52.72	13.6	Peak Found	High	Peak Found	High	High	High	1
FALSE	High	Master Protein	Q9P2B4	CTTNBP2 N-terminal-like protein OS=Homo sapiens OX=9606 GN=CTTNBP2NL PE=1 SV=2	0	84.21	33	18	73	18	639	70.1	8.06	181.08	18	0	0.497	0.405846	133.6	66.4	43.89	59.51	High	High	High	High	High	High	1
FALSE	High	Master Protein	Q9BRD0	BUD13 homolog OS=Homo sapiens OX=9606 GN=BUD13 PE=1 SV=1	0	6.07	5	3	3	3	619	70.5	9.86	3.9	3	0	0.611	0.407498	124.1	75.9	47.36	42.37	Peak Found	High	Peak Found	Peak Found	Peak Found	Peak Found	1
FALSE	High	Master Protein	P82930	28S ribosomal protein S34, mitochondrial OS=Homo sapiens OX=9606 GN=MRPS34 PE=1 SV=2	0	23.488	25	6	29	6	218	25.6	9.98	40.91	6	0	1.5	0.407643	80	120	33.39	6.61	High	High	High	High	High	High	1
FALSE	High	Master Protein	P10619	Lysosomal protective protein OS=Homo sapiens OX=9606 GN=CTSA PE=1 SV=2	0.001	4.88	4	2	3	2	480	54.4	6.61	2.44	2	0	1.292	0.407767	87.2	112.8	61.73	83.94	Peak Found	Peak Found	Peak Found	Peak Found	High	High	1
FALSE	High	Master Protein	Q9Y5X1	Sorting nexin-9 OS=Homo sapiens OX=9606 GN=SNX9 PE=1 SV=1	0	211.997	67	30	180	30	595	66.6	5.58	570.49	30	0	0.767	0.408275	113.2	86.8	50.48	19.18	High	High	High	High	High	High	1
FALSE	High	Master Protein	Q5T7V8	RAB6-interacting golgin OS=Homo sapiens OX=9606 GN=GORAB PE=1 SV=1	0	37.943	23	7	19	7	394	45	7.08	58.44	7	0	1.809	0.408275	71.2	128.8	75.76	24.99	Peak Found	Peak Found	Peak Found	High	High	High	1
FALSE	High	Master Protein	Q6DD87	Zinc finger protein 787 OS=Homo sapiens OX=9606 GN=ZNF787 PE=1 SV=4	0	8	7	2	8	2	382	40.4	7.96	14.53	2	0	0.463	0.408275	136.7	63.3	24.76	47.9	High	High	High	High	High	High	1
FALSE	High	Master Protein	Q9Y2X0	Mediator of RNA polymerase II transcription subunit 16 OS=Homo sapiens OX=9606 GN=MED16 PE=1 SV=2	0	6.538	2	2	2	2	877	96.7	7.37	4.4	2	0	0.681	0.408275	119	81	54.12	19.82	Peak Found	High	Peak Found	Peak Found	Peak Found	Peak Found	1
FALSE	High	Master Protein	Q13155	Aminoacyl tRNA synthase complex-interacting multifunctional protein 2 OS=Homo sapiens OX=9606 GN=AIMP2 PE=1 SV=2	0	83.994	51	13	82	13	320	35.3	8.22	218.95	13	0	0.823	0.408981	109.7	90.3	12.44	26.68	High	High	High	High	High	High	1
FALSE	High	Master Protein	O95671	Probable bifunctional dTTP/UTP pyrophosphatase/methyltransferase protein OS=Homo sapiens OX=9606 GN=ASMTL PE=1 SV=3	0	14.517	9	3	5	3	621	68.8	6.07	7.42	3	0	1.587	0.408981	77.3	122.7	44.46	44.07	Peak Found	Peak Found	High	High	High	High	1
FALSE	High	Master Protein	O75352	Mannose-P-dolichol utilization defect 1 protein OS=Homo sapiens OX=9606 GN=MPDU1 PE=1 SV=2	0	10.752	10	2	9	2	247	26.6	8.94	21.23	2	0	1.314	0.408981	86.4	113.6	14.8	24.01	High	High	Peak Found	High	High	High	1
FALSE	High	Master Protein	A0AVF1	Intraflagellar transport protein 56 OS=Homo sapiens OX=9606 GN=TTC26 PE=2 SV=1	0	10.36	6	3	7	3	554	64.1	6.93	13.59	3	0	0.938	0.408981	103.2	96.8	2.59	8.5	High	High	High	Peak Found	High	High	1
FALSE	High	Master Protein	Q9Y3F4	Serine-threonine kinase receptor-associated protein OS=Homo sapiens OX=9606 GN=STRAP PE=1 SV=1	0	145.839	76	20	158	20	350	38.4	5.12	483.67	20	0	0.873	0.409236	106.8	93.2	15.44	32.13	High	High	High	High	High	High	1
FALSE	High	Master Protein	Q8WUF5	RelA-associated inhibitor OS=Homo sapiens OX=9606 GN=PPP1R13L PE=1 SV=4	0	187.986	45	32	225	32	828	89	6.81	641.83	32	0	1.233	0.409945	89.6	110.4	23.23	27.25	High	High	High	High	High	High	1	Acetyl [N-Term]
FALSE	High	Master Protein	Q8NEL9	Phospholipase DDHD1 OS=Homo sapiens OX=9606 GN=DDHD1 PE=1 SV=2	0	28.625	8	4	5	4	900	100.4	5.67	17.16	4	0	1.733	0.409945	73.2	126.8	42.66	27.81	Peak Found	Peak Found	Peak Found	High	Peak Found	High	1
FALSE	High	Master Protein	Q7Z7A3	Cytoplasmic tRNA 2-thiolation protein 1 OS=Homo sapiens OX=9606 GN=CTU1 PE=1 SV=1	0	79.433	64	16	70	16	348	36.4	9.2	180.23	16	0	1.262	0.411603	88.4	111.6	7.89	23.59	High	High	High	High	High	High	1
FALSE	High	Master Protein	Q9BQA1	Methylosome protein 50 OS=Homo sapiens OX=9606 GN=WDR77 PE=1 SV=1	0	36.532	39	8	27	8	342	36.7	5.17	57.19	8	0	0.69	0.411603	118.4	81.6	21	15.92	High	High	High	High	High	High	1
FALSE	High	Master Protein	P42695	Condensin-2 complex subunit D3 OS=Homo sapiens OX=9606 GN=NCAPD3 PE=1 SV=2	0	35.22	7	8	17	8	1498	168.8	7.5	38.04	8	0	1.558	0.413284	78.2	121.8	41.19	3.21	High	High	High	High	High	High	1
FALSE	High	Master Protein	Q8NG31	Kinetochore scaffold 1 OS=Homo sapiens OX=9606 GN=KNL1 PE=1 SV=3	0	57.598	10	13	15	13	2342	265.2	5.47	45.54	13	0	0.594	0.413324	125.5	74.5	67.3	79.38	Peak Found	High	High	High	Peak Found	Peak Found	1
FALSE	High	Master Protein	Q9HBH5	Retinol dehydrogenase 14 OS=Homo sapiens OX=9606 GN=RDH14 PE=1 SV=1	0	21.007	21	6	14	6	336	36.8	8.79	33.63	6	0	1.272	0.414415	88	112	14.65	32.5	High	High	Peak Found	High	High	High	1
FALSE	High	Master Protein	P61106	Ras-related protein Rab-14 OS=Homo sapiens OX=9606 GN=RAB14 PE=1 SV=4	0	65.597	64	12	68	10	215	23.9	6.21	181.64	12	0	1.447	0.415527	81.7	118.3	27.74	10.8	High	High	High	High	High	High	1
FALSE	High	Master Protein	O43379	WD repeat-containing protein 62 OS=Homo sapiens OX=9606 GN=WDR62 PE=1 SV=4	0	227.095	35	40	228	40	1518	165.8	5.91	647.22	40	0	0.851	0.415817	108.1	91.9	13.53	23.52	High	High	High	High	High	High	1
FALSE	High	Master Protein	Q9H223	EH domain-containing protein 4 OS=Homo sapiens OX=9606 GN=EHD4 PE=1 SV=1	0	197.231	65	32	187	28	541	61.1	6.76	501.4	32	2	1.268	0.415871	88.2	111.8	15.54	20.98	High	High	High	High	High	High	1
FALSE	High	Master Protein	P58335	Anthrax toxin receptor 2 OS=Homo sapiens OX=9606 GN=ANTXR2 PE=1 SV=5	0	18.222	11	4	12	4	489	53.6	7.46	35.47	4	0	1.451	0.415962	81.6	118.4	62.71	155.39	High	Peak Found	High	High	High	High	1
FALSE	High	Master Protein	O15013	Rho guanine nucleotide exchange factor 10 OS=Homo sapiens OX=9606 GN=ARHGEF10 PE=1 SV=4	0	242.45	40	36	164	36	1369	151.5	5.68	452.45	36	0	0.744	0.416489	114.7	85.3	19.07	11.5	High	High	High	High	High	High	1
FALSE	High	Master Protein	Q6ZRV2	Protein FAM83H OS=Homo sapiens OX=9606 GN=FAM83H PE=1 SV=3	0	17.366	4	4	9	4	1179	127	6.98	23.35	4	0	1.745	0.417072	72.9	127.1	55.03	33.01	High	High	High	High	Peak Found	High	1
FALSE	High	Master Protein	P36969	Phospholipid hydroperoxide glutathione peroxidase OS=Homo sapiens OX=9606 GN=GPX4 PE=1 SV=3	0	16.605	32	5	15	5	197	22.2	8.37	26.46	5	0	1.286	0.417978	87.5	112.5	32.21	22.43	High	High	High	High	High	High	1
FALSE	High	Master Protein	Q14258	E3 ubiquitin/ISG15 ligase TRIM25 OS=Homo sapiens OX=9606 GN=TRIM25 PE=1 SV=2	0	365.284	63	43	469	43	630	70.9	8.09	1347.75	43	0	0.867	0.418747	107.1	92.9	24.35	10.82	High	High	High	High	High	High	1
FALSE	High	Master Protein	Q9Y520	Protein PRRC2C OS=Homo sapiens OX=9606 GN=PRRC2C PE=1 SV=4	0	202.067	19	42	143	40	2896	316.7	9.13	351.61	42	2	0.961	0.418747	102	98	41.34	19.35	High	High	High	High	High	High	1
FALSE	High	Master Protein	Q8WWK9	Cytoskeleton-associated protein 2 OS=Homo sapiens OX=9606 GN=CKAP2 PE=1 SV=1	0	40.11	22	10	34	10	683	76.9	9.41	78.25	10	0	0.54	0.419412	129.9	70.1	46.96	45.94	High	High	High	High	High	High	1
FALSE	High	Master Protein	P19338	Nucleolin OS=Homo sapiens OX=9606 GN=NCL PE=1 SV=3	0	709.937	54	75	1096	75	710	76.6	4.7	3232.08	75	0	1.206	0.419443	90.7	109.3	30.97	9.28	High	High	High	High	High	High	1
FALSE	High	Master Protein	Q12933	TNF receptor-associated factor 2 OS=Homo sapiens OX=9606 GN=TRAF2 PE=1 SV=2	0	25.865	15	7	28	7	501	55.8	7.53	49.23	7	0	1.232	0.421482	89.6	110.4	20	23.75	High	High	High	High	High	High	1
FALSE	High	Master Protein	Q9H0U4	Ras-related protein Rab-1B OS=Homo sapiens OX=9606 GN=RAB1B PE=1 SV=1	0	88.882	82	15	124	5	201	22.2	5.73	299.62	15	0	1.102	0.421585	95.1	104.9	31.69	24.83	High	High	High	High	High	High	1	Acetyl [N-Term]
FALSE	High	Master Protein	O00567	Nucleolar protein 56 OS=Homo sapiens OX=9606 GN=NOP56 PE=1 SV=4	0	79.856	34	14	73	14	594	66	9.19	198.38	14	0	1.262	0.421626	88.4	111.6	22.11	39.01	High	High	High	High	High	High	1
FALSE	High	Master Protein	Q9UI09	NADH dehydrogenase [ubiquinone] 1 alpha subcomplex subunit 12 OS=Homo sapiens OX=9606 GN=NDUFA12 PE=1 SV=1	0	24.089	52	7	19	7	145	17.1	9.63	46.23	7	0	1.128	0.421636	94	106	12.4	16.51	High	High	High	High	High	High	1	Acetyl [N-Term]
FALSE	High	Master Protein	P32969	60S ribosomal protein L9 OS=Homo sapiens OX=9606 GN=RPL9 PE=1 SV=1	0	339.374	86	21	458	21	192	21.9	9.95	1701.23	21	0	0.936	0.421975	103.3	96.7	10.07	5.85	High	High	High	High	High	High	1
FALSE	High	Master Protein	P48729	Casein kinase I isoform alpha OS=Homo sapiens OX=9606 GN=CSNK1A1 PE=1 SV=2	0	91.05	52	16	113	16	337	38.9	9.57	273.4	16	0	0.764	0.422436	113.4	86.6	23.29	6.21	High	High	High	High	High	High	1
FALSE	High	Master Protein	P11387	DNA topoisomerase 1 OS=Homo sapiens OX=9606 GN=TOP1 PE=1 SV=2	0	26.886	9	7	19	7	765	90.7	9.31	20.9	7	0	0.787	0.422646	111.9	88.1	45.67	6.05	High	High	High	High	High	Peak Found	1
FALSE	High	Master Protein	O00471	Exocyst complex component 5 OS=Homo sapiens OX=9606 GN=EXOC5 PE=1 SV=1	0	15.73	8	5	11	5	708	81.8	6.71	24.41	5	0	1.349	0.423261	85.1	114.9	14.73	17.7	Peak Found	Peak Found	Peak Found	High	High	High	1
FALSE	High	Master Protein	Q9UKR5	Probable ergosterol biosynthetic protein 28 OS=Homo sapiens OX=9606 GN=ERG28 PE=1 SV=1	0	6.868	19	3	8	3	140	15.9	9.83	10.06	3	0	1.521	0.424225	79.3	120.7	37.73	6.09	Peak Found	High	Peak Found	High	High	High	1
FALSE	High	Master Protein	P45954	Short/branched chain specific acyl-CoA dehydrogenase, mitochondrial OS=Homo sapiens OX=9606 GN=ACADSB PE=1 SV=1	0	6.982	5	2	5	2	432	47.5	6.99	9.17	2	0	2.323	0.42458	60.2	139.8	78.4	2.92	High	Peak Found	Peak Found	High	High	High	1
FALSE	High	Master Protein	Q9UJW0	Dynactin subunit 4 OS=Homo sapiens OX=9606 GN=DCTN4 PE=1 SV=1	0	69.833	48	13	58	13	460	52.3	7.34	137.49	13	0	1.146	0.425495	93.2	106.8	16.3	7.79	High	High	High	High	High	High	1	Biotin [K206]
FALSE	High	Master Protein	Q9NZJ4	Sacsin OS=Homo sapiens OX=9606 GN=SACS PE=1 SV=2	0	50.523	4	14	24	14	4579	520.8	7.05	51.53	14	0	0.68	0.425495	119	81	26.85	42.15	High	High	High	High	Peak Found	High	1
FALSE	High	Master Protein	Q14444	Caprin-1 OS=Homo sapiens OX=9606 GN=CAPRIN1 PE=1 SV=2	0	197.107	35	24	174	24	709	78.3	5.25	574.57	24	0	0.657	0.426003	120.7	79.3	18.57	51.53	High	High	High	High	High	High	1
FALSE	High	Master Protein	Q5VIR6	Vacuolar protein sorting-associated protein 53 homolog OS=Homo sapiens OX=9606 GN=VPS53 PE=1 SV=1	0	96.697	42	22	88	22	699	79.6	6.02	201.34	22	0	1.054	0.426184	97.4	102.6	21.15	10.16	High	High	High	High	High	High	1
FALSE	High	Master Protein	Q9P031	Thyroid transcription factor 1-associated protein 26 OS=Homo sapiens OX=9606 GN=CCDC59 PE=1 SV=2	0	13.976	16	4	17	4	241	28.7	9.88	37.75	4	0	0.811	0.426184	110.5	89.5	21.17	15.93	High	High	High	High	High	High	1
FALSE	High	Master Protein	Q96IY1	Kinetochore-associated protein NSL1 homolog OS=Homo sapiens OX=9606 GN=NSL1 PE=1 SV=3	0	25.94	32	7	8	7	281	32.1	6.79	20.08	7	0	0.434	0.426566	139.5	60.5	61.71	54.82	High	High	Peak Found	Peak Found	Peak Found	Peak Found	1
FALSE	High	Master Protein	P04350	Tubulin beta-4A chain OS=Homo sapiens OX=9606 GN=TUBB4A PE=1 SV=2	0	743.987	83	41	3070	4	444	49.6	4.88	9201.52	41	0	1.205	0.426743	90.7	109.3	31.17	10.8	High	High	High	High	High	High	1
FALSE	High	Master Protein	O43837	Isocitrate dehydrogenase [NAD] subunit beta, mitochondrial OS=Homo sapiens OX=9606 GN=IDH3B PE=1 SV=2	0	49.631	36	11	47	11	385	42.2	8.46	102.58	11	0	1.056	0.426743	97.3	102.7	13.62	5.53	High	High	High	High	High	High	1
FALSE	High	Master Protein	Q02241	Kinesin-like protein KIF23 OS=Homo sapiens OX=9606 GN=KIF23 PE=1 SV=3	0	37.181	11	8	8	8	960	110	8.51	23.66	8	0	0.801	0.426847	111	89	82.25	37.91	Peak Found	High	Peak Found	Peak Found	Peak Found	Peak Found	1
FALSE	High	Master Protein	Q8WWM7	Ataxin-2-like protein OS=Homo sapiens OX=9606 GN=ATXN2L PE=1 SV=2	0	135.949	31	27	146	26	1075	113.3	8.59	355.23	27	2	0.827	0.427019	109.4	90.6	30.93	14.93	High	High	High	High	High	High	1	Acetyl [N-Term]
FALSE	High	Master Protein	Q9NPD3	Exosome complex component RRP41 OS=Homo sapiens OX=9606 GN=EXOSC4 PE=1 SV=3	0	40.143	31	7	44	7	245	26.4	6.52	109.95	7	0	0.741	0.427019	114.8	85.2	25.44	8.66	High	High	High	High	High	High	1
FALSE	High	Master Protein	O00178	GTP-binding protein 1 OS=Homo sapiens OX=9606 GN=GTPBP1 PE=1 SV=3	0	32.361	16	7	15	7	669	72.4	8.34	33.75	7	0	0.812	0.427019	110.4	89.6	22.16	38.7	High	High	High	High	High	High	1
FALSE	High	Master Protein	Q6PKG0	La-related protein 1 OS=Homo sapiens OX=9606 GN=LARP1 PE=1 SV=2	0	374.14	56	52	405	52	1096	123.4	8.82	1110.47	52	0	0.733	0.427375	115.4	84.6	28.89	13.04	High	High	High	High	High	High	1
FALSE	High	Master Protein	O75962	Triple functional domain protein OS=Homo sapiens OX=9606 GN=TRIO PE=1 SV=2	0	92.021	10	26	58	26	3097	346.7	6.37	112.62	26	0	1.292	0.427494	87.3	112.7	24.1	26.21	High	High	High	High	High	High	1
FALSE	High	Master Protein	P49736	DNA replication licensing factor MCM2 OS=Homo sapiens OX=9606 GN=MCM2 PE=1 SV=4	0	50.381	16	12	22	12	904	101.8	5.52	55.18	12	0	0.539	0.428257	129.9	70.1	18.75	73.98	High	High	High	High	Peak Found	Peak Found	1
FALSE	High	Master Protein	Q07666	KH domain-containing, RNA-binding, signal transduction-associated protein 1 OS=Homo sapiens OX=9606 GN=KHDRBS1 PE=1 SV=1	0	25.339	18	6	12	5	443	48.2	8.66	22.3	6	1	0.677	0.428257	119.3	80.7	21	21.05	High	High	Peak Found	Peak Found	High	Peak Found	1
FALSE	High	Master Protein	Q9Y376	Calcium-binding protein 39 OS=Homo sapiens OX=9606 GN=CAB39 PE=1 SV=1	0.001	5.201	6	2	2	2	341	39.8	6.89	1.7	2	0	1.151	0.428257	93	107	16.52	27.92	High	Peak Found	Peak Found	Peak Found	Peak Found	High	1
FALSE	High	Master Protein	P30566	Adenylosuccinate lyase OS=Homo sapiens OX=9606 GN=ADSL PE=1 SV=2	0	79.815	41	13	57	13	484	54.9	7.11	171.64	13	0	0.702	0.428326	117.5	82.5	17.56	18.16	High	High	High	High	High	High	1
FALSE	High	Master Protein	Q9Y613	FH1/FH2 domain-containing protein 1 OS=Homo sapiens OX=9606 GN=FHOD1 PE=1 SV=3	0	94.361	22	23	84	23	1164	126.5	6.39	184.2	23	0	0.765	0.428581	113.3	86.7	13.76	13.66	High	High	High	High	High	High	1
FALSE	High	Master Protein	Q9Y6W5	Wiskott-Aldrich syndrome protein family member 2 OS=Homo sapiens OX=9606 GN=WASF2 PE=1 SV=3	0	70.806	25	12	90	12	498	54.3	5.53	256.84	12	0	0.886	0.42926	106.1	93.9	27.13	9.44	High	High	High	High	High	High	1
FALSE	High	Master Protein	Q8N183	NADH dehydrogenase [ubiquinone] 1 alpha subcomplex assembly factor 2 OS=Homo sapiens OX=9606 GN=NDUFAF2 PE=1 SV=1	0	31.438	49	6	14	6	169	19.8	8.97	32.03	6	0	1.682	0.42926	74.6	125.4	52.88	36.96	High	High	High	High	High	High	1
FALSE	High	Master Protein	O14681	Etoposide-induced protein 2.4 homolog OS=Homo sapiens OX=9606 GN=EI24 PE=1 SV=4	0	7.128	9	3	10	3	340	38.9	9.72	21.35	3	0	1.812	0.42926	71.1	128.9	46.11	53.75	High	High	High	High	High	High	1
FALSE	High	Master Protein	Q6RW13	Type-1 angiotensin II receptor-associated protein OS=Homo sapiens OX=9606 GN=AGTRAP PE=1 SV=1	0	7.088	19	2	7	2	159	17.4	6.14	13.32	2	0	1.21	0.429388	90.5	109.5	28.42	17.39	Peak Found	High	High	High	Peak Found	High	1
FALSE	High	Master Protein	Q15024	Exosome complex component RRP42 OS=Homo sapiens OX=9606 GN=EXOSC7 PE=1 SV=3	0	65.025	52	11	67	11	291	31.8	5.19	186.59	11	0	0.843	0.429883	108.5	91.5	21.72	11.31	High	High	High	High	High	High	1
FALSE	High	Master Protein	Q9UN37	Vacuolar protein sorting-associated protein 4A OS=Homo sapiens OX=9606 GN=VPS4A PE=1 SV=1	0	29.079	16	6	25	6	437	48.9	7.8	68.16	6	0	1.934	0.430094	68.2	131.8	48.66	18.62	High	High	High	High	High	High	1
FALSE	High	Master Protein	Q9Y2W2	WW domain-binding protein 11 OS=Homo sapiens OX=9606 GN=WBP11 PE=1 SV=1	0	20.18	14	5	17	5	641	70	8.38	51.39	5	0	1.069	0.430094	96.7	103.3	20.27	16.85	High	High	High	High	High	High	1
FALSE	High	Master Protein	Q6IQ49	Replication stress response regulator SDE2 OS=Homo sapiens OX=9606 GN=SDE2 PE=1 SV=1	0	6.554	4	2	7	2	451	49.7	6.05	16.19	2	0	0.605	0.430233	124.6	75.4	17.66	40.94	High	High	Peak Found	High	High	High	1
FALSE	High	Master Protein	Q9Y2X3	Nucleolar protein 58 OS=Homo sapiens OX=9606 GN=NOP58 PE=1 SV=1	0	94.058	41	15	81	15	529	59.5	8.92	228.72	15	0	0.74	0.430471	114.9	85.1	13.08	26.98	High	High	High	High	High	High	1
FALSE	High	Master Protein	Q96EE3	Nucleoporin SEH1 OS=Homo sapiens OX=9606 GN=SEH1L PE=1 SV=3	0	72.656	48	11	63	11	360	39.6	8.09	182.18	11	0	0.816	0.432839	110.1	89.9	4.76	17.62	High	High	High	High	High	High	1
FALSE	High	Master Protein	P52209	6-phosphogluconate dehydrogenase, decarboxylating OS=Homo sapiens OX=9606 GN=PGD PE=1 SV=3	0	17.144	12	5	10	5	483	53.1	7.23	21.69	5	0	0.844	0.433168	108.4	91.6	11.29	18.6	High	High	High	High	Peak Found	High	1
FALSE	High	Master Protein	P51991	Heterogeneous nuclear ribonucleoprotein A3 OS=Homo sapiens OX=9606 GN=HNRNPA3 PE=1 SV=2	0	80.723	51	16	78	15	378	39.6	9.01	196.98	16	0	0.843	0.43321	108.5	91.5	5.67	17.76	High	High	High	High	High	High	1	Acetyl [N-Term]
FALSE	High	Master Protein	Q92820	Gamma-glutamyl hydrolase OS=Homo sapiens OX=9606 GN=GGH PE=1 SV=2	0	16.083	15	4	13	4	318	35.9	7.11	28.17	4	0	1.491	0.43321	80.3	119.7	32.72	65.15	High	High	High	High	High	High	1
FALSE	High	Master Protein	Q9BVM2	Protein DPCD OS=Homo sapiens OX=9606 GN=DPCD PE=1 SV=2	0	7.636	9	2	10	2	203	23.2	9.03	22.56	2	0	1.344	0.434588	85.3	114.7	5.58	28	High	High	High	High	High	High	1
FALSE	High	Master Protein	P62341	Thioredoxin reductase-like selenoprotein T OS=Homo sapiens OX=9606 GN=SELENOT PE=1 SV=2	0	6.733	12	2	5	2	195	22.3	8.6	10.65	2	0	2.162	0.435177	63.2	136.8	56.52	34.58	Peak Found	High	Not Found	High	Peak Found	High	1
FALSE	High	Master Protein	Q8TDN6	Ribosome biogenesis protein BRX1 homolog OS=Homo sapiens OX=9606 GN=BRIX1 PE=1 SV=2	0	10.997	15	3	5	3	353	41.4	9.92	10.91	3	0	0.762	0.435749	113.5	86.5	4.28	29.88	High	High	High	High	Peak Found	High	1
FALSE	High	Master Protein	Q13838	Spliceosome RNA helicase DDX39B OS=Homo sapiens OX=9606 GN=DDX39B PE=1 SV=1	0	40.885	32	10	36	3	428	49	5.67	81.27	10	7	1.065	0.435959	96.9	103.1	12.62	5.14	High	High	High	High	High	Peak Found	1
FALSE	High	Master Protein	O15160	DNA-directed RNA polymerases I and III subunit RPAC1 OS=Homo sapiens OX=9606 GN=POLR1C PE=1 SV=1	0	35.715	32	8	29	8	346	39.2	5.5	67.42	8	0	0.8	0.435959	111.1	88.9	36.59	20.97	High	High	High	High	High	High	1
FALSE	High	Master Protein	Q8NHQ9	ATP-dependent RNA helicase DDX55 OS=Homo sapiens OX=9606 GN=DDX55 PE=1 SV=3	0.001	5.479	4	2	2	2	600	68.5	9.25	3.34	2	0	0.846	0.436406	108.3	91.7	15.65	27.65	Peak Found	High	Peak Found	Peak Found	Peak Found	Peak Found	1
FALSE	High	Master Protein	Q9BUF5	Tubulin beta-6 chain OS=Homo sapiens OX=9606 GN=TUBB6 PE=1 SV=1	0	749.672	86	43	2548	22	446	49.8	4.88	7378.32	43	9	1.321	0.437029	86.2	113.8	17.74	12.16	High	High	High	High	High	High	1
FALSE	High	Master Protein	P67870	Casein kinase II subunit beta OS=Homo sapiens OX=9606 GN=CSNK2B PE=1 SV=1	0	35.655	38	4	24	4	215	24.9	5.55	73.19	4	0	0.543	0.437344	129.6	70.4	18.66	51.72	High	High	High	High	High	High	1
FALSE	High	Master Protein	O75369	Filamin-B OS=Homo sapiens OX=9606 GN=FLNB PE=1 SV=2	0	822.029	60	120	869	104	2602	278	5.73	2388.05	120	0	1.482	0.437515	80.6	119.4	24.99	10.4	High	High	High	High	High	High	1
FALSE	High	Master Protein	Q9UKK6	NTF2-related export protein 1 OS=Homo sapiens OX=9606 GN=NXT1 PE=1 SV=1	0.001	5.357	11	2	12	2	140	15.8	5.03	22.69	2	0	0.628	0.437664	122.8	77.2	17.36	34.46	High	High	High	High	High	High	1
FALSE	High	Master Protein	Q15691	Microtubule-associated protein RP/EB family member 1 OS=Homo sapiens OX=9606 GN=MAPRE1 PE=1 SV=3	0	54.697	42	7	47	7	268	30	5.14	141.29	7	0	2.022	0.438555	66.2	133.8	71.76	27.31	High	High	High	High	High	High	1
FALSE	High	Master Protein	O43818	U3 small nucleolar RNA-interacting protein 2 OS=Homo sapiens OX=9606 GN=RRP9 PE=1 SV=1	0	12.241	9	4	7	4	475	51.8	7.85	13.46	4	0	0.556	0.438555	128.5	71.5	40.04	34	Peak Found	High	High	Peak Found	Peak Found	High	1
FALSE	High	Master Protein	O75420	GRB10-interacting GYF protein 1 OS=Homo sapiens OX=9606 GN=GIGYF1 PE=1 SV=2	0	27.535	11	7	15	7	1035	114.5	5.39	36.91	7	0	0.532	0.438819	130.6	69.4	38.14	25.86	High	High	High	High	High	High	1
FALSE	High	Master Protein	Q2M296	Methenyltetrahydrofolate synthase domain-containing protein OS=Homo sapiens OX=9606 GN=MTHFSD PE=1 SV=2	0	10.137	8	2	7	2	383	42.1	8.73	16.97	2	0	0.735	0.438819	115.3	84.7	18.95	29.44	High	High	High	High	High	Peak Found	1
FALSE	High	Master Protein	P04114	Apolipoprotein B-100 OS=Homo sapiens OX=9606 GN=APOB PE=1 SV=2	0	6.965	0	2	4	2	4563	515.3	7.05	7.95	2	0	1.457	0.438819	81.4	118.6	36.16	17.86	Peak Found	High	Peak Found	High	Peak Found	High	1
FALSE	High	Master Protein	P30622	CAP-Gly domain-containing linker protein 1 OS=Homo sapiens OX=9606 GN=CLIP1 PE=1 SV=2	0	34.664	9	11	24	11	1438	162.1	5.36	43.82	11	0	0.823	0.438985	109.7	90.3	25.29	9.26	High	High	High	High	High	High	1
FALSE	High	Master Protein	Q9BZD4	Kinetochore protein Nuf2 OS=Homo sapiens OX=9606 GN=NUF2 PE=1 SV=2	0	49.91	38	13	35	13	464	54.3	8.27	75.97	13	0	2.438	0.440275	58.2	141.8	81.99	25.81	High	High	High	High	High	High	1	Acetyl [N-Term]
FALSE	High	Master Protein	P40227	T-complex protein 1 subunit zeta OS=Homo sapiens OX=9606 GN=CCT6A PE=1 SV=3	0	1129.56	94	77	3353	66	531	58	6.68	11772	77	19	0.894	0.440712	105.6	94.4	13.73	14.82	High	High	High	High	High	High	1
FALSE	High	Master Protein	Q8NCA5	Protein FAM98A OS=Homo sapiens OX=9606 GN=FAM98A PE=1 SV=1	0	75.634	32	10	64	8	519	55.4	9.03	211.59	10	3	0.962	0.443104	101.9	98.1	13.21	9.67	High	High	High	High	High	High	1
FALSE	High	Master Protein	O00541	Pescadillo homolog OS=Homo sapiens OX=9606 GN=PES1 PE=1 SV=1	0.001	5.215	5	2	3	2	588	68	7.33	1.89	2	0	0.526	0.444212	131.1	68.9	37.93	53.22	Peak Found	High	Peak Found	High	Peak Found	High	1
FALSE	High	Master Protein	P49792	E3 SUMO-protein ligase RanBP2 OS=Homo sapiens OX=9606 GN=RANBP2 PE=1 SV=2	0	209.945	20	50	134	50	3224	358	6.2	305.7	50	0	0.724	0.444375	116	84	15.05	30.83	High	High	High	High	High	High	1
FALSE	High	Master Protein	Q7Z4S6	Kinesin-like protein KIF21A OS=Homo sapiens OX=9606 GN=KIF21A PE=1 SV=2	0	104.443	22	21	71	19	1674	187.1	6.42	183.19	21	2	0.682	0.44474	118.9	81.1	43.23	34.54	High	High	High	High	High	High	1
FALSE	High	Master Protein	P05090	Apolipoprotein D OS=Homo sapiens OX=9606 GN=APOD PE=1 SV=1	0	8.65	14	3	7	3	189	21.3	5.15	10.44	3	0	0.606	0.445391	124.6	75.4	35.94	30.18	High	High	Peak Found	Peak Found	High	Peak Found	1
FALSE	High	Master Protein	P50454	Serpin H1 OS=Homo sapiens OX=9606 GN=SERPINH1 PE=1 SV=2	0	140.527	52	20	135	20	418	46.4	8.69	419.16	20	0	1.153	0.446304	92.9	107.1	35.43	14.01	High	High	High	High	High	High	1
FALSE	High	Master Protein	Q96EY7	Pentatricopeptide repeat domain-containing protein 3, mitochondrial OS=Homo sapiens OX=9606 GN=PTCD3 PE=1 SV=3	0	51.039	21	11	35	11	689	78.5	6.42	81.16	11	0	1.3	0.446818	86.9	113.1	24.86	3.26	High	High	High	High	High	High	1
FALSE	High	Master Protein	Q9UG01	Intraflagellar transport protein 172 homolog OS=Homo sapiens OX=9606 GN=IFT172 PE=1 SV=2	0	7.251	1	3	4	3	1749	197.5	6.13	7.85	3	0	0.452	0.447058	137.7	62.3	90.88	39.86	Peak Found	Peak Found	High	Peak Found	High	High	1
FALSE	High	Master Protein	Q9UJ04	Testis-specific Y-encoded-like protein 4 OS=Homo sapiens OX=9606 GN=TSPYL4 PE=1 SV=2	0	40.908	31	9	35	9	414	45.1	8.57	76.83	9	0	0.942	0.449192	103	97	14.71	11.37	High	High	High	High	High	High	1
FALSE	High	Master Protein	Q32P44	Echinoderm microtubule-associated protein-like 3 OS=Homo sapiens OX=9606 GN=EML3 PE=1 SV=1	0	26.767	10	6	14	6	896	95.1	7.12	33.35	6	0	1.485	0.449455	80.5	119.5	19.66	32.02	High	High	High	High	High	High	1
FALSE	High	Master Protein	P07814	Bifunctional glutamate/proline--tRNA ligase OS=Homo sapiens OX=9606 GN=EPRS PE=1 SV=5	0	759.298	73	110	835	110	1512	170.5	7.33	2431.22	110	0	0.778	0.449786	112.5	87.5	22.72	6.05	High	High	High	High	High	High	1
FALSE	High	Master Protein	Q9UKA4	A-kinase anchor protein 11 OS=Homo sapiens OX=9606 GN=AKAP11 PE=1 SV=1	0	5.845	1	2	5	2	1901	210.4	5.39	8.75	2	0	1.347	0.452543	85.2	114.8	10.98	32.43	Peak Found	Peak Found	High	High	Peak Found	High	1
FALSE	High	Master Protein	Q8NEB9	Phosphatidylinositol 3-kinase catalytic subunit type 3 OS=Homo sapiens OX=9606 GN=PIK3C3 PE=1 SV=1	0	81.902	26	16	57	16	887	101.5	6.81	139.46	16	0	1.172	0.452605	92.1	107.9	22.77	4.9	High	High	High	High	High	High	1
FALSE	High	Master Protein	Q15428	Splicing factor 3A subunit 2 OS=Homo sapiens OX=9606 GN=SF3A2 PE=1 SV=2	0	100.305	31	15	82	15	464	49.2	9.64	231.47	15	0	1.337	0.452699	85.6	114.4	33.62	22.72	High	High	High	High	High	High	1	Acetyl [N-Term]
FALSE	High	Master Protein	Q9BXB5	Oxysterol-binding protein-related protein 10 OS=Homo sapiens OX=9606 GN=OSBPL10 PE=1 SV=2	0	40.003	17	11	28	9	764	83.9	8.31	60.71	11	0	1.142	0.454123	93.4	106.6	21.65	26.82	Peak Found	Peak Found	High	High	High	High	1
FALSE	High	Master Protein	P51148	Ras-related protein Rab-5C OS=Homo sapiens OX=9606 GN=RAB5C PE=1 SV=2	0	25.395	28	5	24	3	216	23.5	8.41	52.82	5	2	1.28	0.455168	87.7	112.3	11.54	27.76	High	High	High	High	High	High	1
FALSE	High	Master Protein	Q7L9L4	MOB kinase activator 1B OS=Homo sapiens OX=9606 GN=MOB1B PE=1 SV=3	0	8.72	11	2	8	2	216	25.1	6.73	14.17	2	0	2.008	0.455311	66.5	133.5	63.87	48.23	High	High	High	High	High	High	1
FALSE	High	Master Protein	Q13443	Disintegrin and metalloproteinase domain-containing protein 9 OS=Homo sapiens OX=9606 GN=ADAM9 PE=1 SV=1	0	67.144	23	13	51	13	819	90.5	7.52	125.34	13	0	0.649	0.455584	121.3	78.7	23.45	20.82	High	High	High	High	High	High	1
FALSE	High	Master Protein	Q9UQ80	Proliferation-associated protein 2G4 OS=Homo sapiens OX=9606 GN=PA2G4 PE=1 SV=3	0	15.783	15	5	14	5	394	43.8	6.55	32.83	5	0	1.587	0.455584	77.3	122.7	33.98	76.04	High	Peak Found	High	High	High	High	1
FALSE	High	Master Protein	O60716	Catenin delta-1 OS=Homo sapiens OX=9606 GN=CTNND1 PE=1 SV=1	0	97.996	34	22	59	22	968	108.1	6.23	157.15	22	0	1.222	0.456356	90	110	23.69	10.32	High	High	High	High	High	High	1	Acetyl [N-Term]
FALSE	High	Master Protein	Q9Y296	Trafficking protein particle complex subunit 4 OS=Homo sapiens OX=9606 GN=TRAPPC4 PE=1 SV=1	0	25.423	32	7	46	7	219	24.3	6.21	105.18	7	0	0.995	0.456529	100.2	99.8	23.76	20.06	High	High	High	High	High	High	1
FALSE	High	Master Protein	P07437	Tubulin beta chain OS=Homo sapiens OX=9606 GN=TUBB PE=1 SV=2	0	959.058	87	50	3554	9	444	49.6	4.89	10878.7	50	75	1.094	0.456561	95.5	104.5	31.21	16.1	High	High	High	High	High	High	1
FALSE	High	Master Protein	O60231	Pre-mRNA-splicing factor ATP-dependent RNA helicase DHX16 OS=Homo sapiens OX=9606 GN=DHX16 PE=1 SV=2	0	40.157	13	11	31	10	1041	119.2	6.8	64.58	11	0	0.52	0.456561	131.6	68.4	40.39	8.79	High	High	High	High	High	High	1
FALSE	High	Master Protein	Q69YN2	CWF19-like protein 1 OS=Homo sapiens OX=9606 GN=CWF19L1 PE=1 SV=2	0	35.743	17	7	23	7	538	60.6	7.24	54.75	7	0	0.705	0.456607	117.3	82.7	63.02	56.24	High	High	High	High	High	High	1
FALSE	High	Master Protein	Q96EL2	28S ribosomal protein S24, mitochondrial OS=Homo sapiens OX=9606 GN=MRPS24 PE=1 SV=1	0	9.477	17	2	7	2	167	19	9.38	13.8	2	0	1.694	0.456607	74.2	125.8	40.24	5	Peak Found	High	Peak Found	High	High	High	1
FALSE	High	Master Protein	Q13608	Peroxisome assembly factor 2 OS=Homo sapiens OX=9606 GN=PEX6 PE=1 SV=2	0	16.749	8	5	6	5	980	104	6.34	13.94	5	0	1.456	0.457873	81.4	118.6	23.42	49.09	Peak Found	Peak Found	Peak Found	High	Peak Found	High	1
FALSE	High	Master Protein	Q9HCE1	Helicase MOV-10 OS=Homo sapiens OX=9606 GN=MOV10 PE=1 SV=2	0	149.835	37	30	131	30	1003	113.6	8.82	296.8	30	0	0.7	0.458096	117.7	82.3	9.37	31.82	High	High	High	High	High	High	1
FALSE	High	Master Protein	O14950	Myosin regulatory light chain 12B OS=Homo sapiens OX=9606 GN=MYL12B PE=1 SV=2	0	102.335	63	11	134	11	172	19.8	4.84	410.73	11	0	1.084	0.458899	96	104	15.86	6.04	High	High	High	High	High	High	1
FALSE	High	Master Protein	P62857	40S ribosomal protein S28 OS=Homo sapiens OX=9606 GN=RPS28 PE=1 SV=1	0	57.402	80	9	99	9	69	7.8	10.7	272.31	9	0	1.341	0.45943	85.4	114.6	25.93	16.96	High	High	High	High	High	High	1	Acetyl [N-Term]
[truncated: 1,050 more rows]
