# Supplementary material for: Chromosomal 3q amplicon encodes essential regulators of secretory vesicles that drive secretory addiction in cancer
Source: J Clin Invest. 2024 Apr 25;134(12):e176355. doi: 10.1172/JCI176355 (PMC11178546; doi:10.1172/JCI176355)
Supplement: Supporting data values [file jci-134-176355-s240.xlsx]

## Sheet: Fig. 1D
Fig. 1D
Diploid	Gain	Amplification
505.501	764.567	3332.64
722.121	1493.82	2899.33
1057.85	1592.82	1216.18
1003.95	542.382	2003.98
532.575	1162.75	1298.04
1221.39	955.51	2450.38
1017.64	1744.25	1586.8
690.428	416.667	8137.22
1323.84	1242.63	2302.04
576.402	1425.23	2132.18
732.515	1657.02	1928.85
868.633	1973.88	3780.32
710.431	2098.95	4359.43
417.561	1038.3	3511.42
1094.12	1330.78	956.266
1094.63	522.393	1959.55
1561.91	1039.56	4556.62
1837.31	545.687	1484.07
1116.62	982.639	1827.11
779.776	1085.27	3356.75
949.867	1335.25	1702.82
872.342	1589.05	2490.27
661.337	722.871	1865.42
860.928	1307.1	2247.11
16646.8	1245.25	1800.71
254.555	2686.28	4310.02
1275.37	1773.02	2768.6
977.688	749.161	1138.47
1736.61	2598.51	4942.58
922.137	1675.01	3397.12
964.378	2978.68	1355.24
746.043	3192.1	1286.97
259.779	1049.91	1625.2
1085.65	1938.92	4465.78
405.817	2317.4	621.985
840.597	1855.96	2853.53
1048.17	1625.08	1542.99
224.205	365.385	2578.45
245.797	972.996	1275.85
1343.86	1207.55	5473.94
393.548	2867.1	2127.94
857.206	281.156	3884.22
756.791	364.649	2675.26
1046.82	1378.32	2390.77
657.349	665.93	3674.32
803.549	527.354	1567.71
627.998	1547.1	16688.9
1477.33	757.074	1533.57
265.048	3473.28	3986.07
374.278	2186.21	4462.67
	3298.66	3819.67
	1357.55	1622.38
	500.257	1060.4
	1000.77	1089.7
	361.561	2112.94
	1342.4	2071.1
	393.306	2779.61
	617.355	2491.9
	2149.08	1113.93
	881.285	3076.09
	2348.45	2699.26
	1669.08	2511.83
	1578.1	751.847
	1505.42	2190.48
	1149.86	1528.62
	1480.18	4340.18
	1568.3	2214.06
	1252.86	2249.12
	336.437	2520.59
	395.692	2631.74
	3244.51	1719.72
	1263.3	1889.91
	1616.73	3071.93
	1266.17	1589.19
	1670.69	3433.3
	686.957	4035.91
	1346.6	870.337
	3194.77	2481.29
	1608.97	2171.63
	1497.66	3251.6
	272.471	1411.36
	1164.94	7489.93
	3039.63	1687.33
	2055.92	960.068
	1548.71	1393.8
	1979.31	2019.45
	2055.71	5224.66
	2654.24	1448.02
	1917.86	2318.72
	2239.98	3357.22
	1163.23	4953.31
	3421.99	1086.06
	1117.44	1536.02
	1213.42	2744.64
	2427.45	1070.77
	3832.9	1138.31
	865.194	2657.9
	1977.4	3061.03
	1104.66	3520.11
	1854.77	1060.87
	1728.17	2430.81
	887.597	2041.29
	1464.87	3498.62
	1706.04	1511.43
	2873.03	270.644
	1578.31	3064.69
	672.849	1558.81
	1735.81	1789.15
	903.197	2870.85
	1490.74	3059.92
	1890.93	2291.81
	2268.16	1853.15
	1640.56	2281.55
	2130.62	2170.61
	1225.89	1072.93
	693.004	1300.55
	2793.01	1244.06
	1739.11	1715.69
	2256.24	870.44
	1789.17	2646.87
	1295.21	1804.23
	1737.16	1924.45
	1021.28	1002.59
	3163.72	1192.01
	1498.38	1493.84
	1956.22	1203.5
	3288.88	2572.04
	1813.94	2494.61
	1921.9	3057.38
	1258.05	1587.04
	1906.66	3076.92
	769.096	2257.08
	1291.26	1992.1
	1493.22	5339.1
	3084.46	1245.28
	1553.38	1445.59
	2027.36	2038.78
	1157.85	3453.82
	1510.65	877.667
	1521.58	3106.55
	980.978	7916.98
	733.402	2730.47
	872.866	1208.6
	869.822	4204.22
	1052.26	3765.4
	1434.52	3262.89
	1622.5	2719.07
	1602.72	1136.91
	622.96	3621.59
	690.336	1844.76
	927.338	1835.63
	450.102	2717.63
	1317.5	1734.03
	1072.58	1576.45
	894.142	4370.42
	4534.3	1869.6
	2110.07	1581.9
	2097.46	2117.21
	1198.59	3170.93
	1736.95	2002.27
	2406.07	1505.09
	2041.17	1053.22
	2092.97	3619.49
	743.465	6591.3
	966.918	1660.28
	1529.1	931.429
	2264.95	1984.4
	1628.53	3489.57
	1976.83	1478.34
	2554.76	2494.92
	1135.33	854.922
	973.648	1535.18
	1154.76	2801.28
	1218.02	645.811
	1677.61	2568.51
	2591.66	1611.39
	1021.97	2113.24
	3739.76	1221.11
	1333.77	4605.44
	738.999	692.672
	2016.85	1114.96
	2083.15	3335.93
	2862.85	1641.09
	1869.25	3074.33
	1678.81	1714.35
	778.278	1226.23
	2316.26	1919.63
	1151.61	1311.21
	2690.07	961.325
	1275.47	956.88
	1500.27	4909.66
	1704.46	2737.16
	1869.75	1206.96
	2281.1	662.855
	842.496	1549.98
	2192.85	3516.09
	1518.35	3925.99
	2200.23	1005.79
	1316.69	2630.17
	1562.06	1599.54
	2119.47	1569.77
	580.387	4206.86
	1312.38	873.456
	877.18	973.715
	1956.33	744.262
	698.19	2260.35
	1186.29	3328.08
	1464.54	2040.98
	2839.48
	1549.44
	786.07
	560.227
	1556.75
	947.139
	662.409
	947.327
	2544.13
	1094.33
	904.926
	789.014
	1497.48
	3021.43
	1312.52
	831.76
	1066.73
	1212.6
	720.831
	2252.43
	1857.93
	536.429
	516.473
	633.489
	333.678
	633.749
	9120
	546.144
	1466.95
	1065.76

## Sheet: Fig. 1E
Fig. 1E
NL	LUAD	LUSC
0.0173	-0.0472	0.41
0.0176	0.2284	0.4615
0.0119	0.029	1.0313
0.022	0.3414	0.3296
0.0053	0.0813	0.7087
-0.0191	0.2554	1.3783
0.0087	0.5519	0.4553
0.0439	0.4402	0.74
0.0096	-0.1113	1.3922
0.0066	-0.1042	0.8927
0.0135	0.0178	0.5391
0.0084	-0.3579	0.4352
0.0065	-0.1915	0.779
0.0089	0.0128	0.8276
0.0096	-0.131	1.3041
0.0077	0.0139	0.4554
0.0066	-0.1258	1.2867
0.0002	0.4432	1.2764
0.0107	-0.0034	0.79
-0.0069	0.16	0.9357
0.0038	0.0671	1.1946
0.025	0.4526	0.4646
0.0132	0.039	1.1643
0.0044	0.0334	0.0087
-0.0017	0.0683	0.5663
0.008	0.0548	0.6378
0.0098	-0.0941	0.4222
0.0091	0.3777	1.0839
0.0221	-0.0539	0.5203
0.0085	0.0162	0.8653
0.0116	-0.01	0.1892
-0.0254	0.0077	0.3252
0.0131	-0.172	0.3453
0.0232	-0.0792	0.1271
0.0068	-0.0346	0.5349
0.0143	0.002	0.4539
0.0101	0.165	0.8031
0.0274	0.0154	0.1739
0.0065	0.0467	0.3671
0.0133	0.3177	0.1198
0.0141	0.0164	0.144
0.0129	0.0206	0.1375
0.0216	0.1778	0.3259
0.0059	0.0232	-0.0182
0.0098	0.023254	0.8074
0.0074	1.0351	0.7407
0.0145	0.0755	-0.0032
0.0041	-0.0936	0.7444
0.0239	-0.3024	0.0045
0.0036	0.1527	0.8205
0.0136	0.0258	1.4618
0.015	-0.0553	1.1027
0.0118	0.0302	0.381
0.0164	-0.5304	0.5627
0.019	0.0571	0.3094
0.0061	-0.0195	1.1001
0.0108	0.3185	1.357
0.0136	-0.0018	0.5207
0.0183	0.8203	1.0718
0.0097	-0.029	1.0044
0.0043	0.0498	0.7051
0.0038	-0.0114	0.0893
0.0296	0.1759	0.4968
0.0041	0.4625	0.314
0.0104	-0.2	0.0889
0.0164	-0.277	1.0873
0.0109	-0.3182	0.2737
-0.0014	-0.0391	0.8764
0.0062	-0.0056	0.5594
0.0072	-0.1116	1.2625
0.0131	0.1754	0.4357
0.006	-0.1615	1.0063
0.0086	0.0402	1.2474
0.0142	0.0188	1.4786
-0.01	0.0219	0.8917
-0.0007	-0.0068	0.1327
0.0164	0.1881	0.5819
0.0106	0.3271	0.3807
0.024	0.0418	0.4378
0.013	-0.0048	0.2475
0.0244	0.0837	0.0338
0.0243	0.0928	0.2116
0.0214	-0.0392	0.7964
0.0257	0.2441	0.9112
0.0095	-0.0611	0.9976
0.0385	-0.0243	1.3215
0.025	0.0205	0.6371
0.0017	-0.0009	1.1674
-0.0095	0.1329	0.3443
-0.0265	0.0009	0.3977
-0.0321	-0.0148	0.8161
0.012	-0.0269	0.9116
0.0291	0.0324	0.1927
0.0198	-0.0928	0.6213
0.0097	0.2359	-0.0172
0.0289	0.8673	0.3703
0.011	-0.591	0.667
0.0187	-0.1437	0.4468
0.0166	-0.3087	0.8514
0.0252	0.0779	0.4577
0.0169	0.0783	0.5416
0.014	0.0722	0.4995
0.0113	0.0563	2.6853
0.0159	0.4038	0.4044
0.0025	0.2255	0.3776
0.0059	-0.1092	0.0441
0.0039	-0.1449	0.3722
-0.0114	-0.1002	-0.2522
-0.0118	0.0485	0.3051
0.003	-0.081	0.4619
0.014	0.0339	1.114
0.0136	0.0471	1.3598
0.0097	0.3504	0.9086
0.011	-0.0624	0.4422
0.0261	0.0328	1.287
0.0067	0.2921	0.7759
0.0128	0.5061	0.0384
0.0152	-0.1739	1.5443
0.0123	0.0771	1.0174
0.0091	-0.2386	0.3253
-0.0003	0.2017	0.3787
-0.0002	0.0732	0.56
0.0099	-0.0088	0.1242
0.0046	0.0071	0.3385
0.0207	-0.0016	0.2287
0.0076	0.1044	0.6789
0.0156	-0.1067	0.0318
0.0125	0.3004	0.4623
0.006	-0.1886	0.7917
0.0117	0.0695	1.1514
0.0083	0.0108	0.038258
0.0178	0.2578	0.2537
0.0302	0.1223	0.1692
0.0298	0.0492	0.6303
0.0274	0.0305	0.0544
0.0194	0.1235	0.8199
0.0178	0.2603	0.5749
0.006	0.0155	0.1014
0.0169	0.1287	1.0382
0.0122	-0.0621	0.1625
0.024	0.082	1.1696
0.0002	0.0751	0.1722
0.0139	0.1269	0.1027
0.0163	0.6136	0.1359
0.0313	-0.0009	1.4623
0.0168	0.2319	0.7802
0.0151	0.0577	1.2578
0.0155	0.3674	0.6354
0.0141	0.8408	0.8242
0.0169	0.0109	0.3769
0.0094	0.0356	0.6794
-0.0098	-0.1058	0.2822
0.0024	0.0222	0.6156
0.0085	0.1446	0.6081
-0.0059	0.4628	0.3188
0.0133	-0.0826	0.3042
0.013	0.014	1.4134
0.0025	-0.3643	0.1485
-0.0016	0.0575	0.7684
0.0037	0.0918	0.4436
0.0151	-0.3013	0.7807
0.0281	0.1587	0.7391
0.0186	-0.0391	0.231662
0.0247	-0.0095	0.81
0.0344	-0.0202	0.2882
0.0195	0.0271	0.1023
0.0281	0.0848	1.6194
0.0186	0.0366	0.268
0.0198	0.1108	0.496
0.0187	0.0562	0.3424
0.0221	0.0059	0.0963
0.033	-0.2922	0.2338
0.0321	0.4247	0.1992
0.0068	-0.196	0.4574
0.0231	-0.3529	1.086
0.0257	0.1752	0.4239
0.0041	-0.0459	0.904
0.0226	0.0826	1.693
0.0204	0.0287	0.1839
0.0263	0.4404	0.3501
0.0088	0.276	1.1104
0.0207	-0.1873	0.9436
0.019	0.0774	1.0877
0.0133	-0.1865	0.1255
0.0121	0.7957	0.5021
0.0181	-0.1065	0.5109
0.0191	0.1305	0.3374
0.0241	-0.0884	0.2409
0.0233	0.0265	0.2482
0.0192	0.1266	0.3883
-0.0017	0.1734	0.5276
0.0066	0.8642	0.3261
0.0098	-0.3127	0.0028
0.0254	0.24	0.3584
0.0222	0.0089	0.5215
0.0146	-0.327	0.514
0.0032	-0.0615	0.3268
0.0112	-0.1125	1.308
0.0168	0.6615	0.6071
0.0294	-0.199	0.7311
0.0334	0.077	2.2964
0.0018	0.0579	0.7288
0.01	0.0217	0.3485
0.0082	-0.0731	0.7166
0.0105	0.0766	0.3267
0.0036	-0.0837	0.3697
-0.0072	0.3216	0.3441
0.0046	0.0663	0.6093
0.0011	0.0139	0.6107
0.015	-0.0772	0.5511
0.0074	-0.267	1.3008
0.0091	0.2179	0.4954
0.0114	0.0581	0.3891
-0.0023	-0.0865	1.3696
0.0192	0.1928	0.1183
0.0147	-0.0371	0.0197
0.0231	-0.015	0.8794
0.0002	0.0806	0.3607
0.0147	-0.2983	0.4685
0.0072	0.2422	1.1333
0.0049	-0.0116	0.5423
0.0061	0.0779	0.4172
0.0032	-0.0347	0.6175
-0.004	0.1152	1.0442
0.0069	-0.1494	1.2582
0.004	0.2082	0.7411
0.0183	0.093	0.6748
0.0872	-0.3513	0.0898
0.0704	-0.0024	0.2103
0.0036	-0.1741	1.1905
0.0072	0.4174	0.1306
0.0046	0.3406	0.709
-0.0009	0.0957	1.6617
0.0073	0.0949	0.6248
0.0009	0.2849	0.4192
0.0151	-0.1931	0.3462
0.0086	0.0012	0.7012
0.0053	-0.2512	0.6548
0.0207	0.0769	1.0114
0.0115	-0.0613	-0.0357
-0.0011	0.0914	0.3795
0.0016	0.0367	0.3148
-0.0071	-0.0709	0.3462
0.0013	0.9641	1.0468
0.0057	0.0244	0.996994
0.0089	-0.2849	1.343
0.0142	0.1464	0.1011
0.0035	-0.3104	0.6731
0.0043	0.4116	0.3715
0.0073	0.0842	0.7468
-0.0008	-0.3475	1.235
0.0173	-0.0016	0.0239
-0.0037	0.0865	0.0192
0.0112	0.2695	0.6775
0.0051	0.4413	0.3779
0.0051	-0.078	0.5691
0.0094	-0.0176	0.146
-0.0034	0.1536	0.6041
-0.0036	-0.0073	0.3119
0.014	0.3187	0.5924
0.0004	0.0701	1.1656
0.0205	-0.0408	0.7673
-0.0004	0.079	0.3775
0.0056	-0.0719	1.0465
0.0121	0.0039	1.1522
0.0157	0.1304	0.1758
0.0195	0.256	0.4559
0.0093	0.021	0.2159
0.018	0.1761	0.5965
0.0335	-0.1044	0.4017
0.0182	0.4662	0.6714
-0.0013	-0.2585	0.3508
0.0033	0.2988	1.0119
0.0037	0.0564	0.5626
-0.0057	0.5821	0.3492
0.009	0.2413	1.0697
0.0145	0.7669	0.5917
0.0108	-0.0365	0.7235
0.0073	0.0325	0.4175
0.0025	0.001	0.7234
0.051	0.3439	0.3723
0.0092	0.3941	0.6618
0.0014	0.0065	1.0889
0.0117	-0.0551	0.3975
0.0065	0.2697	0.6673
0.0107	0.079	0.8956
0.0143	0.0075	0.2864
0.0046	0.0389	1.1598
0.0101	0.2683	0.2651
0.0235	0.0343	0.3353
-0.0023	-0.1515	0.7162
0.0058	0.1075	0.1642
0.0105	0.0688	0.7799
0.0015	-0.0775	0.6731
0.0104	0.1865	0.8892
0.0128	0.1051	1.0077
0.0258	-0.1558	0.6774
0.0413	0.0213	1.4027
0.0143	0.0157	1.2772
0.0305	-0.1466	1.359
0.0236	-0.2632	1.1854
0.0085	0.1189	0.4165
0.0048	-0.0665	0.2454
0.0217	0.0351	0.4694
0.006	0.0713	0.5249
0.0156	0.0099	0.4207
0	-0.1776	0.0502
0.0059	0.1488	0.5088
0.0044	-0.0375	0.2757
-0.001	-0.0751	1.1406
0.0226	0.2037	0.4654
0.0006	0.0028	0.2442
-0.0042	0.1372	0.4572
0.0093	0.1078	1.007
-0.0051	0.0613	0.9663
0.0008	0.0502	0.9602
-0.0119	-0.0465	1.3465
0.001	0.2585	0.8935
0.0134	-0.0075	0.4462
-0.0034	-0.0423	0.9655
-0.0037	0.0342	0.6041
0.012	0.1492	0.6365
0.01	-0.3604	-0.0287
0.0129	-0.0212	0.2199
0.0139	-0.3872	1.337
-0.0106	0.0112	0.7811
0.0265	0.0492	0.3699
0.0251	-0.1032	0.0482
0.0151	-0.0562	0.3952
0.0068	-0.0108	0.3755
0.0032	0.1659	0.1183
0.0263	-0.0167	0.4079
0.0114	-0.0501	0.3734
0.0272	0.1128	0.2654
0.0259	0.0708	0.3527
0.0219	0.5696	1.0384
0.0256	-0.0682	0.9743
0.0274	0.1441	0.5569
0.026	-0.0058	0.9811
0.0347	0.1088	0.5893
0.0191	0.0193	0.8733
0.0292	-0.1085	0.0265
0.0142	-0.0329	0.2403
0.0207	0.2346	1.0387
0.036	0.1348	1.1011
0.0143	0.0004	0.7405
0.0071	0.304	0.8545
0.0018	-0.0902	0.8545
0.0109	0.1005	0.2602
0.0124	0.0907	0.8544
0.0022	1.0584	0.2789
0.029	0.0071	1.2224
0.004	0.189	0.0914
-0.0026	-0.0043	0.2989
0.01	-0.0794	0.5225
0.0006	0.204	1.5212
0.0077	-0.1853	0.8716
0.0121	0.1602	0.6296
0.0143	-0.0395	0.3346
0.0108	0.1797	0.4855
0.0132	0.0072	0.5182
0.0262	0.1221	0.9508
0.001	0.0843	0.8054
-0.0414	0.0512	0.6403
-0.0018	0.2905	0.508
0.0056	0.2028	0.1852
-0.0076	-0.0422	0.5825
-0.0036	0.0683	1.0281
0.0085	0.1251	0.2142
0.0112	-0.1209	0.6522
0.2134	0.0794	0.4186
0.0158	-0.115	0.9794
-0.0023	-0.4908	0.19
0.0096	0.0296	0.4755
0.0081	-0.1456	1.4755
0.0008	0.1753	0.2069
0.0094	0.4137	0.3776
0.0127	0.077	0.2392
0.0164	0.0165	1.1345
0.0186	0.0241	0.1981
0.0045	0.2157	0.4771
0.0186	0.3622	0.1773
0.0233	0.6525	0.7594
0.0191	0.0644	0.3106
0.0015	-0.2179	0.6029
-0.0003	-0.1888	1.1818
0.0003	0.4108	0.1382
-0.0129	-0.4504	0.3217
-0.0087	-0.1465	0.0261
-0.0026	-0.1042	0.4993
0.0069	-0.0065	0.779
0.0131	0.1074	-0.0149
-0.0051	-0.2083	0.3199
0.0069	0.07	0.4854
0.0012	0.0559	0.5174
0.0047	-0.1231	0.8341
0.0046	0.3731	-0.0474
	0.1816	0.9245
	-0.0827	1.3234
	-0.0814	0.0005
	-0.0877	0.7443
	-0.0941	0.6098
	-0.2481	0.9523
	0.2808	0.5356
	-0.2781	-0.0717
	0.0239	0.4122
	0.35	0.1846
	0.4378	0.3512
	0.5015	0.6567
	-0.2833	0.4088
	-0.0382	0.4088
	0.024	0.7823
	-0.0421	0.604
	0.0397	0.2077
	-0.0192	0.9552
	0.0103	0.8411
	-0.102	0.8911
	-0.0284	0.7019
	-0.0232	0.7382
	0.3654	1.519
	0.0027	0.6728
	-0.0362	0.415
	-0.0525	0.932
	-0.0336	0.2675
	0.207	0.2381
	0.0514	0.6505
	0.0521	-0.0882
	0.0077	0.2422
	-0.1628	0.2092
	0.6244	0.7129
	0.215	0.327
	0.4167	0.4158
	-0.1163	0.9482
	-0.4895	0.1808
	-0.0845	0.9544
	-0.3078	0.6635
	0.0939	0.033
	-0.0044	0.0317
	-0.1076	0.0266
	0.1367	0.8038
	-0.1388	1.2537
	0.0013	1.4466
	0.0347	0.1351
	0.0127	2.206
	0.1564	0.5687
	0.2098	1.1982
	0.0555	1.0622
	-0.1964	0.5574
	-0.0591	0.1601
	0.3885	0.3137
	0.0655	0.7704
	0.013	0.1664
	-0.0676	0.4887
	-0.0555	1.775
	0.0604	0.6351
	-0.2006	1.0207
	0.0323	1.0193
	0.1361	1.0384
	-0.188	1.1776
	0.0916	1.3597
	0.3636	1.4286
	-0.0386	2.3457
	0.0812	0.1803
	-0.1088	0.5066
	0.5745	1.0497
	0.5194	0.856539
	-0.0649	0.0428
	0.1284	0.8214
	-0.017	0.7676
	-0.0825	0.6701
	0.9048	0.6239
	0.0867	0.3035
	-0.1563	1.2056
	0.17	1.0087
	0.2693	0.9464
	-0.2097	1.2462
	0.044	0.6837
	0.4901	0.4957
	-0.0256	0.9898
	-0.1979	0.7981
	-0.0074	1.2983
	-0.034	0.6887
	-0.018	0.2729
	-0.0195	0.0047
	-0.0248	1.4125
	-0.1204	0.8826
	-0.0812	0.4833
	-0.0831	0.0364
	-0.1891
	0.3213
	-0.1143
	-0.0008

## Sheet: Fig. 1I
Fig. 1I
NL	H23	H520	LUSC-diploid	LUSC-Amp.
1.965	1.21	4.8	2.03	5.84
1.91	1.28	5.7	2.08	6.77
2.135	1.02	5.9	1.96	5.89

## Sheet: Fig. 2B
Fig. 2B
	GOLIM4 CN	GOLIM4 mRNA
NHBE	2.00244	1
BEAS2B	2.50164	0.264499
H2122	2.02867	0.882826
A549	1.58729	1.31111
H441	2.26526	1.49823
H1623	1.9531	0.458939
HCC827	2.79699	0.450268
CALU-6	2.24668	1.30555
H2342	3.31203	3.06261
CALU3	4.0205	4.234
H3255	5.87454	5.124
H226	0.768259	1.02269
H596	2.51831	1.10137
CALU-1	2.6413	0.585724
H1299	5.72618	2.64071
H520	5.93777	6.8763
HCC95	7.81177	2.26609
ABC1	6.5472	5.2346

## Sheet: Fig. 2E
Fig. 2E
tumor size
shCTL	shGOLIM4#1	shGOLIM4#2
4.71	0.785	0
10.5975	2.355	0
2.94375	4.71	1.57
8.2425	3.14	1.57
8.2425	1.76625	0.785
	1.1775	3.14
	3.925	1.57
		3.5325
metastasis
shCTL	shGOLIM4#1	shGOLIM4#2
15	1	0
8	2	0
9	5	5
6	4	5
13	1	1
	1	4
	6	2
		6

## Sheet: Fig. 2F
Fig.2F
tumor size
shCTL	shGOLIM4#1	shGOLIM4#2
8.256	1.57	3.14
12.56	2.255	0
4.568	0	1.265
6.345	4.265	1.57
15.264	2.658	1.256
6.28	6.9847	3.14
9.2354	4.21	1.57
21.2345	0	0
19.568	1.57	0
metastasis
shCTL	shGOLIM4#1	shGOLIM4#2
21	4	1
7	2	2
19	4	6
13	0	4
20	1	0
16	1	1
12	0	3
9	3	5
6	1	2

## Sheet: Fig. 2G
Fig. 2G
Days	shCTL	shGOLIM4#1	shGOLIM4#2
45	1
49	1
52	1
60	1
66	1
69			1
72			1
75		1
79			1
81		1
90			1
90		0	0
90		0
90		0

## Sheet: Fig. 2I
Fig. 2I
days	H1299
7	32.856	2.25	1.6875	4	3.24	2.304
14	70.56	9.375	4.4	7.8125	6	5
21	124.384	27.5625	9.375	17.92	18	21.4375
28	154.275	98.3125	20.25	32	113.438	40.176
35	224.249	209.952	82.472	93.775	185.13	93.75
	H1299-KO
7	0	0.5	0.125	0.5	0.75
14	0	0	0	0	0
21	0	0	0	0	0
28	0	0	0	0	0
35	0	0	0	0	0

## Sheet: Fig. 2J
Fig. 2J
days	H1299
7	3.564	7.26	5.324	2.8125	1.6875
14	10	34.2225	9.6875	10.9375	4.4
21	29.602	72.828	27.216	36	16.8175
28	122.793	128.375	68.75	59.248	39.2
35	194.4	227.812	126.514	87.079	124.93
	H1299-G4KO
7	0.5	0	1.6875	0.5	0
14	1.08	0.0625	4	0.75	0
21	10.976	0.125	13.95	1.728	0
28	22.05	0.75	23.275	5.022	0
35	53.958	1.152	49.6125	12.1875	0

## Sheet: Fig. 2K
Fig. 2K
tumor weight			metastasis
P	KO		P	KO
0.6	0.17		2	0
1.06	0.18		10	0
0.36	0.15		2	0
0.4	0.22		3	0
0.54	0.29		4	0
0.72	0.31		8	0
0.62	0.15		4	0
0.67	0.33		16	0
0.79	0.12		25	0
0.47	0.23		14	1

[truncated: 111 more sheets: Fig. 3A, Fig. 3B, Fig. 3C, Fig. 3F, Fig. 3G, Fig. 3K, Fig. 3L, Fig. 3M, Fig. 3N, Fig. 3O, Fig. 4B, Fig. 4K, Fig. 4L, Fig. 4M, Fig. 4N, Fig. 4O, Fig. 4P, Fig. 4R, Fig. 4S, Fig. 5D …]
